# Supplementary material for: High-density genetic map construction and gene mapping of pericarp color in wax gourd using specific-locus amplified fragment (SLAF) sequencing
Source: BMC Genomics. 2015 Dec 9;16:1035. doi: 10.1186/s12864-015-2220-y (PMC4673774; doi:10.1186/s12864-015-2220-y)
Supplement: Additional file 1: — Total SLAFs. (XLSX 16699 kb) [file 12864_2015_2220_MOESM1_ESM.xlsx]

## Sheet: Sheet1
Total SLAFs
>Marker32
AGAATTCCATACTCGATCTCATAGATACATATAGAATTCTGTGGAAAGCCGTATTCGATGAAAGTCGTATGTACGGCTTGGAGGGAGATCTTTCATATCTXXXXXXXXXXAAAGAAAACTTATTCTTGAACCCCTTTCACGCTCATGTCACGTCGAGGTACTGCAGAAGAAAAAATTGCAAAATCCGATCCAATTTATCGTAATCGATTA
>Marker39
TTGAAGGGGAAAGAGAAATCACTTTAGGCTTTGTTGATTTACTACGTGATGATTTTATTGAAAAAGACCGAAGCCGCGGTATTTATTTCACTCAAGATTGXXXXXXXXXXTTTGGAGATGATTCTGTACTACAATTCGGCGGAGGAACTTTGGGGCACCCTTGGGGTAATGCACCTGGTGCCGTAGCTAACCGAGTAGCTCTAGAAGCAT
>Marker47
CGGTCTGTTAGGATGCCTCAGCTGCATACATCACTGCACTTCCACTTGACACCTATCGTGATGATAAACGGCTCATCTCGCCGTGACCTTCTCTTGAATTXXXXXXXXXXGAGGCTCTGGGGAAGTCGGAATAGGAGAGCACTCATCTTGGGGTGGGCTTACTACTTAGATGCTTTCAGCAGTTATCCGCTCCGCACTTGGCTACCCAGC
>Marker48
GCAAGAAATAGGCCAATTCGGCAGCCTTTTGCTCAATTTCTCGTGGGGTCAGATTCTGATCGGTACGAGTCAAGGGAATGGCCCCTTGGCCTCTTATTTCXXXXXXXXXXGATTCGACGATTTTTTCCAGGAAACCCCCAACGAAAAATAGACACTATTTCTTCTTTTCTATCGAATCGATCATAACCGCTACCTACATTCCACAAAATT
>Marker55
CCACGATGCATCTTCCTCTCCGGGACTTCGAAAAGGTACTTTTGGAACACCAATAGGCATTAAAGCAAAGAAAACAGACAGAATGAATTATTCTAGCTAAXXXXXXXXXXATATTTTATACATAGATTTAATAAGTTCATAAAAAAGGAAAACAGAATGAATAAAGGAAGAAACTTCTTCCGAATAGGTTTTTGAATGATGAACAAGTAT
>Marker69
CGAAATCAAATCTATGGAAGCATTGGTTTATACATTCCTCTTAGTCTCGACTCTAGGAATAATTTTTTTCGCTATCTTTTTTCGCGAACCGCCTAAAGTTXXXXXXXXXXCATTACTTCAACTAGTCCCCGTGTTCCTCGAATGGATCTCTTAGTTGTTGAGAGGGTTGCCCAAAAGCAGTATATAAGGCATACCCAGTAAAACTTACAA
>Marker60
CGCTTCTACGAATAGCTCTTAATGCTGCATCTCTTCCGAGACCAGGGCCCTTTATCATAACTTCGGCTCGTTGCATACCTTGATCCACTACTGCCCGAATXXXXXXXXXXGTAACAGTCACAATTGTATTGTTGAAACTTGCTTGAACATGAATAACGCCCTTTGGTATTCTACGCGTACTTTTACGTGAGCTAATACGTCCATTTCTAC
>Marker41
GCGAGCTGATGACTCGCGCTTACTAGGAATTCCTCGTTGAAGACCAACAATTGCAATGATCTATCCCCATCACGATGAAATTTCAAAGATTACCCGGGCCXXXXXXXXXXTGCCTCAAACTTCCTTGGCCTAAGCGGCCATAGTCCCTCTAAGAAGCTGGCCGCGGAGGGGTACCTCCGCATAGCTAGTTAGCAGGCTGAGGTCTCGTTC
AAAGGGCAGGGACGTAATCAACGCGAGCTGATGACTCGCGCTTACTAGGAATTCCTCGTTGAAGACCAACAATTGCAATGATCTATCCCCATCACGATGAXXXXXXXXXXTGCCTCAAACTTCCTTGGCCTAAGCGGCCATAGTCCCTCTAAGAAGCTGGCCGCGGAGGGGTACCTCCGCATAGCTAGTTAGCAGGCTGAGGTCTCGTTC
>Marker81
TTAGCCGATACAAAGCTATATGATAGCACTCCATTTTTCCGATTCGGCAGTTCGATCTATGATTTATCATTCATGGACGTTGATAAGATCCTTCCATTTAXXXXXXXXXXCGGTGGATACCTAGGCACCCAGAGACGAGGAAGGGCGTAGTAAGCGACGAAATGCTTCGGGGAGTTGAAAATAAGCGTAGATCCGGAGATTCCCGAATAG
>Marker85
TGCCTAATTTACTAATTCGTAGGAAGAGACTGCACTTTTGTATTTGAAAAAAGTTTCAGGAGGGATGATCTCTGAAGTAGATGATGGTTGATAGAGTAATXXXXXXXXXXCACCGATTCTCCTCTTGAGACTTAATTCGATCTTCATAGATTTCTCGAGATATTTTCTTACGAAGTTTTGTTATAGCATCTATAACAGCCTCGGGTTTAG
>Marker79
CCTTTCTTTTTCGAATTATCCCACATGGAGACAATCAATCTAAATGAACGAATTCATTAGTCCGAATCCTTGCATAGAAATATCAATATTGATTAATCTAXXXXXXXXXXTTTTTTTTCCTATTACTCTTACTCCCTAGATAGTATATACCTTCCTTATTTTTAGATTATTTGTATATTTATGTTCTCTAAGTAGATTATCTTGAGCCAT
>Marker109
CCACACGTCTTCATCGACGTTGTTTTTTAACCGGAAGACCGAGAGCTAACTATCGAGACTTTGGGCTCTCTGGACACATACTTCGTGAAATGGTTCATGCXXXXXXXXXXCTATGATCATAGAGGGACCCCTTTACCATTCTGTATAAATGGACTATTCTATTTGTACAGATATGGTATAGGGGTGCATTCAATCTTTGTTTGTCTATTA
>Marker93
ACTTTGCTGAGGAACGAAGCTTCGTGTTTGTTTTTCTTCAAACCCCCAATCCGCTCTCGCTCGCCGCTACTAACGGGGTCTCGGTTGATTTCCCTTCCTTXXXXXXXXXXACAGACGGTATCTCCCCATGGCCTTTCGCCTCTGAAAGCGTCCTTCCTTCTCAATGCCCGGGCATCCATCCAATGCATTCTTTTCGATCTTGTACTGACG
>Marker89
ATGGGTATATAAGTCATGTTATACTGTTGAATAACAAGCCCTTCATTTTCTATTTATAGAGAATTCATGTGCTTGGGAGTCCCTGATGATTAATGATTAAXXXXXXXXXXGGATGGTTTGGTGTTTTGATGATCCCTACCTTATTGACCGCAACTTCTGTATTTATTATTGCCTTCATTGCTGCTCCTCCAGTAGATATTGATGGTATTC
>Marker102
AGTATTGTTAATCATTCAAATTTCACAAGGGGGATTACTTGCGCAAGGATGTTCGTTTGTACGTGTATCATATAGAATACATACCACAAGCCTTGTGATAXXXXXXXXXXTGAATTGCTAATGAAAGGATAAATAATTAAAATGAAAGAGGCCAACGGGCCTTTTTAGGGTTTTGGGGATAGAGGGACTTGAACCCTCACGATTTTTAAA
>Marker134
CATGTCAAACCAAGACCGATCAATATCCGAACGAAACGGATTCGAACTTCTCCTAGAATAGTTTCCGGTGCGAAATGAAATTCATAGGATATAGTTGAGTXXXXXXXXXXTTATGTATCAAAATTGCATCACTACATCGAAGGCTTTTTTGTAAATATATTGAGTTGATAGCTTGGTACCCAAACTGTATCAATGATTGTGATCCTCATT
>Marker117
GAACTTTGGCAGAAAGGGTTACAGAAAGAGACTGAAAAGGACGGACATAAGGTTTTTACTTGTCGAAATGTTCTCCAAGTCCAAATTTGGAAGAAGTTTGXXXXXXXXXXTTTGGGTTTCTACATGCCGAAGCTTGCTATAATTAAAAAAATTGGACGAACTTTTTTTCAAAAGGTACTTATGAACCCTGGAAAGCAATTTTGTACCTAT
>Marker71
TATCACTCTATAAGATATAGAAATGTTATTGGGGTTACCTGTTGACGGTGAGCCGATGACCGGAGTGATGTACGATGATTGGTCACAAGTTTGTCAATTGXXXXXXXXXXCGCAGATGATGCAGACGAGGAAATCGTCATAAGATATGCGCGAGCATATATACTACAAATGATGGGTGGAAGTGTGTTTTCCGAAAAATCAAGTCATTTT
>Marker91
ATAGATACAAAACTCCTTTCTAGAGTACCTTTTGAACTATACTTTGTCTAAATTTTGACTTGGAGCCCATTTCAAAAAGTAAAAACCTGAAGTTCGTCATXXXXXXXXXXCCAAACTTCGACCAAATTTGGACTGAGAGCACATTTTGACACATAGAAACTCGAAGTTCGTCCTTTCCGGACTCTTTCTTGAACTTTTGTGCCTAAGTTC
ATAGATACAAAATTCCTTTCTAGAGTACCTTTTGAACTATACTTTGTCTAAATTTTGACTTGGAGCCCATTTCAAAAAGTAAAAACCTGAAGTTCGTCATXXXXXXXXXXCCAAACTTCGACCAAATTTGGACTGAGAGCACATTTTGACACATAGAAACTCGAAGTTCGTCCTTTCCGGACTCTTTCTTGAACTTTTGTGCCTAAGTTC
>Marker119
ACAGGTACAAAACTCCTCTCTAGGCTTCATACGTATCTTTTGAACAAAACGTCGTCAAATTTTGGACTTGGAGCACATTACTACTTATGAATTCCTGTCCXXXXXXXXXXCATAGGAACCCAAAGTTCGTACTTTCCGGACTCTTTCTCGACCTTTCGTGTCAGAATTCGCACTTTCCAGACTCTTTCTCGACCTTTTGTGCCTAAGTTC
>Marker140
ATAGGTACAGAATTTCTTTCTAGGGTTCATAGGTACCTTTTGAACTACACTCTGCCCAAATTTTGACTTGGAGCACATTTCGAAAAGTAGAAACCCGAAGXXXXXXXXXXTCAGAGTTCATAAGTAGTTTCAACCAAACTTCAAACAAATTTGGATTCCTAGCACAATTTGACACGTAGAAACACAAAGTTCGTCCATGTGTCTAAGTTT
>Marker136
AAGGTCGAGCGCGTTCAAACGTTGCTCCAGAGTACCCTCTTGGGCAGCAGTCGAAGAATAGCTAGTGCGCCCTTGGCAATTTCGCTTTCAATCTGCTAGCXXXXXXXXXXTCGACGAGGGATATTCAAAGCATCTAGGAAGAAAGGACGAGCGGTTACTCTAGCAGCGGATACGTTCTAAACCGATTCTTTCACTATTCTATCACCCCCG
>Marker150
CAACTGTGCTTGAAAGGGACCAACAGCTCTAAAAAACGGCTATTTTCGCATTTGGATTGACCTATCGTACATTGAGAATACCCTGTAACTCGCGTATAGAXXXXXXXXXXTGAGATCTACGGTCACTGCTCTTTACGAACCCGGGATGAAGACGTGTAAATTACAATAAGCGGTGGCTATGCTATACCATTAAGATAGCGAAAGGAATGA
>Marker152
AATCAACGGAGGCCTTCCCGACATATGTTGCAATGTCTTCAATAGCATGCTCTTACTTCGTCTTTCCCTTAATAAGTCATCAAATTTGGTGCTTTTTGATXXXXXXXXXXGGGTAGTTCCCAATGTTTGGCACTTTCCATACTTCGTGGGTGCAACATCAACAAATTCGCTCATGATCAAGTTACAACCTAAGATCTATGACCATATTAT
>Marker155
AATCTAAGAGACCAATCCCCAAGGGAGGACAGGGTCGAAGCGCTAGACACTATTCCGATATGGCCAATATGTCAGATCGAAGACTGCTAAATGGTTTTGAXXXXXXXXXXGGAATGGATAGTGGAAATTCTCTCTCGGGCTAGTTGTGATTGGTTGGATTCGTGTGTGGTAGTATGATCGATATGCCGATCATCCTCCTCTCTTACTGGG
>Marker143
ATAGTTCTCCCTTTCATGGGCTCAGAAACTAGGCTCGTCGGCCCTCTGACCATCCCATTTCAAGGTTTTTCCGTCCCACAGGCTCAGGCACTAGACTCCTXXXXXXXXXXCACATTTTATAGCATAAACTACAACATATTAATTCACAATATGTTTAAAAGAACAAAGGAATAAACCATTCACAGTGATTTGTTGAGAACTTTCTTCGCA
>Marker167
GTTTAGGCCCTAAAGTCAGATTTAAAGAATAGTTTCGAACGAACCGAACCCACCCCATTCAATTCAGGGCTGTAACTGAAGCAAGCACTTGGCTTTAGAGXXXXXXXXXXGTCTGTCATCTGCGATCAATGCACTCAATTTATCTTGATTTGGGCAGTCACGGGCTCTTTGAGGGCCTCCACAAATGAAACAACCCCAACCCTTTGTTAG
>Marker172
CTACGAGCACGGAAGAGCGTGGTACCGCAGCCCCTCTCTAAGTAAAGGTCAAGTCTCTCTTTCAGCTAGAATGTAAGGAAATTGAAAGAAGCGCGGAAAAXXXXXXXXXXTGATTCTTTGGAACAACTCGATGAATTTAGTAGATCTTTTTAGGAGGACCAAATGACTCTCGATAAAACTTATCCTATTTTTACAGTGCGATGGTTGGCG
>Marker103
TATGACTAAAAATTTGGACGAAGTTTGGTTCAAAAGGTGCTTATGAAACATGAAAAGTAGGTTTGTACCATTCTGGACGAACTTGGGCACAAAAGGTCGAXXXXXXXXXXAATCCCTTGAAAGTGTTTTTGTACCATTTTAGACGAACTTAGGCACAAAAGGTCGAGAAAGAGTCCGGAAAGGACGAACTTTGGATTTCTACAAGTGGAA
TATGACTAAAAATTTGGACGAAGTTTGGTGGTTCAAAAGGTGCCTATGAAACATGAAAAGTAGGTTTGTACCATTCTGGACGAACTTGGGCACAAAAGGTXXXXXXXXXXAATCCCTTGAAAGTGTTTTTGTACCATTTTAGACGAACTTAGGCACAAAAGGTCGAGAAAGAGTCCGGAAAGGACGAACTTTGGATTTCTACAAGTGGAA
>Marker169
CCATTGCCCGAAAAAATGATCTTGTCAGTATCGGTATAAATGATCTTTCCCCCGTGTTCGGCTATAGCGGCAACCCCTGAATCTCGAGCCACTTGGCGTTXXXXXXXXXXTGTTCGATAAAAGGAATGAGGGAAGCTCCAATAGAAAAATATTGGAAGGGAAAAAAAAATGTTTTTTGGCTTAATCCGCACTAAAGATCAAGGAGTACAA
>Marker178
AAGTATCTTTTGAATCAAGCTTCATCCAAATTTAGACTTAGAGCACATTTCGACAAGTAGAAACCCAAAGTTTGTCGTTTTTCGGACTCTTTCTTGACATXXXXXXXXXXCCAAAGTCCATCCAAATTTGGAATTATTGCAAACTTCGACATGTAGAAATCCAAAGTTCGTCATTTACGGACTCTTTCTTGACCTTTTGTGTCTAACTTC
AAGTATCTTTTGAATCAAACTTCATCCAAATTTAGACTTAGAGCAGATTTCGACAAGTAGAAACCCAAAGTTTGTCGTTTTCGGACTCTTTCTTGACATTXXXXXXXXXXCCAAAGTTCATCCAAATTTAAAATTATAGCAAACTTTGACATGTAGAAACCCGATGTTCGTCCTTTTCGAACTTTTTCTTGACCTTTTGTGTCTAAGTTT
>Marker171
CGAACTTGGCTTATACATTCTCGTACTATACTGCATCCGCCAGCCGAACAAGTAAGGGATTCCTCGCCCGGTGTGCTGGCTTGGCTCCTGCTTTGGCTTCXXXXXXXXXXGCCAAAGCCAAATGCCGACCTAAGAAGGACGCTTGCGGGAGAGTTTCGAGTTTCCCGACAGGTCGATGTACAACCGACAGGTGAATGCTTTACCAAACTC
>Marker157
TACCTAAAAATAAATAAAAAAGATTTATCGTATCCTTTTATTCTTTTATTGTGTATAAAATTTATGGTTTCTATTGGTGCAAATCCAATCATCTCAATTTXXXXXXXXXXGCTACCCAACTAATCTTCATAATTAAATACCGTTACTGTATAGGTAGATCTCGTTGTGAAAGACCGATTACTAGCTAATTCATGGGTAGAGCCAAAGAGG
>Marker177
GCGCTTATTTTTTGATTCAAAACAAAGACCTCCACTATACTAGTGATGGAGGACCAGCCCAGCCTTACGAAAAAGGGGCAAACCCGGACCATATAAAGCAXXXXXXXXXXTGAAGTCAGTGGATCAGAAGGAGATTGTGGAAATGATCAAAACATATATTGTCCATCGGTTCGGGATACCCGAGACCATCGTAGCTGACCAGGGGACAGT
>Marker183
TAGCTGAGATTTCCGAGATGCTAGCACAATTGACCTTGAGGGCAGACATCGAAAAGCCCTGGCTTTTAAGTACTCATCTTACCGAACCCATAAAGACCCCXXXXXXXXXXCTGGACCTTCCCCGCAGAGTGCTTCCTCAGGGCTCGAACCTGCTGCAATGCACCAACTCCTCATTGTTGGACCGAATGAGACCTCTATAGAAGAAATTTT
>Marker198
ATAGGGGCAAAATTCCTTGCTAGGGTTCATAGTACCTTTTCAACTATACTTTATCCAAATTTTGACTTGGAGCACATTTCGAAAACTAGAAACCTGAAGTXXXXXXXXXXCCAAACTTTGATCAAATTTTGACTGAAAGCACATTTCGACACGTAGAAACCAAAAGTTCGTCCTTTCCGAACTCTTTCTCGACCTTTTGTGTCAAAGTTC
>Marker193
CCTGTAGTGACATAGCTGTTCTCCTAATCGACTACAACTCATCATAATGAACATTCTGCTTAAAAACTAATAAAAAAACGACTCGCCAGGCGGTTACCTTXXXXXXXXXXTGACTTACGCCTATTTCTTAGGGCGTTTAAAGAGCGTGACTCTACCGCTTAGTTAAAAAAAGGGCCCATTTGATTCAATTCATGAATTAGCCCACTATGA
>Marker214
GAACAGCGGTTCTTCTATGTAGGTATGGCGTTCCCCCTTGACTTGACTCTCCTAACGTCGAGCTAAGTGACTTCGTAACCTTTGCGTAGCGTAGTAGAATXXXXXXXXXXTACTATACAATACATTAGTAGGGTAGGCTAGGCTAACTCAGCCGCTTACTTCTACTAATGTAGGGCTAAGTAGCGCCTTTTCCTTTAGGTCCAACGTAGC
>Marker207
CCCTTTTTCTTTGGTAGTTCAACGGGCGGTCGCCCCTCCAACAAGAAAAGGTATAAATATGGAAACTTCTCTGCCATTTGGATCGGAGAATTTATGGAGGXXXXXXXXXXCCTAAAATCATCCCAAGCGCGGCTAATGTGGCTACTAAGCTATTTCTTTGGAAAGCTCCTACTGAGATGGGAAATTCCCCGATAAAGCTGCTAGTACCAG
>Marker216
AATGCCACAAAACTACTTTGCAGGGTTAATTTACCTTTTGAACCAAACTTCGTCCAAATTTTTAGTCATAGACTTCCACTTGTCGAAATCAAAAGTTCTTXXXXXXXXXXACCAAACTTCGTCCAAATATTTTGTTATAGCAGACTTCCACTTGTAGAAACCAGAGTTCGTCCTTTTCGGACTACTTCACGACCTTTTCTCCATAAGTTC
AATGCCACAAAACTACTTTGCAGGGTTAATTTACCTTTTGAACCAAACTTCGTCCAAATTTTTGGTCATAGACTTCCACTTGTAGAAATCAAAAGTTCTTXXXXXXXXXXACCAAACTTCGTCCAAATATTTTGTTATAGCAGACTTCCACTTGTAGAAACCAAAGTTCGTCCTTTTCGGACTATTTCACGACCTTTTGTCCATAAGTTC
AATGCCACAAAACTACTTTGCAGGGTTAATTTACCTTTTGAACCAAACTTCGTCCAAATTTTTAGTCATAGACTTCCACTTGTCGAAATCAAAAGTTCTTXXXXXXXXXXACCAAACTTCGTCCAAATATTTTGTTATAGCAGACTTCCACTTGTAGAAACCAGAGTTCGTCCTCTTCGGACTACTTCACGACCTTTTCTCCATAAGTTC
AATGCCACAAAACTACTTTGCAGGGTTAATTTACCTTTTGAACCAAACTTCGTCCAAATTTTTGGTCATAGACTTCCACTTGTAGAAATCAAAAGTTCTTXXXXXXXXXXACCAAACTTCGTCCAAATATTTTGTTACAGCAGACTTCCACTTGTAGAAACCAAAGTTCGTCCTTTTCGGACTATTTCACGACCTTTTGTCCATAAGTTC
>Marker200
CCCCTACGGGCGGTCGTCCGTCGTCGTAAAGTAGTCCCCGCGAAGCTTTCGGGAAGAGGGGTAGTCTTGTGTGTAAGCATAGCATTTCTGGTCGAACCCGXXXXXXXXXXCGGGTCTTGTATGAATATGCAGGAAGGGGTGCTCCTAGGTGTGTGTAGGGGTTGTGTTTGTTCGCGAGAATGGATTCCTCGTCAAGTCAGTTTGGGGGGT
>Marker225
TACTTTGGAGAGACTAAGCTCTATTTCAGAGATTGGACTCTCTTCCCCTACTATTAAGTAAGGATTAGCCCCTACTATTAAGAAACTGTTCCCGAGCCAGXXXXXXXXXXGCCCGGCCACACACACCTCTTTTTAACCGACTAAAGCCGGATCCACTACACGGCTAGAATCAGAGAAAGATTGAGAAAGAAACCCCAACCCACCTTGTTT
>Marker213
CCCTTATTTTGACTCTTTATCTCTAACCTTTTTTCTTTGCCTGAGTAAAGAAAAGAGTTGCTTTCATTACAGAAAGAAGACTGAAAACCCTAAAAGAGTGXXXXXXXXXXCCTACGCTCAAGGGGAAATCCTTGAATTACTCCCGTAAGAGTAGAGGCAGAGAATGAATTTCCGTAGGGTTAAAGAGATCAGTCCTAGCTGCTTTCGTTC
>Marker226
TCGAGGGGATAATAGAAAGAGAATGGCTTTCTTGGAATTTGGCCGGTTGGTTGGTAGATAACTAAATCCCTATCTCCCGGTGCCCCGACTGCTTCTTTCCXXXXXXXXXXCTTATCTGAAATTCCTTGAAGCAGAGACCCTTTTTCTGTGAAGGGTCGTAGGCCAGTCTTTCAGTCATTTCCGAGGAGTAATTAGAAAAGTTCTTTATAG
>Marker219
GTAGGATGCTCAGAGGGAGCCGCTAGAGAATCCACCGTCAATGCCTTTCCTTCTCTACTTTACAATAGATTTTAGGAACTACTTGACCTAGCTTGGTGAAXXXXXXXXXXTTTCTAAGCATAGGACAGATGCTAGAGCAAAGCGAGATTGAATGCCGATCGTTCCCGGATTGGAACTGCCCGACAAGAAGGAATTGGTCTTTCTTTTTTG
>Marker211
AAGTGTAAGCTTCGCTGCCCGACAGTATGGAGTACTGACCACACCGAGGGACAGGCCCTGAAGCGAAGGACGGGAACGAGCGGAATCAATGTGTTCAAATXXXXXXXXXXGACCGCCGCCCCCCCCCACACAAGGTACATCTTGCGCCTATGGGCCGCTATAACTATCCAAGAAGACACTCGAAACAGGAAGGATAAACAAACCCACCCG
>Marker222
GGAGTGACAGAGACGACTACTATCGAGAGCTCGGAGTGAGCGGAATAGGATCACAGAAATGCTTTGAAAACTCTTCTAAAACGAAAACAGGTTTGGCATAXXXXXXXXXXTTTATTTGGGCATTTGTCCTTTTTGCTTGCCCTCTTTTTTTTATAGGCTTATAGCAGAAGTCAGGAGTGTGAAAGTCTAGTTGTCACTCGGAGCCACTCT
>Marker251
CGATCTTACAATGAAGCGGCAGAAGAAGCTATTTGACAGTAATCTATCAGGAACTTCAGAAAAAGACTGGAAAGTCAGGAGTATTTCGTACTTTTATAGTXXXXXXXXXXCTCTTCTCTTGTGGCTTGACTGCTATCCTTTCAGCAAAGAAAATAGTACTTCCACGGGGAACTTCCCTAACAAAGCTTACTTGGATTTAGTCTTTCCATT
>Marker236
CTTGTCCTTCGACGTTGAGATCTGGTGCCACGAACCAACCTTCTCTGAGATTGGAGGAGTATTCCCTTCTGAAACGGATGAAATTGATTTCAACCTCTACXXXXXXXXXXAAATAAGCATCGGAATTGACAGATGCAAGCCACTTGAACTAAGATGGATTTCTAGATGTAGCCCATTTGAACCTTTCAAGCTGCCCACTTCTCCCTTATC
>Marker241
GAGGCAAAGACTATTTGTTTGAACACTAGACTACTACTAGAAACTAGAGACTACGACTACAATATCAAACTAGAGACTACTCTTAGACTTTCTATAGAATXXXXXXXXXXGTCCGATTCCATTCCCAACATCGCTCCGGTTGGAATTAGAGAAACTAAGTTCGTTTCGGTATGATAAAATAACGAATCCTGAATAAGGGATAAGTCAGGT
>Marker231
CACCACATCATTGCATGCAAGGGGAGCTCGCTCGATTCGCAAAAGGGTCCGACTCGTAATTCACTTCTGACTCCGTGTTCGATAGCCCGACCGTAGTGATXXXXXXXXXXCTTTTTTTATGCCAATGTTGGTGACTGGAGATAACTCTCTTCAATTATTCCTGGGATGGGAGGGAGTAGGTCTTGCTTCATATTTGTTAATTCATTTCTG
>Marker240
CAGGGGCGCCTTAATTTTATCCAAAACCTCAACTATAAACGGGGGCTCGTTTGCTCCAAAATACACGTTGGGCACGATGGCACAACGTTATACTTCTCCCXXXXXXXXXXGCAGCCAGGTTGAGGTTGAGGTTGATCCAAGCACATTGCTCCATGGAATGGGAATGGAGAACGTGCTTCTTCCTGTTCCCCCATTTTTCGTTTTTTTGCT
>Marker254
AAACTTAGACACAAAAGGTTGAGAAAGAGTCCGAAAGGACGAACTTTGGATTTATACAACTGGGAGTCTGCTATGACTAAAAATTTGGACAAAGTTTGGTXXXXXXXXXXGTGGAAGTCTGCTATGACTAAAAATTTGTACGAAGTTTGGTTCAAAAGGTAATTATGAACCCTTGAAAGTTGTTTTGTACCATTGTCTTATGCGTAAAAG
>Marker245
TCCCTTTTCCCGATCTACTGATTTTGCATGGGCCTCTTCCTATCTCTCAGTCTCATTCCCTATCAGAACCAAGCGACCTTCACTTCTGACTAAAGAACTAXXXXXXXXXXTTGCTCCGCTCTTGGCTAGCATCCAGACTGCCTTAGTTAGCTACATCCCTCAGGGTTTAACATCCAGAAAGTCACGCAGCGAGCTATCAAACAAGAAGTC
>Marker230
TCTGAAGCTTGATTTCACACTGATAGGTTTGAAGGAAATTCAATTAACTAACCCTTTCTGACTCCCACTACTTCATCACCCGCGACAGCAGGGACGGATAXXXXXXXXXXCTATTTGTCTTCTTTATTCTTAAGAGAACCCCCCACCCGAACATTCAGATTCTTTATTCCCCCCAAGCCGGTTCATCTTTGCTTCCTTGCATGCCGCTTT
>Marker260
GACTTTCCGCTTGGGAATTATACAACCACCGAACCTTCTTTATCATGATCCGACCCACACCTAAGACCCAAGATTGAGCACCAGAGCAGCTCATAACAACXXXXXXXXXXAAAAAAGCAGAAGGCCCTTACTACACTAAGCGCTACGAGAGCCCCCTATACGGAAGGAGACTCTATTTGGTCAAAGTCACTTTCCAGAAGAGATCAAGTC
>Marker264
CCTAAGTTTCTACATATTCTATTTTGAACAAAGGAAACAAGAACAATGGGAATGTTGGTTCATTTTCAAGTCAAGCTATTGAGAAGCCAAAAACCATAGAXXXXXXXXXXATCACGACTTTGGCCACAAAGCCCTATCAAAAGAGGAGAAAAAGGGGTTTAGAGTCGCCACCTAGGCATAGGGCCTTAGGACTCAAGAATTTGACTCCGA
>Marker247
TCGTACGTGAGCGTGGGCCTGGCTCCAGGGACTCACTGGCCAAAGCCTGCTAAATGATCCTCCAAGTCTGCCAAGGGTGGTCAGAAGCCGCCGAAGAAGAXXXXXXXXXXGTTGCTTTGCTGTCCCTCTTTTAGGGTGTTGTCCCTGCCAGTGAGCCAAATCAGACTGAGCGGACCGACTTCCTCCTGCCGTCTCTCAGACCGAGATCCA
>Marker259
TTTCTAAGTGAAGGCAAGCGCAACGAGATATTTCATATCCTCCCTGTCAGCAAGGCAGGTCCGCTATAAAGCCTACCCGGCCAGAAAGTCTTCAAGAACGXXXXXXXXXXAAAGAGTTTTCTTCAAGCGAGCTGTCTTTCGAGATTTTTGGGTTGCATGCCCAAGGCAATGTTTTTTTTTGTAGATTGAGATGGATTGATCTTCGCTATC
>Marker286
AAGCCTTAAAAGGACTCTTTAGACATATATATGATGTAGCTCTATATAATTTGTCTTTCCATAATATCTACTACACACCTCCCTCTTTTTACATATAAGAXXXXXXXXXXACCTCCATTTGAGAGTTCTCATTCACTCAATGTACCTTCCACTATATTGAAGATCTTATAAAAGGTGTTTTTCTACTTAATGATAGTTATGTAGAATTTG
>Marker228
TTATGTTTTCTCATATGAATCTCTTGTCTTCAGTGGGGATCCCATTTCTGTACCAACTCAAGATATGCTTATTGGGCTCTATGTATTAACGAGCGGGAATXXXXXXXXXXCCTATGATGCCGCCAGAAAAGGATCAATTTAGATAGTCCTTTGTGGCTCCGATGGCGACTAGATCAACGCGTTATTGCTTCAAGAGAAGCCCCTATCGAA
>Marker284
GAACTTAGACACAAAAGGTCGAGAAAGAGACCGAAAAGGACGAACTTTGGATTTCTACATGTCGAAGTCTGCTATAATTATAAATTTGGACGAACTTTGGXXXXXXXXXXGTCAAGAAAGAGTTCGTAAGGGACGAACTTGGGGTTTCTACGTGTCGAAATGTGCTTTCAGCCAAAACTTGTTTGTAACTAAATTTAATAAAAGTTATTT
>Marker271
TCAACGATTGCCTTTGGGTTCCGAACTCCATATGGGGAAGGAGCGTTGTTGTTTGCGAGGTCTCGATCATTTACATGGACCCACTTCTCATTCCATTTGTXXXXXXXXXXCCGACCAGTTGCCAATAAACTTTCCGGCCTCATATGAGAATGGAAAACTGGAGCATTTTCTGCATCAGTGGATGACGAATCGCGAACATAATAATTTCTG
>Marker263
GATAATACGCCTTCCTCTTTCATTTTCATTTCCAAATCGAAAGTCAAGGCGTTAGCGCTTTAGAAAGATTGCAGGGCGTTGAGGCTTGACTAAGAATCTCXXXXXXXXXXGTATCAGAGCCAAAGGTTCGGCCAAGCCATGGCTAGTGGGAAAAAAAAACCGTAGGCTAGTGTCGTCGAAGAGGCTCGACGGGAGCAGACTCGTAATCGT
>Marker270
CCCGAAACCAAGGGGGTACTAACTAACAGCTGAGTCCTCTCCGAACCGCAGGAGATAGTTGCCCATCATACGGCTCACCAACTTCACTTGCCTCTATGGGXXXXXXXXXXGGAACGTTTTCAATATGATGATTTTTCCGTATTTGTTTGATGAGAAATGCGAGACGAAAAAGGAACTCATCTTTTCGACTGGGAAATGCGAGTCTGTTTT
>Marker261
TCGCATCGGTCCGTCTTTGACTGTGAATTACTTTTCCAACAGCTTAATGAAGCTCGGTAGGGTTATCGCGGGCAAGCCGTAGTCAGAGAAGAAGGCAAGCXXXXXXXXXXACCAGAAAACAAATGAAAGAGTGGGAACATGAGTCTTTTATTGTGTTGTATTCCGCCCTTTCACATCACAACAAACCTAGGGACTTTTTGATAAAGGATG
>Marker298
AAACTCAAGTTATATTTACATGAAAGACCTTATCCCGACAACCAATCTCATTTAATTCTATTTCTAGACTTATGGCAGACCTTAACCAACACCGCAACCAXXXXXXXXXXACAACTACAAGTCTTTTAGCAGGCATTAACACGAGGTTCCCACGAGAACCTCCACAATACCATGAAGCTTTCACAAATCCACCTATACACACGGTAGATG
>Marker305
CCAAGCTTCATTCGACGTGCAGTCCCTTCTCCTCGATCCTGTATTGATCCACGACCATTCTTGGTATCCTTTGGTGGATATCCCACATGAAATTCGCGATXXXXXXXXXXAGGCTACCACCCGGGGCTTGGTTTAGCTGAGGATGGGATTTGCTACCCGATGAGTCTCCCTACGCTATTAGGCACCTTTGGTCTAGGCTTTGACCCCAAA
>Marker324
GCACTTTGTACCATAACTTTCTACCCGCCCTGTTACATGAAATGCGCCAAAGCAAGCCACTCCTGAGAGAAAGACTTATTATCAGCGCTCCGCCTCTTCGXXXXXXXXXXGGACCTTAAAGCTATTTCCGACTGTTCGCCTATCCTACTACTAATACACCTGCTTCGCTGCGTATCGGCCACGCTAGTTCGCCTGCTATACCTATACTGA
>Marker296
GTCCCTCATTGAAGGAAAATCTTTCCATTTTTCGGTACTCGGACAAAGCCTAATACGATTATGAGAGGGGCCCGCCTCACCACTCCCCCCTCCCTTTCTCXXXXXXXXXXTGTCCTGCTCTTTTCACTGTCTTACTTTGGCCCCTCTCTCGATAAATCCAAACCGGCATTCAAGCCAAGCCCAGCCCACGGGGAAGCCCGTCATAGAGCA
>Marker347
AATGGTACAGAACTGCTTTCCAGGGTTCGTAAGTACCTTTTGAACAAAACTTCGTCCCAATTTTTTTGTCATAGCAGACTTCCACTTGTAGAAAACCAACXXXXXXXXXXCTTTGGAACCAAACTTCGTCCAAATTATTAGTCATAGCAGGCTTCCAGTTGTAAAAGTCCAAAGTTCGTCCTTTTTGCTCGACCTTTCGGGCGTAAGTTC
>Marker334
CAAGGCGTAGGAAAGGCTTCCAAGAAGTATGAGAATGCAATCACCTCCACCTTTCATCTATTGAGTCCGTCTAGGCAGTATAATCGAGAATGAGCAAGACXXXXXXXXXXAGTTCGGATGGAACCCCTGACGAGACTCCGAAGAAAAGAAGCACTTTATAGGGTTCATCTTCAAGTTGTGTTACCTAAAGGCAATCGAAGATTCCAAGTG
>Marker28
ACATAGTTGGACTATGTTGTATTGTTCATTAGAGGGATCAATGGTACTTAAGGAGTGAGATGTAACTACAGAGGCAAAACAGTAAATTGGCCTAGCTGTAXXXXXXXXXXTGAAGGGTTATCATACTCATGATTGATTATATCCATCGGACACAAAAATATATCTGCGGTAAGAAGAGTTCAGCTGTCGGTCTTTAGTGGAATATCTGGA
>Marker328
GAGTGTGGTCCGGCGGAAAAACATAAGTCGTCCGTCTCGACGTGATACGTGAATTGCTCAGTAGTGCTTCGCCACTACCGTAGCTGGCGGAAATAGCTTAXXXXXXXXXXGAAATAGGGGCGAGCAGCAAGCAGCCCCTTGTTTGTATAGGGTTCCAAACCAATCAACCTAATAATAAGAAAGGGGCTTCCCGTTTTGTTTTAGCGCGCA
>Marker389
CATCTTTCGGGTCCCGACAGGCATGCTCACACTCGAACCCTTCTCAGAAGATCAAGGTCGGTCGGTGGTGCAACCCACGAGGGGATCCCACCAGTCAGCTXXXXXXXXXXACAGGCATGCTCACACTCGAACCCTTCTCAGAAGATCAAGGTCGGTCGGTGGTGCAACCCACGAGGGGATCCCACCAGTCAGCTTCCTTGCGCCTTACGG
>Marker387
TCATTTCATTGTTAGCGAGTAGGTGGCAGCTAAATTGAGCCTCGTGTCTCCATCGGGGTACCCCACCTGACCGATATATGAGGCCCGCGGACTCACGTTTXXXXXXXXXXCAACCGTAGAACCAACGAGCATCCCGCAGGCGAGGAACCAAAGAAGCGAATAGAAAAGTGAAAAGAAAGAAAGCACCCAACAGCAAATTTCTTTTTTTAA
>Marker367
ACAAATAATCAAGAAAGAGACCGAAAAGGATGAACTATTGGTTTCTACATGTCGAAATGTGCTTTTAGTCCAAATTTGGTCGAAGTTTGATTTAAAAGTTXXXXXXXXXXCTTTGGGTTTCTACTTGTCGAAATGTGTTCCAAGTCAAAATTTGGACGAAGTCTGGTTCAAAAGGTACCTACGAACACTAGAAACGAATTTTGTTCCTAT
ACAAATAATCAAGAAAGAGACCGAAAAGGATGAGCTATTGGTTTCTACATGTCGAAATGTGCTTTTAGTCCAAATTTGGTCGAAGTTTGATTTAAAAGTTXXXXXXXXXXCTTTGGGTTTCTATTTGTCGAAATGTGTTCCAAGTCAAAATTTGGACGAAGTCTGGTTCAAAAGGTACCTACGAACACTAGAAACGAATTTTGTTCCTAT
>Marker356
TCGTAAGCATAGCCAGGGGAGTCTCTTGGAGGAAGATTCAATCATTAATATTCGTGGAAACCCCGGCAAAAGGGCTTACGGGAATATTCCCGTAAATCGAXXXXXXXXXXAGAGAAAGAATCTTTCCGGATATTTTCAAAACTCAAAAGAAGAACTAAAGCCCTGATCACGGATCAAGATGCAAAAACAGAATGACAAATAGAAGAAGCG
>Marker376
CTGCTTGCCTACTACGGTTAAGGGAAATCTTTCTGTCGAAAGGCAAACAATGTGGGTAGTATGATTCTTCCTCTTTATGTTAGGCGGGCCTATAGCCCTTXXXXXXXXXXCGTCTTTACTAAAAGCGTTCTATTCAGTCTCAATCTCTCTGACTTTAGGGAGGCCCTCCTATCAAGAACCTATGGTTTTATTTCATTTGATCATTCTAGC
>Marker384
CACCAGTCAAGAAAGGATCGGAAAAGAGAAAAAGAGTCTGAATCCGTTGGGTTTGTTTATTTTTCCCGTACCGTAGGCTTCTTCAGGCGATAAGGCAAGAXXXXXXXXXXGGCAAAAAAAAGAAGGACCAGAGCTGGGTCAATCAAAGCCAAATGCGATATAGCATCCGCCCTTTTTCAATCCGGAGTTCTTTGAACCGGAAGCGAGGAG
>Marker208
GAACTTAGGCACAAAAGGTCGAGAAAGAGTCCGGAAAGGACGAACTTTGGATTTCTACAAGTGGAAGTCTGCTACGACCAAAACTTTGGACGAAGTTTGGXXXXXXXXXXGAACCCTGGAAAGTAGTTTTGTACCACTGTGGACGAACTTAGGCACAAACGATCGAGAAAGAGTCCGAAAAGGACGAGCTTTGGATTTGTTCAAGTGGAA
>Marker411
TGCTATGCCCGAAAATGAATGAATTGTGATATAGCGCCGAATAAGCCACAGCTCTATTCCCGACTCGAAATCTATCAAGGACTTGTTGGGAGAGAAAATAXXXXXXXXXXAAATGAAGGCGGAAACCCGGTTGGGCGTTCCTGCGCACCTGGCATCCTGCAAGAAAAGGCCCATCTCGAACAAAGCAAGGGATTGAGCAGCGCGAAAGCC
>Marker428
GATCCTTTACTCCGACAGCATCTAGGGTTCCTCGAACAATGTGATATCTCACACCGGGTAAATCCTTAACCCTTCCCCCTCTTACTAAGACTACAGAATGXXXXXXXXXXACTCGAAAATCTCTTCCCTCTTTCGGGGTTACCTACTTGAGGGCTTATAAATGGCTTTGGCACAAAGCTTCTCTCCCTATCGGTCGAGAAGCTCAAATTA
>Marker462
TCAGAACTGGTACGGACAAGGGGAATCCGACTGTTTAATTAAAACAAAGCATTGCGATGGTCCCTGCGGATGCTAACGCAATGTGATTTCTGCCCAGTGCXXXXXXXXXXATTAAAACAAAGCATTGCGATGGTCCCTGCGGATGCTAACGCAATGTGATTTCTGCCCAGTGCTCTGAATGTCAAAGTGAAGAAATTCAACCAAGCGCGG
>Marker398
TAGCTTCAGCAAAGAAAATTAGATCGTCGGAAGTGAGAGATCGGATTTCGATCCCGGGGGAGCTTTCTAAAACAATTTGAATTGTGGTACTTTACCGAAAXXXXXXXXXXACGGATTGATTTACCTACTAGCAGCACTGGCTGGCCCACTTGTACGTAATAGAAGAGAAGTCAAGGCGAATTCCCCCTATGGGAGTTCCAATAGGGGCCA
>Marker501
TAAGTATCGTAAGTAAATTACTCCCGGTTGTTCAATCATTTGATAACCAGAGTCATTCTTTGATAAATGATCACTATGAGTCAGACTCAATAGAATTTGAXXXXXXXXXXAGGTGGAGAACTGAACCAAGAATTCTCTTTCTTTATCATCAATCGAATCACTGTTCGAGACCCAGGATTCTATTTTATCATCAATCCAATCCCAATCACC
>Marker379
AATCGTTCGGACTTGGTAAAGGTTGTCGCAGCACCTGTAGTAGGACAGAAGACTTATTGCGATGCCCGCGGACCAATTTACGATGTCTCCGTCGCTGACGXXXXXXXXXXTATCTTTTTGATAGGCGCCTCGAGATGTATGGGGAATTCGCTGCTGATAGATCCCGCCCAGTGTCCTCCTCCTTCCCCCGCCGCCTTCCGACCCGCGGGA
>Marker429
TGTGGATATATACTAGGTAGGCTAGTTGGAACGGAGTCTTAAACTATGGACCGAGACTACACTAAGGAACAAGGAAGCTTGACTGAGCAAAGAAGTCAAGXXXXXXXXXXTTTTTTCTATTTAGAGAGAGGGGGCTTTAAGTTCTTAGGAAGAGCCGTACGAGGCAGCTCACGTACGGTTCGGGAGCCGAGCCCCAGCACAGGGACTTAG
>Marker467
TCACCCCTACGAATCTAAATGGAAGTCACGCACTGGATTCCTTTTTGTTATATTAAGCAAGTTGGAGTGCGACACCTAGGTCTCTCTTTCAAGCTCAGGAXXXXXXXXXXTAAGCTCGACCAGCGTCCGGGGAAGATGTTTCAGGGCTGGCTCTACCACCGTCCGAGTAAGATTAATAACGAGTAACGAGTTCGCTAAGCTTCCTGGGTT
>Marker477
GCGAAGAAGCCAACGAGCTCGATGAGAGAGTATATTTCTTTTCATAAGTGAAGGAAGTGGAAAGCTCTTTTCTGACTTTGATTTGCAGATCGAACAAAATXXXXXXXXXXCAATTAAAGGGAGAGCACTAAGTTACTTACGTTACGGCACTTTCAGGCACCATTAGCTCTCACGAGCTCTTTTTCATTTGCATTTATTTCTTCACCGGGC
>Marker474
CAACAGACATAACTGAAACAAGAAGAAGATGTAAGCGACGAAGAGGACGGATTCCGCTGCTATTGCTATTTCACCGATAGGCGAACAAGCAAAGAAGGCCXXXXXXXXXXCGGTCCAAGCCATATCAACGAAAACCGTCCGTTGTCCTTTACTTGTTTAGTGGCATCTGTCTGAGGGCATCTGGAATTGTCTGTTTCGGTATTCACTCTT
>Marker476
GGAACCCCCGCCCTTAACTTAACCCATTAACGAAAAAGAAAAAAGAAAAAGATCTTTCGCAGGAGCGAAGCAGCTCGACCGATAGGGAGAGGGTAAGGAAXXXXXXXXXXAACAAAGATAGTTAGCATAAATAGGACTCCAGTAAGCATCGGAGTAGATCTCTACTAAACAAAGCCAAAGAAAGTCATGCATTAAAACACACTACTTTGC
>Marker548
ATGTTACTATTGTTCATATAGGGACTAGGGTTTGTGGGTTTTGGGATTTGTAAATCTAATGTTGTAAATACTCTAAACATATTAAGTTTCTAAGTTAATAXXXXXXXXXXAGGCAGTAAGTGTCAGCCTAAAGGTTGATAACTGCTGCAGTCACGCCCTTCTCTAGGCTAAGAGGGTGATCTGGGATGGGGTGTGACATGTACCTACAGT
ATGTTACTATTGTTCATATAGGGACTAGGGTTTGTGGGTTTTGGGATTTGTAAATCTAATGTTGTAAATACTCTAAACATATTAAGTTTCTAAGTTAATAXXXXXXXXXXAGGCAGTAAGTGTCAGCCTAAAGGTTGATAACTGCTGCAGTCACGCCTTTCTCTAAGCTAAGAGGGTGATCTGGGATGGGGTGTGACATGTACCTACAGT
>Marker359
CTTGGAGACCTGATGCGGTTATGAGTACGACCGGGCGTGAGAGGCACTCGGTCCTCCGGATTTTCAAGGGCCGCCGGGGGCGCACCGGACACCACGCGACXXXXXXXXXXTAACTCTTCCCGAGGCCCCCGCCGACGTCTCCGGAATCCCTAACGTTGCCGTCAGCCGCCACGTCCCGGTTCAGGAATTTTAACCCGATTCCCTTTCGAA
>Marker543
TCTGAAAAGATATCAGTTAGACCATTGTAATAGTTTTCAATAGCTGATGCAAGCTGATCTAACGAACACTGTGGATGAATACAACTGTACGATCTTGTCAXXXXXXXXXXCACTATTACCAAACCTAAGGTTATACCCAAAATCAGATTTGAGTTATTATTAGATATAGGTATTTTGATATCCTGAAATGGTTTCTCATCAGTATAGGCT
>Marker633
TCTACTGCTATTACTCTTATCTCAAAAAAGCAGGGAGCTGAACGTATGGAGGACTTTCGTCCTATTTCTTATTGCAATGTTGTGTATAAGTATATCTCGAXXXXXXXXXXATTTGTTCCTGGTAGGTCGATTTTTTATAACATTTTATTGTGTCAGGAGCTTGTGGGGGGCTATAAGGTGGGCAGAGGGAAGTCGCGTTGTGTGTTGAAG
TCTACTGCTATTACTCTTATCCCAAAGAAGCAGGGAGCTGAATGTATGGAGGAGTTTCGTCCTATTTCTTGTTGCAATGTTGTGTATAAGTGTATCTCGAXXXXXXXXXXGTTTGTTCCGGGTAGGTCGATTTTCGATAACATTTTATTGTGTCAGGAGCTTGTGGGGAGCTATAAGGAGGGCAGAGGGAAGTTGTGTTGTGTGTTGAAG
>Marker592
CAACCACACATTGTCTAACCAAATCCAATTCTCTCTCGATATGTTCCTCAAAAAATCCGATTCGTGCGGATTCTTCCCCCAACTAAAGAAGAGATCTTGGXXXXXXXXXXGAATTGCCACATATGAAATTGAGCACAATTTTGCAAAGAAATAGCCCACTTGTTTCTCGAGAAGAGATGGGAAACATGCTCAATCTCATTTGATTGAATA
>Marker544
GATTCGACTTTGATCGTTATGGACTGGTACCAAGATCTAGTCCTAGACAGGCAGACTTAATTTTAACAGCGGGCACGGTAACAATGAAAATGGCTCCTTCXXXXXXXXXXGGAGCATGTACAATTACAGGAGGGATGTTCAGTACCGATTCTTACAGTACTGTTCGGGGAGTCGATAAGTTAATTCCTGTCGATGTGTATTTGCCGGGTT
>Marker125
TCAAGTTTCCCCAGCGGAATTCAAGTGTAAATTCCTCTAAGTTTTCTGGTAAGTCTAGGGTCGAACACAGGGACTTGTGAAAATAGATTGCGTTGGTGATXXXXXXXXXXAAATAAAATGTTGGGTTTGTTGCTTGCATTGATGAAAAATAAATAACAATTGGGCAGAGTTTAGAAAGAGTTGGTGAATGGAAAATGCGATGAATATGTG
TCAAGTTTCCCCAGCAGAATTCAAGTGTAAATTCCTCTAAGTTTTCTGGTAAGTCTAGGGTCGAACACAGGGACTTGTGAAAATAGATTGCGTTGGTGATXXXXXXXXXXAAATAAAATGTTGGGTTTGTTGCTTGTATTGATGAAAAATAAATAACAATTGGGCAGAGTTTGGAAAGAGTTGTTGAATGGAAAATGCGATGAATATGTG
TCAAGTTTCCCCAGCGAAATCCAAGTGTAAATTCCTCTGAGTTTCCTGGTATGTCTAGGGTCAAACATAGGGACTTGTGAAAACAAATTGTGTTGGTAATXXXXXXXXXXAAATAAATTGTTGGGTTTGTTGTTTGCGTTAATGAAAAATAAATAACAATGCAGTGGAGTTTGAAAAGAGTTGGTAAATGGGAGATGTGATGAATATGCG
>Marker559
TCACGAGCAGGTCAGGGACAGGTTCCGGTCACTCTTTCGATGCCATGCCATTGTGGTGGCACGGGAACCACTGAATGGGGGCGGTTTTCATCTCATCGCTXXXXXXXXXXATAGGGGGGTGAGAGGAATTTCTTCAGAAATGTCTTAGTTGGTTGAGGGGTCTTTTGAAGAAGGATCATGAGACTTCCTGACCCGAGGCTGGTGCTTATA
>Marker632
GAACTTAGGCACGAAAGAACGACAAAGAGTCCGAACAGGACGAACTTTGTATTTTTACAAGTCGAAGTCTGCTACGACTATAAAGTCTTACGAAGTTTTGXXXXXXXXXXCACAAAAGGTCGAGAAAAGAGCCCGAAAAGGACGAACTTTGGATTTCTACTAGCGGAAGTCTGCTTTGACCAAAAATTTGGACGATGTTTGGCTCAAAAG
GAACTTAGGCACGAAAGAACGACAAAGAGTCCGAACAGGACGAACTTTGTATTTTTACAAGTCGAAGTCTGCTACGACTATAAAGTCTTACGAAGTTTTGXXXXXXXXXXCACAAAAGGTCGAGAAAAGAGTCCGAAAAGGACGAACTTTGGATTTCTACTAGCGGAAGTCTGCTTTGACCAAAAATTTGGACGATGTTTGGCTCAAAAG
>Marker690
GTATCTTTACCGATTAACCAATTTCTAAATGCTGGAGTAGATCCTAAAGAGATTCCACTTCCTCATGAATTTATCTTGAATCGGGATCTTTTGGCGCAACXXXXXXXXXXTTGCTGAGGGAGCAACCCCATTTTTCACTTTGAATTGGTCAAAATATGCGGAATTTCTGACTTTTCGCGGAGGATTAGATCCAGTAACCGGGGGTCTATG
>Marker621
ACTGGTAGAAAGCTACTTTCCCTGTTCATAAGTACATTTTGAACCAAACTCCGTCCACGTCTTCAGTCTCAGCAGACTTCCACTTGTAAAAATCCATAGTXXXXXXXXXXCCGAATTTCGTAAAAATTTACAGTCATAGCAGACGTCGATGGGAAAAAATCCAAAGTTCGTCCTGTTCGGACTCTTTCTCGTACCTTTGGCCCTAAGTTC
>Marker699
TAATAAATACTACTAAAAGAAGGACCACAAAGCCCTTTGATAGAGATAGGAAATGAACCGGAATGAAAGAAACGTAGTAGAATCACGCGGTGGAACAACGXXXXXXXXXXATTCTTGCTTATGTCTAAGAAAACCCCTATTGCTCTAGCTGGACCGGGAGAACTGATTCTTCTCGAATTGACACCATAACAAGATTTACGCGCATCAATC
>Marker581
CAGATGGCCGCGGCGATGGAATCTGGGACGGAGGACTCGTAGTATCTCTCTAGATCTGGCAAAAGCGAAAGACCTCCTAACGTAATTCGAATGGGGGCGGXXXXXXXXXXTGGGGGGCCCCAGCAGAGAGAACAGTAAGGATAACGAGCGCGGAGCCCGCCAAGCGGGCGGCAGGAGCTGCGGGCAAGTGCTTGGTAGGCCAACAGCCCA
>Marker853
TCACTTTAAATTGAGTATCCGTTTCCCTCCCTTTCCTGCTAGGATTGGAAATCCTGTATTTTACATATCCATACGATTGAGTCCTTGGGTTTCCGAAATAXXXXXXXXXXGAGTCCTTGGGTTTCCGAAATAGTGTAAAAAGAGGTGCTTCGAATCATTACTATTTGACTCGGACCTGTTCTAAAAAAGTCGAGGCATTTCGAATTGTTT
>Marker864
ATTTCTATGTTTCGATGCAACAACAAGATGTTATTTGTAACAAGTAGTTTTGTTGGTTGGTTAATTGGTCACATTTTATTCATGAAATGGGTTGGATTGAXXXXXXXXXXTATTAGATCTAATGTACTTATTAGATCTAATAAGTACCTTGTGTCAGAATTGAGAAATTCTATGGCTCGAATCTTTAGTATTCTCTTATTTATTACCTGT
>Marker822
ATATCTGAACTTGAAATACTGGTAATGTCAATAATTCAGTTATTATGAACATGTCAGCACATCATAACTATTTTTAGTTTCAATTAGTGGTAATATTTTCXXXXXXXXXXCTGCATAAACAATAGCAGAGCCTATTAAGAGTCTCATCTCATGAATGCGACATTCCAATTTTTCCTCGAATTCTTGAAGAAACTACTTCAACTTTGCAAT
>Marker692
ACCCATCGACAGCCAACGGTCGTCTTACCACGTGGAAGATGCACAAGCTCCCAAGTACCATTGGCATGAAGAGCAGACATCTCCTCAGCCATAGCTGCCCXXXXXXXXXXGATGAGCTGTGCATGTACGAGTACCTTTACGGAGTGCGATGGGCATATCTAAGTCAGAGGGTGGATCCGGGACTGTAGGGGCCACCGGCACAGGAGACGA
>Marker817
TTGGATGATATTGTGGTGTATAGTAAGACTTTAGAGGTAAAAAAAGCACCTACGACAAGTTTTCCAAGTACTTAAGGAGAACGAATTGTACGTGAAGAAGXXXXXXXXXXGGGGGGAGGCAAGCTACGTATGGATAAGTCCAAGGTGCAAGCCATTCAAGATTGGGAGCCACCAAGGAAGGTGTCCGAGCAGCGTTCTTTCCTTGGCCTT
>Marker1088
CGAACAGCCAGAAAACTGTCTTTGTCCGAAATTTTGATGCGTATGTAAATCAACTCCACAGTAACAAAAGTGGATTCTTTGGTATTTTCTTTCTGTATTAXXXXXXXXXXTCACAAATACAAAACTAAAAAACAGGGAATAGATTCATAATAGTATCCATATGACTTGTAATAGAACTTATATTTGATATAAATATTAGTAGTGTAGAGA
>Marker1007
CACTTTAAATTCTTAGACTTTCTTTTTAGCATTATTGATTCTTCGTTCGCATATGTTAAATTGAGATAAGAATTAAACTATTTCAGAGTAAGGTTCTTTTXXXXXXXXXXTTCATTTTGTTAGGTTCAAGTTTGACGTGTAAGGCTACATTTTGATTCTTGGGGATTTGGAAGGAAGATAGGAAGATTGCATTAGATATGTTTTAAGAAG
>Marker762
TTTTAACGGCAAACGCGGTTATTGCCATCATCATACTTTGGTTGGTTAAGGAGAAAACGTGTTGGCATACCATTTCTGGACGTGGTGAAAGAGTCCATAGXXXXXXXXXXCTCCACGAGTGGATTAGTTGATTGACTAGACTGAGACTCTCTTTGATATCAATCACTTTTCTAAGAAAAAGAAAATAGCAAAAATCATAAGAGAAGCAAG
>Marker118
TCTAGTTTCAATATTATGTTCTCAAGCTTTCGGTTTTAAGCATGAGATTTATATTTTTATTAAGTCACTCACTGGGCTTCTAGCTCACGTTTTTGAATGTXXXXXXXXXXCTTTTTCAGGTAGCGTTCAGTTCCCAAAGGACTATTCTATTCTGCTCTGCCACTCAAAGAAATAGGTTGAAGGAAGCGTATTGAAGACCTGTATTAGTTA
>Marker50
TCCCTCCACCTGAGTATAACCCTTTGTCACAAGTATAGCCTTGAAGGTTTGCACCTTCCCATCAGCACCCTATTTCCTCTTGTAGATCCATTTGCAACCTXXXXXXXXXXACCTAGGTTTAACCCCATCAAGTTGATCTACAAGATCCCATACTGAGTTGAAGTATATTTACTCTATCTCAAGATCCATGGCTTTGAACCATTCATCTCT
TCCCTCCACCTGAGTATAGCTCTTTGTCACAAGTATAGCCTTGAAGGTTTGCACCTTCCCATCAGCACCCTATTTTCTCTTGTAGATCCATTTGCAACCTXXXXXXXXXXACCTAGGTTTAACCCCATCAAGTTGATCTACAAGATCCCATACTGAGTTGAAGTATATTTACTCTATCTCAAGATCCATGGCTTTGAACCATTCATCTCT
>Marker1005
ATATATCCACAGTTGGACGACTTATGGGTCGTGCTGCTTCTCACATCACACTAGAGTGTGCTTTGCAAACTCATCCAAATATTATTATTATTGGAGAAAAXXXXXXXXXXGGCATTTACCTCCACATGCAACCCTAGGGTTGTTTATTCCCTTTGAGAACTAGATTTTGTCTCAGTAATAACTAATAATCTCTGCAACAGATACTCTCAT
>Marker1018
GATCCTTTACTCCGACAGCATCTAGGGTTCCTCGAACAATGTGATATCTCACACCGGGTAAATCCTTAACCCTTCCCCCTCTTACTAAGACTACAGAATGXXXXXXXXXXTACCAGGTATATAAGCAGTGATTTCAAATCCCGAGGTTAAGCGTACTCTGGCAACTTTACGTAAGGCAGAGTTTGGTTTTTTGGGGGTGATAGTGGAAAA
>Marker1006
AACAGGTATCAAAATTATACAACAAGAAATAAGCAGAAATAGGTGCATAACGGTAAAAATGAGAATGAAATAGATAAGAATTTGGAATTCATACTTCATTXXXXXXXXXXAATAGTTATAAAAAACTATATTAAAGGAAACACAACTTCTTCGTTGAGGTTTGTTGAAAGGTGGAATTCCACCGATATAAAAAATTGAAGACTGGTGTTG
>Marker1056
GAACGAGATATACAGCAACAAGAAGAAGGAAAAGGATTGAATAGAGGAACTCCCGAACATTTGGCGATCTCAGATGTGTCGATATCGATGGTGACTCATTXXXXXXXXXXGAATAGAGGAACTCCCGAACATTTGGCGATCTCAGATGTGTCGATATCGATGGTGACTCATTATTTCGATGAATCATTTCTTCGGACAGAAGAAGATTAT
>Marker1075
CTCATACAATAACTGTCCTAGCTCTACCGTATCTTTTGTTTCATTTCTTCTGGAACAATCACAAACACTTTTTTGATTATGGATCTACTACCAGAAACTCXXXXXXXXXXCTCAATGCGTAATCTTAGCATTCAATGTGTATTCCTGAATAATCTCATTTTTCAATTATTCAACCATTTCATTTTACCAAGTTCAATGTTAGTCAGATTA
>Marker1313
TAGGCCCAACAACTGTGAAGCCACTCCATTTAGGCATGTGAAATGACTTAAGAGACACACTTCTTCACACAAAGGGAGCATTCTCATGGAAAAATAGCCCXXXXXXXXXXACTTGACCGGTGCATGTCTCCCTAACCCCACATTCTTCTGCATGCAACCATTAGTACTATCCCTTTGGTAGTAATGATTCTTCCGAAGGCACCCTACCTG
>Marker1235
AGTTCTTCTCTTTATCGCGGGGTAGAGCAGCTTGGTAGCTCGCAAGGCTCATAACCTTGAAGTCACGGGTTCAAATCCTGTCTCCGCAAAATTTTTGTGTXXXXXXXXXXTTGGTAACTATTAATTAATTAATTACTATTAATATTAGCTTTTTTTCTTTCCAGATGGGAGGAAAAGAAGGGGGGAGGATAGAACCACTATACTATCACG
>Marker1306
CTCCTTGCTTCTCTCATGTTACAATCCTCTTCCCGCCGAGCCCCCTTTCTCCTCGATCCACAGAGACAAAATGGAGGACTGGTGCCAACAGTTCATCACGXXXXXXXXXXTGGTGCCAACAGTTCATCACGGAAGAAAGGACTCACTGAGCCGAGATCACTAACTAATACTAATCTAATACTAATAGAATAGAAAAGAACTGTCTTTTCT
>Marker2039
TAAATTCCCTCTAAAACAAATAGAGGAATTAATGTTGTAATTTTCATACCAAAAAGTTTGTCTCTATCTTTAATTTTCGAATTTTAAAAATATCTAATAAXXXXXXXXXXTATCTAAAGAAACTCCAAAATTTCAATTTGATTTCTAGTAGGTGAATAGTTTTCAAATGTCAAAAGGACCTATTGAACTTATTTAATATTATGAGTTTAA
TAAATTCCCTCTAAAACAAATAGAGGAATTAATGTTGTCATTTTCATACCAAAAAGTTTGTCTCTATCTTTAATTTTCGAATTTTAAAAATATCTAATAAXXXXXXXXXXTATCTAAAGAAACTCCAAAATTTCAATTTGATTTCTAGTAGGTGAATAGTTTTCAAATGTCAAAAGGACCTATTGAACTTATTTAATATTATGAGTTTAA
TAAATTCCCTCTAAAACAAATAGCGGAATTAATGTTGTCATTTTCATACCAAAAAGTTTGTCTCTATCTTTAATTTTCGAATTTTAAAAATATCTAATAAXXXXXXXXXXTGTCTAAAGAAACTCCAAAATTTCAATTTGATTTCGAGTAGGTGGATAATTTTCAAATGTTAAAAGGACCTATTGAACTTATTTAATATTAAGAGTTTAA
TAAATTCCCTCTAAAACAAATAGGGGAATTAATGTTGTCATTTTCATACCAAAAAGTTTGTCTCTATCTTTAATTTTTGAATTTTAAAAATATCTAATAAXXXXXXXXXXTGTCTAAAGAAACTCCAAAATTTCAATTTGATTTCTAGTAGGTGGATAATTTTCAAATGTTAAAAGGACCTATTGAACTTATTTAATATTAAGAGTTTAA
>Marker1977
ATATACTCATAATCGCTATTATAATTTTCATTAAGAAGGATTTTTTGATGGTTATGGAAACGAATCAATACGGATGGATTAGTAATGATTAGTTATGTATXXXXXXXXXXTAAGGTATCAATTTTGGGATTGTTTTCTTATATCATTAGGGAAACCGAATTTTCAATTTCAATCCAAGAATCATTTAGGAATTCACAGTCAATAGTTAAA
>Marker1561
CTTCGGAATATTTTTGGGGGTGTGCAAACCAAAGAGAATGATGCCCTTGGGTTGCACCAAGTCTAAAACCAAGTGGATTTATTTTTTGTCCCATAATCCCXXXXXXXXXXGAGAATGATGCCCTTGGGTTGCACCAAGTCTAAAACCAAGTGGATTTATTTTTTGTCCCATAATCCCCCATTATTATACATGTCATAACACGTCATATCT
>Marker1571
TTTAAGCATTAAGCTAAACTATCATCCTTAATTTAGAATTTAAACCAAATTTTAGTTAGACCATTTCATCATTTACTTGTTACAAGTTCTTATCTTGGTAXXXXXXXXXXTTGCATCATCATCCAAACTTAAGAGAGTTCAATTTTGAAGCAAGAGAAAAATGGAAGGACAACAGTGGAAAAATATTGCTTTAGTTTGTGTTTTTGCGTT
>Marker1331
AAAATTTGCTTCAACATTTTTCTCTTTTTCCTTTAGGAAGCCTTGATAGAGATCAACTAAGCGTTTTGACGTACCTGTCACCACTGCCCAGTCATTCCGCXXXXXXXXXXGTATGGTTCTTTTGAAATTTAAATGATTAGAACAACCATCACGAAAATAATAATTATTTCTTCCTCTACCACGATCATGACCTCGACCACGGTTATTCAC
>Marker680
GCTGGTTCAAATCCAGCTCGGCCCAATAATTCGCGTATCCACCATAAAATGATATAACCTATTTGTCCTTCTACAGAAATGCTTGACTTGATATGAAAGAXXXXXXXXXXATTACTCTATTACTCGCGTCTCTGTCTCGTAGAATATGACAATTCGAATCAAAAATCTACATAGAAAGGTTTGAAGGAAATTAAATCAACAACATATGTT
>Marker107
TGTATAAGACTGGCTATTTCACCTAGATGACCTAGGTAACTCGATCTTAATCCTGAGCTAACTATGAACTTCTGTTTATTCGAGATTACCCTTAGATTTGXXXXXXXXXXTTGCATAAGTGAGGGTTGGCTCAACAGCGTCGGCTCAATAAGACTCCTATTTCAAAGGTAAGACCTGATAGATAGCTGGGGACATAGGGTGTAAGACAGA
>Marker520
CTTTTCCTTAGCAATCGTTTAGCTCTCGATATTTACTAAACGATCATATAGACGATCGCTTAGTTTTTTCCTACGTGATCGTTTGGACGATCGCTCACCCXXXXXXXXXXCGATCGCTTACTTTTTCCTACACGACCGTATATCTCACCTAAACGATCAAGCATCTTGTCTATGTGATAGACGACCTCATTTCCCACTTGCTTGATCGTT
>Marker1819
CTGGCATCTCTGCTAAGATCTTCGAGGAAGAATGCCCCCAGGCTTACAGTTATGCTTATGACGACGAAAATAGCACTTTCACTTGTAGCAGCACAACCAGXXXXXXXXXXCATCATTTCGATAAAATAATCACCGAATTCATGAATATTGTTCGAGCCTAGCTAATGAATAAAATGCATCTGATTAATGATGTTACATGAAATTAATTAT
>Marker1469
ATTCATAAACTGCTCTACCATAATTCTTAGCGGATAATCCCAATTTTGGTTTAATAGTACATCCCAATAGAGGGCGACCATACTTGTTCAATTTATCTCTXXXXXXXXXXCGGGCCTTGGAAAGTTTTAATATAAGCAGTAGGGATTCGCAAATCCTCCAGACGTAGAGCACGTAGAGCCTTGAATCCAAATACATTACCGACAATGGAA
>Marker982
TCTATGGCTATTGCGCTTTTTCCGACAGCTGCTAACTCACTGGCACGCTTAACGCCCTTGCGCCTGGTCTTTCAAAGCCTTGGGCTTGAGCAATTCCGGGXXXXXXXXXXGAATAAGTAACTTCCTTTCCCACCTCTCCCTTCCGCTGCTAAGCAGAATAGCTCTTCTTCCTCTCCTTTCAGTCGAGCTGCTTCGCCCCTCTCCCTATCG
>Marker1904
ATAGTTATTTGACATTAACAAGAAGATTGAAGCAAACACTAACTTTAAAGATGTATTCTTGAAAACATAGATCAATACCTAAAGAAAAGTCAATACCTTTXXXXXXXXXXTTACACTATAGATAAGAAAACAACAAATTCAAAGGCTCCATATTACAACATAGTAAGAACAATGAAATAACAAACTCATATAAGAACAATGATCTACAAT
>Marker1687
CTTATATACAAATCACGAAATTAAACAAATATGCACTAAATATTGTACATAAGATCAATATATATGTAAAATCTTTAATATCTGCTACAACAGAAGTAAGXXXXXXXXXXGCTTTAGTCTTGCATACATAATTATACACATATTAAATTAGTTTTAAATATAAGTCAAATATTCTCAAACATATCCAGTGTTAAATATTAAACTTAACAT
>Marker1423
CATATAGGTATATAAGCGAGGGCGTATCTTTGGCTTCCGTTAATGTTGTTTCAAGGGGGATTGATTTGACCAGTGGGAGACAGATAACGGTTTGGATTGAXXXXXXXXXXGCCTCCAAGTCCTCTTCTTGTTGCCCAAATTTACCTCTCCAAGCAATTAAAAGATTGAATGCATGTTGGTTTCTCTGCCTCTAACGGACAGGGCTCAACA
>Marker1435
GCTAAGGGAAAAACAGAACCGTGTTTATAACTTTAACGCAATTAAAGAACTTGCGATGTTTTTATTAGTTATCTTTCTCTTTCAGCTTCGTACATAAGACXXXXXXXXXXAAGTCTATATCTTGTACCATCTTAGCTTAGGTTTATTGCACTTTATTTTATTATCACACTTTACTACTTTACTTTACTTTAACGCATATTTTAAATACTT
>Marker1087
ATACGCTGCTCCCCCTTTACCTTCGCCTACCGTGAAAAGGAAAGTTCCCTCACGATAGGCCCTCCCAGCTCCCGAACGTCTTTCTATCAATCGAGAGAGGXXXXXXXXXXGAGAGATGACCGTATTGTTGCACATCCTGAATAAAGTACCGTAGGAAAGAATCTAACAGAAGCTTTTGAAAATGAAAGCGTGTAGAACTTCGATAAAGTC
>Marker1724
ATGGGAAACAATGAAGCTTGCAAGATTAATGGGGTTGGTTCAATATACTTGAATTCAACAGATAGATCAATCGAGCTTCTAAGAAATGTGAGACATGTACXXXXXXXXXXGGTTGTATTAGATGGTGGAAAGGTCAATGATCTTTATATTGTGAGAGGAGTAGAGATGATGACAAGTGCCTACACAGTTCCAATAGCAAGCTTAACAGAT
ATGGGAAACAATGAAGCTTGCAAGATTAATGGGGTTGGTTCAATATACTTGAATTCAACAGATAGATCAATCGAGCTTCTAAGAAATGTGAGACATGTACXXXXXXXXXXGGTTGTATTAGTTGGTGGAAAGGTCAATGATCTTTATATTGTGAGAGGAGTAGAGATGATGACAAGTGCCTACACAGTTCCAATAGCAAGCTTAACAGAT
>Marker1317
TTCCACTTGTAAGAATCCAAAGTTCGTTCTTTTCAGACTCTTTCTCGACCTTTTGTGCCTAAGTTTGTCCATATTGGTATAAAAGCTACTTTCCTGGTTTXXXXXXXXXXCTTGACCTTTATTGCCCAAGTTCGTCCCCAATGGTAGAAAACTACTTCCAGGGTTCGTTAGTAAATTTTGAACCAAACTTCGTCCAAATTTTTAGTCATA
>Marker1575
AGTTCCCACTCATCTATTCTAATTCTATGTTTTACTGCTTATGACTGTGCAGCATTGCCAACCTCCAACTCTGCTTTCTGCTAACCAAGTGATGAACTCTXXXXXXXXXXCATGAGGGTAAGACTTTGTCTAGTCCCTACTTTCCTGGCCCTACCCGGGACAAGCTTTCCAGCATTCATAGCTTTCCTTGTTTAGGGAATATCCGTCTTA
>Marker1568
AGTGGTAGTGGATCTAAAACTCCAAGTCTATTTGTTGAACATATAAGAGTGAAAGGAGTAAAAGATTTGCACCTAGAGTATCTAATAGAGGATCTTTTAAXXXXXXXXXXAAGGAATCTATTGCTAGTGTTAGAGGGAGACCTTTGTGTTTAGTATGTAATAGGTATCATTTGGGATAGTATTCTAGCAAAACTCATACATGCTATAGAT
>Marker2029
CTCCTCCACCGCATGTCCCATCTGTCATTTTACAAAAGGAACTTAGGATCAACTTCGAAATATTACCAAAAGACATGCATATTCCTCCATCTGGACCGAGXXXXXXXXXXGATACTTAGCTCCATGTCATGAGCGCGGGTCGCCAATTCTTCAAAGGTATGGGGCTTTATAACCTGCAGGATGTAAAGGAGTTCCTAGTGCATACCTTGT
CTCCTCCACCGCATGTCCCATCTGTCATTTTACAAAAGGAACTTAGGATCAACTTCGAAATATTACCAAAAGACATGCATATTCCTCCATTTGGACCGAGXXXXXXXXXXGATACTTAGCTCCATGTCATGAGCGCGGGTCGCCAATTCATCAAAGGTATGGGGCTTTATAACCTGCAGGATGTAAAGGAGTTCCTAGTGCATACCTTGT
>Marker1670
TTTAACATTGCATAAGCTCATGAGGCTACCATAGACGAAACTAGTCAAGTTAGTATGATCTTGGAGTCTAATCCGAAGAGCTACCTGACCTTTCGTACTAXXXXXXXXXXAATGTTGTTTCACGTCAGAGAAAATTTTTGAAGGGATCATCTTTCAGAACGAAGCCTTCAGAAAAAAAGAAGTCTGTCCCTTCATCATCTAAAGATAAAA
TTTAACATTGCAGAAGCTCACGGGGCTACTATAGATGAAGCTAGTCAAGTTAGTATGATTTTGGAATCTCTTCCGAAGAGCTACCTGACCTTCTGTACTAXXXXXXXXXXAAATGTTGTTTCACGTAAGAGAAAATTTTGAAGGGATCATCTTCAGGAACGAAGCCTTCAGATAAAAAGAAGTCTGACCCTTCATCACCTAAAGATAAAA
TTTAACATTGCAGAAGCTCACAGGGCTACCACAGATGAAACTAGTCAAGTTAGTATGATTTTGGAATCTCTTCCGAAGAGCTACCTGACCTTCTGTACTAXXXXXXXXXXAAATGTTGTTTCACGTCAGAGAAAATTTTGAAGGGATCATCTTCAGGAACGAAGCCTTCAGATAAAAAGAAGTCTGACCCTTCATCACCTAAAGATAAAA
>Marker1534
TTGTTAGAAGTGAGTGAGATGGAGTCAAGATCAAGCAATCTTTCTTCATCAACTCCACCTTTAATTGATGGTGAAAACTAACAAGCATGGGCTATTAAAAXXXXXXXXXXGATCAAGACTTACAAGGATAGAGTCATGAGGAAGGAAAAAGTTAGAGCTTGCTTATGCAACAGTAACTCTTGCCATAAGTAATAGAATCATGATCTTGAA
TTGTTAGAAGTGAGTGAGATGGAGTCAAGATCAAGCAATCTTTCTTCATCAACTCCACCTTTAATTGATGGTGAAAACTAACAAGCATGGGCTATTAAAAXXXXXXXXXXGATCAAGACTTACAAGGATAGAGTCACGAAGAAGGAAAAAGTTAGAGCTTTCTTATGCAACAGTGACTCTTGCCATAAGTAATAGAATCATGATCTTGAA
>Marker1474
CAAAAACACAGGTCTCCGCAAAGTCGTAAGACCATGTATGGGGGCTGACGCCTGCCCAGTGCCGGAAGGTCAAGGAAGTTGGTGACCTGATGACAGGGGAXXXXXXXXXXAAAGTCGTAAGACCATGTATGGGGGCTGACGCCTGCCCAGTGCCGGAAGGTCAAGGAAGTTGGTGACCTGATGACAGGGGAGCCGGCGACCGAAGCCCCG
>Marker1982
AATTCACCATGCCAACTATTAAACAACTTATTAGAAACACAAGACAGCCAATCAGAAATGTCACCAAATCGCCCGCCCTTCGGGGATGCCCTCAGCGTCGXXXXXXXXXXGACTCGTTTAGACCATGGACCGGGACAAAAGAAAGTACAAAATTTTTCCCGTATCAGTGATAAGTACCAGTGAATAGGATAGAATGAATGGAAGAACTCC
>Marker1928
GATCTAATAGATCGTTGTAGCGAGTAGTTGGATCATAGTCTCTTACCATAAAAATGGCTGCATGCGCAGCAGCACCAACTATGAGAAATCCACCAATCCAXXXXXXXXXXATCGTTGTAGCGAGTAGTTGGATCATAGTCTCTTACCATAAAAATGGCTGCATGCGCAGCAGCACCAACTATGAGAAATCCACCAATCCACATGTGATGT
>Marker866
TTCAATGTCGCGGAGAGTTAAAGAATTTCTTTCTAGTTGCTCTAGAACAATTAAGAGATTCTCTAGAAGAAATATGGGGTTCTGCTTCTGGTGGCAACATXXXXXXXXXXCATACCAAATCCCATCAATCAAATCGCTTTTTTGAGAAATACGAGACATCTAAGTCATACAAGTAAAGAGATATATTCATTGATAAGAAAAAGAAAAAAT
TTCAATGTCGCGGAGAGTTAAAGAATTTCTTTCTAGTTGCTCTAGAACAATTAAGAGATTCTTTAGAAGAAATATGGGGTTCTGCTTCTGGTGGCAACATXXXXXXXXXXCATACCAAATCCCATCAATCAAATCGCTTTTTTGAGAAATACGAGACATCTAAGTCATACAAGTAAAGAGATATATTCATTGATAAGAAAAAGAAAAAAT
>Marker1339
TTTTTCTTTTTCTCGTGGTGGATGATATGAATATCTACTATGCGCTTGGTGTGAAGTGATAGCTTATAGAAATACAAGCCATCGTAGCCTTTTACTTAGAXXXXXXXXXXCCTCACTAACCCTACATCATGCGTTTTTCTACATCAAAGTATCTATTTTTGCAGTTATTGCAGGAATTGATCGCATATGTTGATTCCAGACCGCCGCATC
TTTTTCTTTTTCTCGTGGCGGATGATATGAATATCTACTATGCGCTTGGTGTGAAGTGATAGCTTATAAAAATACAAGCCATCGTAGCCTTTTACTTAGAXXXXXXXXXXCCTCACTAACCCTACATCATGCGTTTTTCTACATCAAAGTATCTATTTTTGCAGTTATTGCAGGAATTGATCGCATATGTTGATTCCAGACCGCCGCATG
>Marker2003
ATCTGCTTTGGGTCAAATGAGCATTCTGAAGAAATTCCAGTTAAGTTATACTATTACTATGGTCTATAAAAAAGACTATTCTTTCATTTCAGTTTTATCCXXXXXXXXXXACTATGGTCTATAAAAAAGACTATTCTTTCATTTCAGTTTTATCCCTCTTGCTACGAACTAAATTCATTCTGAACTTCATTTTTCAAAAAACTTCAATTG
>Marker1287
CGACAGCCGACGGGTTCGGGACTGGGACCCCCGTGCCCAGCCCTCAGAGCCAATCCTTTTCCCGAGGTTACGGATCCATTTTGCCGACTTCCCTTGCCTAXXXXXXXXXXGGGACCCCCGTGCCCAGCCCTCAGAGCCAATCCTTTTCCCGAGGTTACGGATCCATTTTGCCGACTTCCCTTGCCTACATTGTTCCATCGACCAGAGGCT
>Marker1986
CAATTAGCAGCAAAAGTGATAATATCTCCCCAAAGAGGGTTAATTCTTAGAAACATCCTTGAAAGATTCTATTATTATGCTCAAACCATATAAACTAGAGXXXXXXXXXXCATTATTCTTCAAATCTCATTCATACACCAAATACATAAAGACTGAATAAAATACAAAGATAGTATTTGAATTCATAGTAGAGAAACAACCCTCATAAGT
>Marker1929
GAGTTCATCCCCAACGGCACGCTCTTTGACCACATCCATGACCAAACAAAGTACTATTCTAATCATCTTTCGTGGGAAGCTCGCTTGAGAATAGCTTCAGXXXXXXXXXXAGGTGTCGGATTTTGGTGCCTCGAAGTTAGTTCCAATGGATCAAACTCAGTTATCCACGATGGTGCAAGGAACTCTTGGATATTTGGACCCTGAATACTT
>Marker2564
GCAGTAGAAAAATTACGCCAGTCCATTGAGATATGGTATGCTACAAGTGAATATTTGCGACAAGAAATGAATCCTAATTTTAGGATGACTGACCCTTTTAXXXXXXXXXXATATTTGCGACAAGAAATGAATCCTAATTTTAGGATGACTGACCCTTTTAATCCAGTCCATATAATGTCTTTTTCGGGAGCTCGAGGAAATGCATCTCAA
>Marker1695
CCTGTCATTATCCCCGAGCGAAGCTCTGTTCAAGGACACTACTACCAGAGAAGCCAGCCTGAGAGGGAAACTCATCCCACTATCTATCCATCCATCACAGXXXXXXXXXXATGTTCTTTCTATCTTTTTATTCATTCATCATGTATCAAACTCAAAATAGAAATATTAGTAGTTTCGATATAATCCAGTATTCATCTTCTGTCTATCATC
CCTGTCATTATCCCCGAGCGAAGCTCTGTTCAAGGACACTGCTATCGGAGGAGCCAGTCTGAGAGGGAAGCTCATCCCACTATCTATCCATCCATCACTGXXXXXXXXXXATGTTCTTTCTATCTTTTTATTCATTCATCATGTATCAAACTCGAAATAGAAATATTAATAGTTTTGATATAATCCAATATTCATCTTCTGTCTATCATC
>Marker2038
CAACCCCTTGGACTGCTACGAAAAACCCCATCGGATTTCAAAGTAGCACGATCTAATTCAAAAATTTCACCCAATTGAGCACGTCTAGCATATTTTTTCAXXXXXXXXXXGATTTCAAAGTAGCACGATCTAATTCAAAAATTTCACCCAATTGAGCACGTCTAGCATATTTTTTCACAGTAGCAGGATCACTATAACTCACTCCATTGA
>Marker2249
CCCGCAGCCTTTCTTCATAACTTTGATGATGTTTCTTACTTATTCCTATTGGAATAGAATCTTTTATGTAAGAATCAAACGCTTCTGGGGGAATTAGAAAXXXXXXXXXXCTTCGATATATGAGGCTTGAATTGAAAGGCAATACGAAGAATTCGTAATAAAATTATCATGCACAGTGTATATGGGGATGTTATCATTATTACTTATAGT
>Marker2117
TCAGAAATTAAAAAAAAAACTCTTATCGTCGTTTTTACTCCATGGTCTAGGGTTTTCCACGTAACTTTGGTGTTTTGACTACCCTTTACTTTTCAATATGXXXXXXXXXXGAACTCCGATGGAGAATTCCCAAAGTGCTGAAATTAGAGTTGTCGTCACCAATTATTTACGCTCGTTACTCGGACCATTACAGATCCAACCGTTCGTAGG
TCAGAAATTAAAAAAAAAACTCTTATCGTAGTTTTTACTCCATGGTCTAGGGTTTTCCACGTAACTTTGGTGTTTTGACTACCCTTTACTTTTCAATATGXXXXXXXXXXGAACTCCGATGGAGAATTCCCAAAGTGCTGAAATTAGAGTTGTCGTCACCAATTATTTACGCTCGTTACTCGGACCATTACAGATCCAACCGTTCGTAGG
>Marker2228
GATAAAATTGTAATATTTTGAAACCTAGGAACTAAATTGAAACCAAACTCAAAACTTAATAACTAAATTTGTAACATTATGAAATCTAAAGACTAAATAGXXXXXXXXXXTTTGTGATTAACTAATACATTTAAAATCTTGATAATGTTTAATCAATATAAATTTTTAAAAGAAACGTTCAAAAGAAAAAAATTATAATTTTATAATTAT
>Marker2296
CTTGTCTAACGAGATGAGATAGCTGATAGTATGAAGCGTCAGTTTCTCTAAATTTCTGGAGCGTCTCTAATAGTTTTCTTGACATTACATTATCATGATCXXXXXXXXXXTGAACATAGAGAAAACAAAAGGAGTAGAAATAATCAGTTCAATAATACACAAAATAAGCAATTAACCAAGGTACCATGTGGAATCTAGAAAAGAAAAAAG
>Marker2220
TTCTTTTACGTTTCGTTTTCATAGTACCAACAAATGCTCTACTTAGAAAAAAAAAGAGAATTGATTTCACAGCTCCTCTTTGCCCCCTATGACGTCTAGTXXXXXXXXXXTTAATGGATGCACTAATGGATGAGGGGTAGCGTGGGCAATTCCTGAATATCGAGAGAACGTTGATCAATATTCAGGAAGAGATCGAGGATCCTGATCTTT
>Marker1784
ACATCATCTAAATTTTCTTCAAAACAGTTAAAAACCTCTGTAGAAACATGCAACTTCGTCTAAAATAGTAAAAACTAACTTTATATGCTTCAAAGACATGXXXXXXXXXXTATACCAAAATCATGCACTTTGTAACATTATTAATTTCTCTTAGCGATATTTTTTATTTCAACTCTTTTTTGACAAGTGCTCGATCATCAAGAGTGTTGT
ATCATCTAAATTTTCTTCAAAACAGTTAAAAACCTCTGTAGAAACATGCAACTTCGTCTAAAATAGTAAAAACTAACTTTATATGCTTCAAAGACATGTGXXXXXXXXXXTATACCAAAATCATGCACTTTGTAACATTATTAATTTCTCTTAGCGATATTTTTTATTTCAACTCTTTTTTGACAAGTGCTCGATCATCAAGAGTGTTGT
>Marker2269
CATGAGATGCAATCACTAATTTCTAATAAAAAACTTGATCATTAGTTGATGACCACGAGGTTGTAAAAACTATTGGGTGTAAATGGGTCTTGAAAAAAAAXXXXXXXXXXTTTATTCGATATCTTCTCTATAGTTACAAGAATCACATTCTTTAGATGGTTAATAGCAATTGCTGCAATTTTTTTATGTAAATACTCATCTAATGGATGT
CATGAGATGCAATCACTAATTTCTAATAAAAAACTTGATCATTAGTTGATGACCACGAGGTTGTAAAAACTATTGGGTGTAAATGGGTCTTGAAAAAAAAXXXXXXXXXXTTTATTCGATATCTTCTCTATAGTTACAAGAATCACATTCTTTAGATGGTTAATAGCAATTGCTTCAATTTTTTTATGTAAATACTCATCTAATGGATGT
>Marker2142
CTCTATAAAATAAGATTAAAATTTTGCTATTGTGTGTAAATAGTTTCCTTTCCTTCCATTTTTGAAAATCTGCCAATAATTATTCTACAAAATTTTTATTXXXXXXXXXXCTGTCAATAAAAAAAAATAAACTAATAATTATGTTAATTTGAACCTTATTCGTATCCAATCAAACTATCTCTGCATGGTATAATGTTATCCACTTTGGAC
>Marker2329
TTTCTTTTCCCTTTGTTTTCCATGTTGCGCCAAAATTTAGCATATTGAATACTCAATGAAGACACCAAAATCCTTGCAAAAGAATAATGCTAAGAGCTAGXXXXXXXXXXCTAGTAGGTGCAAAACCAGTTTGTCCTTGAAATAGTTTTACATCAGTATTCTTGCGTTCAGTTTCTGTCTTCTTTTCAGCTATGGAAGATCCAGTAGAAG
>Marker2031
AAGTACGTTTTGAAGAAAACTTTGTCCAAATTTTGACTTAGAGCACATTTCGAAAAGTAGAAACTTGAAGTTCGTCATTTTTAGACTCTTTCTTGACGTTXXXXXXXXXXCAAAACTTCAACAAAATTTGGACTGAGAGCACATTTTTGTTTGTAGAAACCCAAAGTTCGTCCTTTCCAGACTCTTTATCGACCTTTTGTATCAAAGTTC
AAGTACGTTTTGAAGAAAACTTTGTCCAAATTTTGACTTGGAGCACATTTCGAAAAGTAGAAACTTGAAGTTCGTCATTTTTAGACTCTTTCTTGACGTTXXXXXXXXXXCAAAACTTCAACAAAATTTGGACTGAGAGCACATTTTTGTTTGTAGAAACCCAAAGTTCGTCCTTTCCAGACTCTTTATCGACCTTTTGTATCAAAGTTC
>Marker3076
CTAACCCGTTGAATCATGACTATATCCACTATTCTGATATTCAAATTCGATAAGGATTAAATTAGAACAGTGGATCTTTTTTATTTCATTTTCATATTTAXXXXXXXXXXGATTAAATTAGAACAGTGGATCTTTTTTATTTCATTTTCATATTTATTTGGACTCCACACACAGGAATCTGTCGATATTTCCGATTAAATCCTCTTGTTT
>Marker2378
AACGCAATCCATCGACGCATCTCATCCATATTTCCATTCAATAAAATAACGCATCACAAATCATATAAACAACAAATAATGTATTTCATACTATCATTCAXXXXXXXXXXCAACATCAAAATCCTCAAACTGAATATTAAATTTTATCGCCTGGAACATAAGAAATTTCAGTAATAAGATTACTTACCTCAAATTTGGTCACAAATAAAA
AACGCAATCCATCGACACATCTCATCCATATTTCCATTCAATAAAATAACGCATCACAAATCATATAAACAATAAATAATGTATTTCATACTATCATTCAXXXXXXXXXXCAACATCAATATCCTCAAACTGAATATTAAATTTTATCGCCTGGAACATAAGAAATTTCAGTAATAAGATTACTTACCTCAAATTTGGTCACAAATAAAA
>Marker1597
CTGTTTGAACCGAAGACTCCTTGTCTTTGTAATATTTAGCTTTCCCTTTGTGATTTTAAGGTAATTTCACCCGGTTCATCAACATTGGTTTATTATGCATXXXXXXXXXXTTCATGCATCATGTATTATAATTGTTATAATCGAGCATGAAGAAATTACTTGATAGCATGCGCATGCATCATGAAATATGAGAGTTATATTTTGCATGCA
CTGTTTGAACCGGAGACTCCTTGTCTTTGTAATATTTAGCTTTCCCTTTGTGATTTTAAGGTAATTTCACCCGGTTCATCAACATTGGTTTATTATGCATXXXXXXXXXXTTCATGCATCATGTATTATAATTGTTATAATCGAGCATGAAGAAATTACTTGATAGCATGCGCATGCATCATGAAATATGAGAGTTATATTTTGCATGCA
>Marker2460
ATAAGATAACCAATGAGCTTTATTTATTGGATATGAGTAAATACCAGAATTAAATAATAATTATTTTATTCATTAAACAATGTGCATCTTTACAAAACAAXXXXXXXXXXATAAATCAAACTCCAAAGAGGTCATTTATTTTTGTCAAATTTTTCAAAAATTATCGAACTATTGAATACATACAAAATGAAATACATACTTTCTTACAGA
ATAAGATAACCAACGAGCTTCTTTTATTGGATATGAGTAAATGCCAAAATTAAATAACAATTATTTTATTCATTAAACAATGTGCATCTTTACAAAACAAXXXXXXXXXXATAAATCAAACTCCAAAAATGTCATTTATTTTTGTCAAATTTTTCAGAAATTATCGAACTATTCAATACATACAAAATGAAATACATACTTTCTTATGGA
>Marker1846
GAGTGACCAGCGACACCAGCATAGGACTCCGTGCCGATGGCTGAATAACTACGATAGGATTCACCAGATGAACCGGATGATCCAGCACAAAAGGCTTTGTXXXXXXXXXXCAGTTGGTGGGGCTAGGTTAATAGCTGGCATTTAATAAACAGAGCGATAGACCCCTGAGTAGGACGGGAAAGGCTAAGCTTTGGTGCCATCGTAAGTCTA
>Marker1305
CCATCTAAGGCTGCCGACAGAAAGGGACTAACGAGACGCGACACTTCCATCGCGTGAGGTAGCAATGCAAGAACCGATCAATTTCAGCCGCTCGAAACACXXXXXXXXXXGCGCCGTACGCCATCTGAGCCCGAACAACACTCGACTATCCGCACCCCTACCCTACAGCAAGGACGCAGAGTCATCAAGCGAGGCCGAGCACGCAACGTC
CCATCTAAGGCTGCCGACAGAAAGGGACTAACGAGACGCGACACTTCCATCGCGTGAGGTACCAATGCAAGAACCGATCAATTTCAGCCGCTCGAAACACXXXXXXXXXXGCGCCGTACGCCATCTGAGCCCGAACAACACTCGACTATCCGCACCCCTACCCTACAGCAAGGACGCAGAGTCATCAAGCGAGGCCGAGCACGCAACGTC
>Marker1743
CCACACGCTCCCTTTCAAGTCTTGAGGGCTAAGGCTAGGGAGGGGGTAAAAAGTGAGAATTAAACGAGTGAGTCAATCTATGTCAAGGAATCAATTAAGTXXXXXXXXXXTAAAGCGAGAATTATTTCCAGAGATGGAAACAACCTTGTGTTCATCACGTTCATCTCTGTTTCACCATAGACGTATGGGAACGCAGCCGATCACTGAAAG
CCTCACGCTCCCTTTCAAGTCTTGGGGGCTAAGGCTAGGGAGAGGGCAAAAAGCGAGAATTAAGCGAGTGAGTCAATCTATGTCAAGGAATCAATTAAGTXXXXXXXXXXTAAAGCGAGAATTATTTCCAGAGATGGAAACAACCTTGTGTTCATCACGTTCATCTTTGTTTCACCATAGACGTATGGGAACGCAGCCGATCACTGAAAG
>Marker2672
TTTGTTTAAGTTGATTGTGTCAAAAGTTGTTCCTATTTTCAGGGATTAGTTACTTTGTTATTCATGCTCTATAACCGTGGAGGAAGTATAGGACTTTTTGXXXXXXXXXXATTCATTGCTTCAATTTTGCAATAACAAAATCCTTTGTTTTTCTCATATTAAAACTGTCAAAAAAGTAGCTTGTAACTCTAGGGGCATTTTAGTAATTAT
>Marker2261
TTGATTTAACCATGATCAGTAAATTGATCCTTCATTGGGTCAAAATTATCGTTTTACCTATGTAATATATCTTGTTCCTTAAGTCTCCATTGATCCTTTTXXXXXXXXXXAAAAACGTTATACTAAACTGAATTAACAAAATCATTATACTAAACTGAATGAATAAACAAAAGGTTCTATTTCTCCTTTCTGCTACCTCATTCTATTGAG
>Marker2163
TTCATATACAATCAATTAAAACTCTTTTTTTCCAATTTTTCCTCGATCTATTTGTCGAGGATCACACATCAAAACGATGAAGAGACCTCGTAATTTTTATXXXXXXXXXXAGTACTCGACCTTTGAAAATCAGGATTCGACCTAGGAATGATGAACTCAAAGAGAGCACCATCGTAAAAGAGAATGTGTTGAGGATCCCACGTCAGAAAG
>Marker2528
CTTCCTTTTCAGTGGTTCAATAATAAGAACTTCAAAGTTGAGCGTGCTTAGTTTGGAGCAATCCTATGTTGGGTAACCTCTTGGGAATTTTTCTAAGATGXXXXXXXXXXAATGATAATGTGTTAGGTTGTAGGGGATGTAGCGGTATGCCGAGGCAAATAAGGTATAGAATCAGGATTTCGAATCAAAGTTACTACTTATACCAACAAG
>Marker1583
GGCACTTGCACATGGGTTAGTCGATCCTAAGAGACGGGGGAAGCCCGTCTGATAGCGCGACAGCGCGAACTTCGAAAGGGAATCGGGTTAAAATTCCTGAXXXXXXXXXXGTCGCGTGGTGTCCGGTGCGCCCCCGGCGGCCCTTGAAAATCCGGAGGACCGAGTGCCTCTCACGCCCGGTCGTACTCATAACCGCATCAGGTCTCCAAG
>Marker2707
AACAATTCTTTCGGCTAAAGTGTTTGAGAATCTCCTTATAAGACTAAGACTATAAGGTATATAACCTAGGGCAAGTGGGAGAAAAACCCAAAGGTATGTGXXXXXXXXXXTTCAAAAACTCAGTATTGTATATTCATATATATATGTTACCACTGGAGTTCTAGTCTAAGTGGGAGTTTATTGGGTTTTATGTCATAAAACTCGTGGTTT
>Marker2347
CTTTCTTTTCTCGTAGAAGTCAAGTCTAAGGGGGAAAAATTCCTCAAGAACTGCAAAAATAGTTATATTTTTCAATCAGATCGCAGAGCTCTAACAGCATXXXXXXXXXXCATCAAACAGGTGCATGTTGCTAGTGCTGACAGTTGTAGTTAATTTGAATTTCTTCTTCAAACCTTCTTGGATTGCCAGTAACATGTTTTCCTCCGTTAA
>Marker3201
ATAAAAGCCATTAACTTCTCTTCATTAATTCTCCAAGCATGAGCTGCAAGCCATGTAATTCACTTCTTTGCATGTTCATCTACAATAAATAAAGAAGTTTXXXXXXXXXXTGTTGTGTGTTCTTCATTGTTCATCACCTATTCAAGCTGTTCTTGAGTCCCAAAACTCCTTCTAAAGGTCCAAGAGGATAGTAGGGAAGACTTTGAGGTG
ACAAAAACCATTAACTTCTCTTCATTAATTCTCCAAGCATGAGCTGCAAGCCATGCTCTTCACTTCTTTGCATGTTCATCTGCAATATATAAAGAAGTTTXXXXXXXXXXTGTTGTGTGTTCTTCACTGTTCTTCACCAATTCAAGCTGTTCTTGAGTCCCACAACTCTGTCTAAAGCTCCAAGAGGATAGTAGAGAAGACTTTGAGGTG
>Marker2373
CAATATTGGGTTATTTACACAGAGGGATGGAAAAAATTGCAGAAACCCGAACAATTATACAATATCTACCTTATGTAACACGTTGGGATTATTTAGCTACXXXXXXXXXXTATTGGGTTATTTACACAGAGGGATGGAAAAAATTGCAGAAACCCGAACAATTATACAATATCTACCTTATGTAACACGTTGGGATTATTTAGCTACTAT
>Marker2237
CTGGACGAACCAACAAGAGACCCGCAGCATAAGGCTTATGCTCATTATTGATCAGTATTGTCTCGGTATCCGCAACAATGAATGGTTTCAGCTCCTTACGXXXXXXXXXXCTCTTTCATCTTCAGTTAGGGAAGGACCATCCCTATTTTGACCACCCGTATTGTTGCTGTCCATATAGACTCGGATTGTAAGTTGAGTTACTAAATCGGT
>Marker3367
AACGTAATCTATCAACACATATCATCCATATTTCCACTTAATAAAATAAAGCATCACCTATCTCTCGTTTATGCGTTCTAATCTGGTTCTTCCAAACTTAXXXXXXXXXXAAACAAGACAATCGCAAGAATGAAGATTCACTCGTTATGCTAGCTAATTGCTTCTCAACCCATTCAACTAATTTAGCTACTCATGCATGAACAAAAGAGA
>Marker1958
CCGAGACGTTGTGCCAATGTGCATGCAAGGGGTTGCACTGTGGGTGGCAAGGTGCGTGCTAGGGTTAAAGTAAAGTGATGGTGTGCGGCGGAATGGGTGCXXXXXXXXXXGAAGGCATGCGTTGAACTAAAGGAAGATGTTCTAAGTTGAATGTTAAGCTTGTTTATGTGAGTTAGACTCACACGGTAACTAATAACATTGATCAAATAT
>Marker3132
CATTTTCATATATCTCATGAAAAAACACTCACCAAGCCAAAATTAAACCAAATTGAATGCTTAAATGATGCTATGATACCAATTTGTTAGAGTTAGAAAAXXXXXXXXXXAATCTAAGCATGCTCATAAAATACAAAGAGGGTTTCATGACATACCTTTGAAAAACACTTTGAATCACAATTCTGCTGAAAATCTTCTCCAAATATCGTT
>Marker2692
CTTCCTTTAGAACAGTAACTACATAAGATTTCGTTGATGAACACCTCTGCATTGAGTCATTGACCGTCCTCTAGTGATCTAAGAAGTAGATAGGCAATATXXXXXXXXXXACCCAATAGTTGAAGCATGAATGCACAAGATGGCATAGTGCCCTATCTATTCTATTTCGAAATTTGTCGAGTGAAGAGAGCAATTTCAACAGTAGGAAAG
CTTCCTTTAGAACAGTAACAACATAAGATTTCGTTGATGAACACCTCTGCATTGAGTCATTGACCGTCCTCTAGTGATCTAAGAAGTAGATAGGCAATATXXXXXXXXXXACCCAATAGTTGAAGCATGAATGCACAAGATGGCATAGTGCCCTATCTATTCTATTTCGAAATTTGTCGAGTGAAGAGAGCAATTTCAACAGTAGGAAAG
>Marker2397
TCCTTTCCATTTCTTGGGAAAATAGATAAATTGCTCCCTTAATAGTTGGTTCTGAGTCTTGAATAATGAGACCTCAACCTCTCACTGGCTTGCCTGAGAGXXXXXXXXXXGGTATTTTGACCCAGATGCAGTTATGAGTATTTGTGAAGAGTTATTGCTCTGTTGATTGGTTATATCCATGGACACAGAAATATATCTACGGTGCGAAGA
TCCTTTCCATTTCTTGGGAAAGTAGATAAATTGCTCCCTTAATAGCTGGTTCTGAGTCTTGAATAATGAGACCTCAACCTCTCACTGGCTTGCCTGAGAGXXXXXXXXXXGGTATTTTGACCCAGATGCAGTTATGAGTATTTGTGAAGAGTTATTGCTCTGTTGATTGGTTATATCCATGGACACAGAAATATATCTACGGTGCGAAGA
>Marker2515
CTTATGAACAACCAACGTGAGACGATTAACACCAAAGTCGTGTCATAATTACTTTTAAAGGATTGTCATTCTACGATACAACAATCAATTTGTTCAACATXXXXXXXXXXCACTTAGACTCAAATTCTTGGGCCGAATTAGTAAATACATCATTCATGACGTTTCTAAACTCACTTGGCTACTACCTCTTACAATCTACATATCTTAATT
>Marker2725
TCTTTGTGAGGACATGAACTCGTGATTTATGACTTCGAAAAGTACTTCATTTAAAGTAATCTAGCATCATGATAATATCTTTTCGACTTTGTATAGACCAXXXXXXXXXXATTACTTTACTTACTAACTTCAAATTTAACGAATTAAAAACTAACTCCACGAGCATTCTTTAAAACAATTTACAATAACTACAACAACATTAATAACAAC
>Marker2939
CTTTTCTAATCTTTCATTCTCACCATGTATTGGATGCTTAATCTTAGTATTAAATGTTATGATAATTTCCATTGTCATCTCTCTGCCTCTTTCCGTACATXXXXXXXXXXAATAATTAAGTTTAGCTAAAGCATGCTCGACGGCATCTTCACCTGTGAGAGTAGAAGTGAAGATGTTATTCCGCCTATCGAGAGAAGGTTGGAAGAATGC
CTTTTCTAATCTTTCATTCACACCATGTATTAGATGCTTAATCTTAGTATTAAATGTTATGATAATTTCCATTGTCATCTCTCTGTCTCTTTTCGTACATXXXXXXXXXXAATAATTAAGTTTAGCTAAAGCATGCTCGACGGCATCTTCACCTGTGAGAGTAAAAGTGAAGATGTTATTCCGCCTATTGAGAGAAGGTTGGAAGAATAC
>Marker2997
CATTTTCATATATCTCATGAAAAATAACACCCACTAAGCCAAAATTAAACGAAAATGAATGCTTAAATGATGCTCTAGTAGCAACTGTTAGAGTTAGAAAXXXXXXXXXXAATAAAGCATGCTCATAAACTAATAATAGGGTTTCATGACATACCTTTGAAGAAACATTTGAATCGGGATTCCAGCTGTAAATCTTCTCCAAATCAGCTT
>Marker1874
ATAGGTAAAGCCGTGTGCAATGAAAAATGCAAGCACGGTTTGGGGAGGGATTTTTTTTACTTATTTTTTTTAAAGTAAATTATCTACTCCATCCGACTAGXXXXXXXXXXGGGGAGGGATTTTTTTTACTTATTTTTTTTAAAGTAAATTATCTACTCCATCCGACTAGTTCCGGGTTCGAGTCCCGGGCAACCCATATTAATGATGATA
>Marker3151
TTCTCTGTCTATTTCCGCTCCTCCGTTTTTCGATTTCTCCATAAATTTTTCTTAATATCTTGGTAATTAATATGGATGAAACGATCAACTTAATCTGTGAXXXXXXXXXXCTGTCAAGAGAAGGTTAGAAGAATGCGTTAATTAAAGCCAGAGATGGAAGTAACTTTGCGTTCATTACAGAGATGTGGGAACATGGCTGATCACTGAGAG
>Marker1779
GAAGTGTTAAAGTAGAGAAAGCTAGCGTTCCGTACTCAGCCGGCCAAGCAAAACTCCAGCTAAGCTAATAGCTCTCATTGTGGGATATCTAAAAAAGTCTXXXXXXXXXXTCGGATCGGCAACTGGTAACAGGCTTTATCTGGGTTCAATTCCTTTCTTCCTACCCGGACCAGCATTGGATTAATTCCTTCGATGCTTGCTCGGAGCGGG
>Marker2258
TGTACTCAACAGGAAGTGTCACAGCCTAGGTTTTGGCCACCCCCGATGTCGATCTGCAGTATTCGTTTTATAAAGTAGTTTTCCGAGGCTCTAGGTTTTTXXXXXXXXXXCAAATGTCCAACACTTAGGTGCTTTCTAAGATCATCCTATATGAAAGATGTATGACATGTGTGGATAATTAATGACTTGCAGGGTATGCAATATATTAAC
>Marker1941
CCTTCACTGAATTGATACTAGCTCTAGCTGATCTAGTTTTTCGACTTAAAGCATCAGCTACTACATTTGCTTTACCTGGGTGATAGTCAATGGTACAGTCXXXXXXXXXXTTTAGACTTTTATGATCCGTGAATATATGACACCGCTCACCAAATAGGTAATGTCCCCACAACTTTAGAGCTAACACAACTGCCTTTTACTCCAAATCAT
>Marker3152
ATGTTCAATAAACATTTTTCTCGAAGTTTAAGGACTGAAATAATGGATATTTTGTTGTAAGTTTAGAGAATAAAACGGATGAGGAAATTTAGTGGGTGACXXXXXXXXXXACAAGAATCATAATGATGATCTTCATGGAAATAGCTTTCATGCTTGCCTTAGTTACATAACATTACATGAAAAAGATATTTTCATGAATACAAAATATGA
ATGTTCAATGAACATTTTTTTTGAAGTTTAAGGACTGAAATAATGGACATTTTGTTGTAAGTTTAGAGAATAAAACGGATGAGGAAATTTAGTGAGTGACXXXXXXXXXXACAAGAATCATAATGATGATCTTCATAGAAATAGCTTTCATGCTTGCCTTAGTTACATAACATTACATGAAAAAAATATTTTCATGAATACAAAATATGA
>Marker2110
TTCTTGTTCTCACCTTACATAATTAACCATGAGGACAAGGACGCTTATATGCTTATACAACAGCTTCATAATATTTAACCAAAACAATAGTGTCTAATGCXXXXXXXXXXGGAAACCTTGAAACCATAGAAAAGGCAATTCGCGGATCCACAGAAAAGGCAGTCCGAGCATGTTCAATCCATTTTTCAGCACTTAGCTTGGGTCGAGAAG
>Marker2682
ACATTTCCTACTTTTGTTTCTACTTTGAACATCGTTTTTAACAATGTCGTTCTAAGATTGATATTGTTTAAAGTTGGTTTTCAATATTATAAGAGCAAAAXXXXXXXXXXATCGTCCTGAAGTTGCAGTTCTTTCAAATATTCACTTGGAAACAACTTCACTAATACAATCAACTTTGCTCTTTCTTCACCTTAAAGGAAATTCATCATT
>Marker3174
ATTCATCAACACATCCACAAACACATTTAACTCTTAAACGCATTGTAGAAACAACTTAAAACCCACCACGACTGTAAAATAAGTTCAAAACAGTAATGGTXXXXXXXXXXTTCAGATTGAATACAAATAATTACAGTCTAAAACAAAAACTAACAGGTCATGAATAAATAAAATTATAGCATGCTACAAGAGATTCAAGGGATAGAGTAT
>Marker918
CACCAGGCATTCCATTAAAGTATGACAGTTGAACTCTTTTTTCCATAGATATATTTCTATGTCTATTGGATATAACCAATCATCAGTACGATGATCCTTCXXXXXXXXXXCTCTTGGGCCATGAGAAAGTGTGTCGCGCCACATCGTTCAAGCCCTGGGATCAGCCCTTAAGAGAGCAATCTATCTACTTACCCCTATTTTGGGGAAGGA
>Marker4978
ACAAAGCTCACTTCCCCCTCTTCATTAAAGCTCTAAGCATGAGTTGCAAGCCATGCATATCTCTTCTTTGCATGTTCATCTGCAATAAATGAAGAAGATTXXXXXXXXXXTGCTGTGAGTATTTCTCTGTTTTTCATTGTTTCAAGCTGTTCTTGAGTCCCACAACTTGGTCTAAAGCTCCAAGAGGATAGTGGAGAAGATCTTGAGGTG
ACAAAGCCCACTTCCTCCTCTTCATTAAAGCTCCAAGCATGAGCTGCAAGCCATGCATATGTCTTCTTTGCATGTTCATCTGCAACAAATAAAGAAGATTXXXXXXXXXXTACTGGGAGTTTTTCTCTGTTCTTCATCACTTCAAGTTGTTCTTGAGTCCCACAACTTTGTCTAAAGCTCCAAGAGGATAGTGGGGAAGATCATGAGGTG
ACAAAACCCACTTCCTCCTCTTCATTAAAGCTCCAAGCATGAGCTGCAAGCCATGCATATGTCTTCTTTGCATGTTCATCTGCAACAAATAAAGAAGATTXXXXXXXXXXTACTGAGAGTTTCTCTCTGTTCTTCATCACTTCAAGTTGTTCTTGAGTCCCACAACTTGGTCTAAAGCTCTAAGAGGATAGTGGGGAAGATCATGAGGTG
>Marker2785
CAGATGATTTGGAGAAGGTTTGCAGCTAAATTAGAGATTCAAGAGGTTCTATAAAGGTATGACTTGAAACCCTCTTATTATTGTATAAGCATGCGTTATTXXXXXXXXXXACAAGTTGAGGAATAGGACCAACCTCAACAAGCATGGGGTCTTAAGACTTTAGGTGAGACTCAATAGAATCCTGCATATTCTGAGATGAACTATTAGCAA
>Marker2169
ATTCCCTGCAAATTTACAAATTCTCTTTTAACAATGCTTGAAAATTAAAACTGTTATACGCAAATAAGTTACAATCAATCAATCAAAACTACTTACCTCCXXXXXXXXXXCTTCAAAGCATTCTCATTGTTTGGAGGTACATTCTCATATCCATCAATTGTCACTCTTTTATTATCCTGTTAAATCAAACATAATGATGAATCCAATAAC
ATTCCCTACAAATTTATAAATTCTCTTTTTACAATGCTTGAAAATTAAAACTGTTCTATGCAAATAAGTTACAATCAATCAAAACTACTTACCTCTGAGTXXXXXXXXXXCTTCAAAGCATTCTCATTGTTTGGAGGTACATTCTCATATCCATCAATTGTCACTCTTTTATTACCCTGTTAAATCAAACATAATGATGAATCCAATAGC
>Marker2324
CCATTATTCACTTTCTCCATGATGTTTTCTTACTCTTTCAATAAGCACTATGAAACTCAAAGAACTTAATAAGAAGTAAAGTTATGTAATACGTTTAGCTXXXXXXXXXXAAAGCGAGTAGTACTTCCAGATGTGGAAGCAACCTTGTGTTCATTACGTTAGACTCTGTTTCACCAAAGACATGTGGGAAACGTGACCGATCACCGAGAG
>Marker2927
CCTCCATCCCTTTGTATTAATTTAATTGCATGTTTATTCTTTTGAAATTAACATAATTAGATTACTGTAGATGCTTTATTTTATCCATTGCGCATGTGTTXXXXXXXXXXTTTTTCCATGTGATGAATGATTATGTGCTAAAATAGATAATCTTGACTTTGGCATCAAAGTTTCTCTCTTGGGTTGTAATAATTATTGTAATTGCCTGGT
>Marker2404
CTTCTCCCTCTGGTCCTGCTTTCGAACTTCTTCCTCAATCCTCAGCTAAGTGATTAGACTCTCCAAGGAAAACTCTTTAGTCTTATGCCTCAAGGTGTTCXXXXXXXXXXTTTTACTTGTTTCGATATTTTTTCCCGACGCATTCATTTTCGTTAGCATAGGCGTATTTATCTCGACAAAAATTTAATATGTCAGCCAAAATAGAGCAAC
CTCCTCCCTCTGGTCCTTCTTCCGAACTTTTTCCTCAATCCTCAGCCGAGTGATTAGACTCTCCAAGGAAAACTCTTTGGTCTTATGCCTCAAGGTGTTCXXXXXXXXXXTTTTACCTGTTTCGATATTTTTTTCCACTGCATTAATTTTCTTTAGCATAGGCATATTTATCTCAGCAAAAATTTAATGTGTCAGCCAGAATAGAGCAAT
CTCCTCCCTCTGGTCCTTCTTCCGAACTTCTTCCTCAATCCTCAGCCGAGTGATTAGACACTCCAAGGAAAACTCCTTGGTCTTATGCCTCAAGGTGTTCXXXXXXXXXXTTTACCTGTTTCGATATTTTTTTTCCACTGCATTAATTTTCTTTAGCATAGGCATATTTATCTCGGCAAAAATTTAATGTGTCAGCCAGAATAGAGCAAT
CTCCTCCCTCTGGTCCTTCTTCCGAACTTCTTCCTCAATCCTCAGCCGAGTGATTAGACTCTCCAAGGAAAACTCTTTGGTCTTATGCCTCAAGGTGTTCXXXXXXXXXXTTTACCTGTTTCGATATTTTTTTTCCACTGCATTAATTTTCTTTAGCATAGGCATATTTATCTCAGCAAAAATTTAATGTGTCAGCCAGAATAGAGCAAT
>Marker2670
TGTATTATGACTCAGGACACCAAGAGCTTGTTTATTATATGCTCTTGTTAATCTTTCATTTTCATCGATGAAAAATTGGTTCCTTACACAAAAATTAAAAXXXXXXXXXXTCCAATCCAGATTAGAAATGCTAAACGGAAGTCAGAACATTACCCTCCATCCAGATGTTCCTTGAACACACGGTCAAAGGCACGACACATTTCTAAAATA
>Marker2319
TTGGACTTGAAGGGAATGGCTCTGATGACCACTTGATGGTATAAAGCTGCCAATGCTGCTCCGATGAACGGTCCAACCCAGAATATCCACTGCCAAAAATXXXXXXXXXXTGACGTGATCGTCCCAGGCTTTGTCCTGGTTGAAGATGATGGCGGCTCCCAAACTCCGGGCTGGGTTGATGCCGGTGCCGGTGATCGGAATTGTGGCCAA
>Marker2542
CATTTTCATATATCTCATGAAAAAACACCCACCAAGCCAAAATTAAACCAAATTGAATGCTTAAATGATGCTCTAATACCAATTGTTAGAGTTAGGAAACXXXXXXXXXXATTTAAGCATGCTCATAAAATAAAATGTGGGTTTCATGACATACCTTTGAAGAACACCTTGAATCACGAAGCTTAGCTACAATCTTCTTGAATTCAACTT
CATTTCCATATATCTCATGAAAAAACACCCACCAAGCCAAAATTAAACCAAATTGAATGCTTAAATGATACTCTGATACCAATTGTTAGAGTTAAGAAACXXXXXXXXXXTTTGAATCTAAGCATGCTCATACAAAGTGGGTTTCATGACATACCTTTGAAGAATACCTTGAATCACGATTCTCAGCTGCAATCTTCTTGAATTCAGCTT
>Marker3499
ACTTATGATTGTGTTAGCAGCGAATACTTTCAACTAACTATTAATGACTTCCTTGCTATGGTGACCTATCTGGATGGAGTACCAAAGGTTACCAAGCATGXXXXXXXXXXTCCAGATAATCACAGTTGGCGCAAGAGCAAAAAATATGATGAACAAGTGGAACTTAGACCTCCTCTAGTTTTCATGGATGGAGAAGATATCTTACAAGAA
>Marker1927
TCAACTCTTGAGAAGACATTTGACTAGATGTGCATGAAGCATCAACAATCCTTGTTAATTTGCTAGCATTGATAACAACTCTTATTGATCTACTGTCATTXXXXXXXXXXGATATTTGTTGATACAAATACCTTGTTATCCATAGAACATAAAAGTGACCACCTCCAGTCTCTTTAGGATAGCCTACAAATAGGCATACACTTGAACGAG
TCAACTCTTGAGAAGACATTTGACTAGATGTGCATGAAGCATCAACAATCCTTGTTAATTTGCTAGCATAGATAACAACTCTTATTGATCTACTGTCATTXXXXXXXXXXGATATTTGTTGATACAAATACCTTGTTATCCATAGAACATAAAAGTGACCACCTCCGGTCTCTTTAGGATAGCCTACAAATAGGCATACACTTGAACGAG
>Marker2762
ATGAAAATATGAAAAGCACTTAGAAATTTAAAAAATAGCTATCACTTTCAATTAGTTTGATGGTAGAATTAACACACACAAAAAAACAGGCTTTGAACAAXXXXXXXXXXTGAAGTCAAGGCTGGGATGATAATTTGCAGAACTATTAACTAGAGGAACAATTTGAACAGGATGACAATCTAACTGAAAAACTGTCGAAAATCTGAAAAG
ATGAAAATATGAAAAGCACTTAGAAATTTAAAAAATAGCTATCACTTTCAATTAGTTTGATGGTAGAATTAACACACACAAAAAAACAGGCTTTGAACAAXXXXXXXXXXAGAAGTCAAGGCTGGGATGATAATTTGCAGAACTATTAACTAGAGGAACAATTTGAACAGGATGACAATCTAACTGAAAAACTGTCTAAAATCTGAAAAG
>Marker3004
CTTTCAGTGATTGGCCGCATTTCTCACATGTCTGTATAGAAACTAGAGTTAAACATAATGAACGCAAGGTTGCTTCCATGTCTGGAAGTACTGCTTGCTTXXXXXXXXXXAGCTAAACGTATTTAATAACTTTAATTTACATTAAGTTCTAGGATGTTTATAGCACTCATTGAAAGATTAAGAAAACATGATGAAGACAGTGTATATGAG
>Marker4497
CACCTCAAAGCATTTTCTACTATGCTCTTGGAGATTTAGGCAAAGTTGTGGGACTCAAGAAGAGCTTGAAGATGTGAAGAAACTAGAGAAACTCACAGTAXXXXXXXXXXATTCTTCTGAATATATAATTGATGAACATGCAAAGAGATGAAGTGCATGGCTTGCAGTTCATGCTTGGAGAATCAAAGTCAAGAAGATAATGCATTTTGT
CACCTCAAAGCCTTCTCTACTATGCTCTTGGAGCTTTAGACAGAGTTGTGGGACTCAAGAATAGTTTGAAGATGTGAAAAAACCAGAGAAACTCACAGCAXXXXXXXXXXACTCTTCTTAATATATAATAGATGAACATGCAAAGAGATGGAGTGCATGGCTTGCAACTCATGCTTCGAGAATCAAAGTCAAGAAGATAATGCATTTTGT
>Marker2880
TTCTCCACTGCAGATAATTCAGTGAGTCTATCTTTGCAATCCAGACTCAGAGCTCTCCATCGGTTGATGTAATCGATGACCATCGCTCCCTTCTACTGTTXXXXXXXXXXGATCAATAAACCAATCGAAAGCATTTCCTTTTAAGGTACGGACAAACTGCTTGACTAGCTGATCTTCTTTGGTTCCTGCATTTTCGTAGGTTTCAATAAA
>Marker2209
TTTCTCTATGACGTTTTCTTAATCCCCTAGATAATTAGCAAGAATTAAGCAAGGAAATTAATTGGGATAAGGAAATAATTATGTTTAGTCAAAGCATGCTXXXXXXXXXXTAAAGCAAGAAGTACTTCCAGAGATGGAAGCAACCTTGCGTTCATCAAGTTCATCCTTGTTTCACCATAGAGATATGGGAACGCGGTCGATCACCGAGAG
>Marker3479
CTCAGGCAGTTGATGGTTGTAACACCCCAGACCTAAGATCCGGACCAGAATTCGGCACCTAATGGCCCCAGCATTCCTCTGCATCCTTTGCGACCTGGCTXXXXXXXXXXCTAGAAGTGACAGTTCCCAAGTGGTCACCCAACTTAGGATTTCTCTAAGCTAAGCACGCATAACTTTGAAGTTCTTATGATTGAGCCACCGAAAAGGAAG
>Marker3996
AATTAATTAAATAACTACTTATACATTAAATCCAATTTAATGTATATATTTAATTATCATAAACATTGTATGTCTATGTGCAACATCTCTCTATTTATTAXXXXXXXXXXGTACATATCAATCATGTTAATATACAATTTTCTCACATTAATTTGAACAATTCAAATCATTTCTCTTTTATATCATTTAGTGAAAAAACAAGGGGATTTG
>Marker2192
TCCATTTGTTAGAACAGCTTCCATTGAGTCTCTGCACCTACCCTTTTTTTTGTTTTCGGAAAAAGGATTTGGCTCAGGATTGCCCATTTTTCATTCCAGGXXXXXXXXXXGCTCAGGATTGCCCATTTTTCATTCCAGGGTTTCTCTGAATTTGAAAGTTATCACTTAGTAGGTTTCCATACCAAGGCTCAATCTAATTAAGTCCGTAGC
>Marker3659
CCTTCCAATTGAACAAGGGACAGTAAAATTTCTCGGATCCTTCTGCCTTTTAGGAATGTTGTTGTTGATCAATGCATTGCACTCTTGCATTAGCACTACTXXXXXXXXXXGCTTCTATGAGAGGAATGTTGATATGAAATTGTGCAAGGACTTCAAGGAAGTGCATGAATTGTTTCTCGTCATTCTTCTTCTGTGGGCGTCTGGGAAATG
>Marker3133
AAAAAAAAATGCCACCCATAACATCTATGTCAGCCTTTCCGTCTGAATGCATTCAAAAGGACCCGCTTTATAGATGATCCCTATACAAGAGAAGATTATAXXXXXXXXXXAAGATTATAACAATCTTTCCAGGTATTTATTTCGTTCCCTATTTCTATTTAAAATAATCCTTAGGAAAAGTATTTTGTTTCCGCCGAGCTAAAAAACGAT
>Marker2457
ACGTTTTCGCTCGTGATTTGATCCCTACACATCTAACTTCTTACATACTACTAATTCCTCAAATGAACAATTAGTTTGTTACTTCGAGGCTCCTTGGAGTXXXXXXXXXXGATTTTTTTAACGACTTCACAAGCTGCTACATACTCTGCCTCCATGGTAGAGTAGCAATACAACCTTGCTTGATGCTACGCCATAACTCCTCCATTAAGA
ACGTTTTCGCTCGTGATTTGATCCCTATACATCTAACTTCTTACATACTACTAATTCCTTAAATGAACAATTAGTTTATGACTTCGAGGTTCCTTGGAGTXXXXXXXXXXGACTTTTTTAACGACTTCACAAGTAGCTACATACTCTGCCTCAATGGTAGAGTAGCAATACAACCTTGCTTGATGCTACGCCATAACTCCTCCATTAAGA
>Marker1834
CTTTGCGACGGAGAGTTTCTCCGCATGCGGTCGTCTATGCAGTAGTTCGGCTTCTGCGTTTGCATCAACTTCCTGCGTTAGCTACAAAAATAGACAATTGXXXXXXXXXXTCGCATATCATGCTTAACATGCCTCATAATTCTAAATAAAAGGCCTAAGATGACATGCATTTCTACATGTCATCAGCTGCTTTCTTCACTTAATATCAAC
CTTTGCGACGGAGAGTTTCTCCGCATGCGGTCGTCTATGCAGTAGTTCGGCTTCTGCGTTTGCATCCACTTCCTACGTTAGCTACAAAAATAGACAATTGXXXXXXXXXXTCGCATATCATGCTTAACATGCCTCATAATTCTAAATAAAAGGCCTAAGATGACATGCATTTCTACATGTCATCAGCTGCTTTCTTCACTTAATATCAAC
>Marker2274
TCTATTAAAGACCCACAGCTGCGATCTTCTCACGTTAGATATATTCCTATATCTATGGATATAAACCAATAACAACAAGTTAGTTCTTCACTAATATTCGXXXXXXXXXXAAACCCCTCTCGAGCCAGTGAGAAGGTAGGGCCATTTGTTTAAGTCTCATAGACACCACTTAATGGAACATTCATCTACTTACCCTAAAGTCGAGAAAGA
>Marker3082
AAAATGCCAGTACCATGCAGCTGCTTCAAAGCCAACGTGATGCTCCTTGGTCAGATGACCAAGATATTGGCGAATACCACATATGATCAAGAAAAGAGTAXXXXXXXXXXAACCATAAATACTATCCGAAATAGTGAAGGGTGCTTGATAATATTCCATTCCTTGAAAGCCTGTGAATACTAGAGCCAGTGAAACGGTAGCTACTAAAGC
>Marker2753
AACACTTTCAAACCTCTATAAAGCGGGTCGTATCTGTAGTGTCGCTAGGATCAGGAATCCCTCATCAATCCTTATACTACAAACCTATTTAGGTTATCACXXXXXXXXXXGCTAGATAAAATAACTCTTATTTTATTCATAACATTGTGTATATATTACAAACTACGAGACTTTGGAAAAATTAAGACACCAATCCCAACATGAAGAAGA
>Marker2946
ATTTCGAACAGAATACTCGATCAAAGATAAATAGAGTCCCAACAAGCTTCCACAATCAAAATCTCTAGAAGAAAGGATATTGAGAATTACCATCTGTTAAXXXXXXXXXXGATAGTTGGTATGTGTGATTTAGAAAAGGCCACGTTAAGTATTCCTCTTCCTCGATCAAACATACCATCATGACGACTCATTCATCTCAGCCACATTAAA
>Marker3987
TAAATATTTTGAGTTGAGAATTCAAGAAGAGCAGCTTGGATTGGAGGATTTTTTCCAAGGTATGTATTTCTTGAAACCATCTTAATACCTTATGAATATGXXXXXXXXXXTATTTCTTTATTCCAACAATTAGTATTAGAGCATCATTTAAGCATTCAATTCGAGTTAATTTTTGCTTGGTGGGTGTTTTTCATAAGTTGATTGAAAATG
>Marker5621
ACAATTAATTATGTCCATTACTTTATTAGCATCAACTCTGTTATGCTCTTTCTTGGTTGTGATGCAGCTTACTGAATATTATTATGCGCTACCAAAGTCAXXXXXXXXXXAAAAGGTGAATGAGGATTTACAATATCTAGTGAAGGTAATTAAAACATGTTTAACATGTCTTTTAAACTATTTATAGATTACTAAAAGTACTTTTTATAA
ACAATTAATTATGTCCATTACTTTATTAGCATCAACTCTGTTATGCTCTTTCTTGGTTGTGATGCAGCTTACTGAATATTATTATGCGTTACCAAAGTCAXXXXXXXXXXCAAAGGTGAATGAGGATTTACAATATCTAGTGAAGGTAATTAAAACATGTTTAACATGTCTTTTAAACTATTTATAGATTACTAAAAGTACTTTTTATAA
>Marker1612
AAGCTTCTCAATCTCACACATTCCAGAATTGTCATTTACCCCAAAATTCCACTCCGATAACAAAATGTTCTCATCGCCATCTCCTTCAACAATAATCGTTXXXXXXXXXXACCCTAACTCCCCTGCCATATTGCTACTATTTCCCCCAATTTTATCATTCGAATTCATCACCATATCAATAAACCATTGATCCATCAAATTTCTTCCATT
>Marker2626
AACTCATTCACTTCTTGACTTTGCACATTTAGATGTTTTTTTTTATTTTACCATAAACCAATAAACTAAATATCTCTAGTTATCTTTATGTAACTTAACAXXXXXXXXXXGAAACCTTATCCTGGTAACACTACGGACGTGGCCCACTTTATGGAATTGTTATAAATGTTGTGACTTGTCACAAATGGTCTAATCCTGATCATTCGTGTA
>Marker3478
AAGTTATTTTGAACAAAATAATACACAAAAAACTGAATATTGCAGTTGATTTATACTCGAAGCCTGAAGAAAAACTACAATATGAGAAACTACAATATGGXXXXXXXXXXCAACTCGCATATTCAAACCTGGCTTGAGAAAAGCCAATTCCACCAGAAGCACATAGAACTTCCATCGAAGAATCACTTAGAATCTTAACAACAAATTTAA
>Marker3027
CACCTCAAGGTCTTCCCAACTATCCTCTTGGAGCTTTAGACAGAGTTGTGGAACTCAAGAATAGCTTGAATTGATGTAGAACAGTGAAGAACACACAACAXXXXXXXXXXAAACTTCTTTTATTTATTGCAGATGAACATGTAAGAAGTGAATTGCATGGGTTGCAACTCATGCTTGGATTATTAATGGACAGAAGAAGATGGGGTTTGT
CACTTCAAAGTCTTCCCCACTATCCTCTTGGAGCTTTAGACAGAGTTGTGGGACTCAAGAATAGCTTGAATTGATGTAGAACAATGAAAAACACACAGCAXXXXXXXXXXAAACTTCTTTACTTATTGCAGATGAACATGCAAAGAAGTGAATTGCATGGCTTGCAACTCATGCTTGAAGTATTAATGGAGAGAAGAAGATGGGGTTTGT
>Marker1551
AATACAGTTTTGCATCACACTTCTCCACACCACTACTCCTCCATTCAGAATGAACACTGATCTCGATGTAGATTTTCTTGCATCTTTATCGGTTTGAAAAXXXXXXXXXXGATATTCTTAACGACAGTCCAATGATCATATCCAGGATTGGATTGAAACCTATTGGCTATCCCTACTGCATAGCATATGTCAGATTTAGTACATAACATT
AATACAGTTTTGCTTCACACTTCTCCACACTACTACGCCTTCATTTAGAATGAACATTGATCCCAGTGTAGATTTTCTTACATCTTTATCAGTTTAAAAAXXXXXXXXXXGATATTCTTAATGGCAATCCAATGTTCATATCAAGGATTGGACTGATACCTACTGACGATCCCTACTGCATAGTATATATCAAGTCTAGTACATAACATT
>Marker4819
TTTGAAGATTCAAAACTCAGTATTCTTCGTTTGCTATTGATGTTTTTGTTTCTAAGATTTAAGTGTATTTTCTCCCCAAAATTCATATTTAATTGGAGGGXXXXXXXXXXCTTGTAATTTGAGCAATAATTTTTTCATTGATAAGCTCTTCAATTTGTTTCCTTGTAATTTGAGCAATAATCTCTCTTCATTTTATTAATGAAAGGTTTT
TTTGAAGATTCAAAACTCAGTATTCTTCGTTTGCTATTGATGTTTTTGTTTCTAAGATTTAAGTGTATTTTCTCCCCAAAATTCATATTTAATTGGAGGGXXXXXXXXXXCTTGTAATTTGAGCAATAATTTTTTCATTGATAAGCTCTTCAATTTGTTTCCTTGTAATTTGAGCAATAATCTCTCTTCATTTTATTAATGAAAAGTTTT
>Marker3071
TGAGTTTTTGAAACTGAGAATTCAAAAAGAGCAACTGGATTTTGGAGGATTCTTCAAAGATTTGATTTCTGGAAACCCTCATGTTGGAAAACCTGTTTTAXXXXXXXXXXCATCTCATCCGATATAATTTTGGAGATAAAACAGTATTTGACCTAGTCGTTATTACGAATAACCTGTGAAGGGTCGATTTACTGGTTATGGTTAAATCAA
>Marker3123
GATATTTTCTTAATCCCGTTGTGATTAATATGAATTAAACAAGTAACTTAATTTGTGCTAAAGAAATAAATATGTTTAGCTAAAGCATGCTAGACGACATXXXXXXXXXXAGAGCAAGAAGTACTTCCAGAGATGGAAGCAATCTTACATAAACTACGTTCATCCCTGTTTCACCACAGAGATGTGGGAAATGTGGCCGATGAACGAGAG
>Marker2713
TTGTTTTATCATGGCAGATGATATGAATATCTACTATGCGCTTCGTGTGAAGCAAGCGGCTCAATGTAGAGAACAAGAGGTAAGAGAATTTAATGAGCTTXXXXXXXXXXTTCAAGGTCATCCATTCGAAGCATGTCCTTAGCTTTCCCGTGGTCCTGACCATGATTATTGTTCCCTTTAGGAGATTCTTAGCCCATGCTTGACGTCGAT
>Marker3848
AAAAGTTTAATAACACAAATCAAGAACATAATCCGTCATTTCATATCAATATTTGATAAATTCACGATTGAGTTTCAAATACAACGCTCTTAAAAAAGCTXXXXXXXXXXAAACCTATACAAAATGGCTAAGGTCTATTAAAATGAAACGAAAAAAACTCCAAAATATTTAAAGGATAATGCAAGTTTAGAGTGAATCCAAATAAATATT
AAAAGTTTAATAACACAAATCAAGAACATAATCCGTCATTTCATATCAATATTTGATAAATTCACGATTGAGTTTCAAATACAACGCTCTTAAAAAAGCTXXXXXXXXXXAAACCTATACAAAATGCCTAAGGTCTATTAAAATGAAACGAAAAAAACTCCAAAATATTTAAAGGATAATGCAAGTTTAGAGTGAATCCAAATAAATATT
>Marker2195
ACTTTTATAAAGAATTGAAAAACCCGGTCGCATATACCATGAACATACCGTAATAACCAGCACCACTTCCCCGTGTTCAACCTCGGATCATACCGAGAAAXXXXXXXXXXAAATAGTAGTAGTATCACATCATTATGAGCATTGAATATCATACATACAAATCACGCATTACACCTAGCACTCGAATCGACCATGAATTGCTCGAACCAA
>Marker2294
ATTTTTGGGCTATTAGGATTGTTAGGAGTAAAGTTGTCACAATAGTGTCCATTACACGTATTAATGATAGGTTGTGGGGCATCATTTTGTTGGCACATGAXXXXXXXXXXGCTTTTCCTGCATTTCCGTAAGGCGTCATCACATTTCCATACTCATTCTCGATTTGAGCTAAGATTATTGGCCCTCCTTGTGAGGCAAAAAGGTTGGCCT
>Marker6319
ATAATCTATATGAGCTTTAATTTCTTAAAATCAAATGTTTATCAAACGAAATTGTTCTATGTCACCCCAAGCTTAGAATTTGGAACCTAATCACTCAGAAXXXXXXXXXXCTTTATCCTCATTCACATGCTTCATACGAATATAAAATTGCTCCAAACTAAGTATGTGTAACTTTTGAGTTCCTATGATTGAGCTACACCTAAAAAGAAA
ATAATCTATATGAGCTTTAATTTCTTAAAATCAAATGTTTATCAAACGAAATTGTTCTATGTCACCCCAAGCTTAGAATTTGGAACCTAATCACTCAGAAXXXXXXXXXXCTTTGTCCTCATTCACATGCTTCATACGAATATAAAATTGCTCTAAACTAAGTATGCGTAACTTTTGAGTTCCTATGATTGAGCTATACCTAAAAAGAAA
>Marker2451
CATCAAAGATGATTTTTGCCAGAGTTTGTAGTCAGACGTGCTTGTCGAAGTCTGATGTTGGTCAGATGGTATTGGTGTTCGTTGTTGGAGTTTGTCGTCGXXXXXXXXXXTTCGTCAAAGTTTATAGTCAGAATTGGTTGTCGAAGCTTACGAAGATGGTTGTTAGAGTTGGTCATCGGAGTTTGTTGTTGAATGTAGTTGCTAGTAGGG
>Marker2669
TTGTTTATTTTTGTAGCAACCGCAGAAAGCTATTGCATGCGCGAAAGCCAGGCTATCGCAAAGACAACCGCATGCAGGGAATCTCTCCATCGCAGATGCGXXXXXXXXXXTGTCGAGCGAATGCGTCCATCGCATGGAAGTTGCGGTCGTCAAGCGAATTCGGTCATCGTAGAGAGATTGCAGCTACATAATGATGACTATAATAGAAGG
>Marker2660
CATTCCGTTGTAAATAAATGATCTTATCATAGATCCATTGTGGTCTTGAAATTATATAATAATGGAAACAGCAACCCTAGTTGCCATCTCTATATCTGGTXXXXXXXXXXACCATTCCGTTGTAAATAAATGATCTTATCATAGATCCATTGTGGTCTTGAAATTATATAATAATGGAAACAGCAACCCTAGTTGCCATCTCTATATCTG
>Marker2738
CCATTCCAAATTTAAGTGCAATCAAATGATCTGCAGCTGCCAATATATCTCGCGGTAACAAAAATGTATTGTTCTCAGGTATATCAAGATTAAGTCTCTGXXXXXXXXXXTTAAGTGCAATCAAATGATCTGCAGCTGCCAATATATCTCGCGGTAACAAAAATGTATTGTTCTCAGGTATATCAAGATTAAGTCTCTGGTTCAGATTTC
>Marker3143
CCATTATTCGCTTTCTCCATGATGTTTTCTTATTCTGTTGATAAGCAATATAAATATCCAAGAACTTAATGTAAAGTAAATTTATGAAATGTGTTTAGCTXXXXXXXXXXAAGCGAGTAGTACTTCCAGACATGGAAGCAACCTTGCGTTCATTATGTAAGACTCTATTTTCACCGCAGACATGCGGGAGACACGATCAATCATCGAGAG
>Marker3235
TCTTTGATTTGCTAATGCATTCTGAGCAAAAATAGCACTTCCCTAATGCTCTCAGCATATGCATTGTGTTGCCGAAATTTAAGTTTTTGGAATTTGGTTTXXXXXXXXXXAGGTTCTTGCTCAAGGGTTGATTTATTAGAATGGAGCACTGAGTTATCTATGCCGGCCACATTCTTAGACAAACAGGTCTCACAATCATCTTCCAAACAT
>Marker3106
CTCTCGAACCCAAAAGAAGACGTGAGGACAACAGATACCAACCTTTCACAATATCTATTGCCCAACTCTACTAGCTCGTTTTAAACCAATAAACTTGCAGXXXXXXXXXXATAAATTTAATCTAGCAACATTCTAACTCGTGGCAGACCTTCACTTCTCGTAGCAACCTGGACTCTTCTGCTACCTGCAAGGAAGACATTAGAGAAAAAC
>Marker2621
TTTGTTCTTCTTGAAAAGACCTTCAATACCACGTGTAAGATTGCCTACTGCTTTATCCTTTTGTGCCATCATGGCTGGTAAATCAACCTCAAGGGAGGAAXXXXXXXXXXAAATTATTTTGGAGTTCAAAGAACGATCCAGCTTCTTTGATTGACACGCCAAACAAAAAAATGGATCGACCCAAACAATTTAAAATATATCACTAAAGCA
>Marker4191
AAAATTTGTCTATCGATGTCGGCCAAAACCTTACAAAAATAACTTTAAATCATGACTGGCCATTATTACAATTTAGTCTTAAAATAGATATTAATTATGTXXXXXXXXXXGAGTAAGGATCCAGGGGTGACACGCTTTGGTGCCCCCGAAACCTAATAATTTGTATTTGTATTTACATTATTTACGAGTTTGACTCTAAAGTTTAGAAGA
>Marker3114
CTTCCCTTTACCACCATTCTTCTTCTTCCACATCTTGGTCGAACCTCTAGAAAATTTTTTGGAGGATGAGGCAATATTTGTCTCAACCTTTTTTCCTTGAXXXXXXXXXXTGTTAGTAACAGTGGTCAGATCGTTGAGCAAAGTTTCTAGGATGAAGCTAATCTGACTGGCCTCATCAATGATAGACCTGTTCATCTTAGCCATATTAAA
>Marker2770
TCCTTCCCGACTTTAAGGTAAGTAGATGAGTGTTTTCTTAAATAATGTCTCCGGGACTTTAACAAAGGGCCTTACTCTCTCACTGGTCCGAGAGGGTTTTXXXXXXXXXXATTGGTGTTACAAAGACTCGTGAAATACTAACTTGCTGTTATTGGTGGATACAGAAATATATCTACTGTAAGAATAGTACAACTGTGGGTCTTTAGTGGA
>Marker3449
CCCATATTCCTTACTAAAGTCTTGAATTTTCCTTCGATTTATAACCACAACTAACATCCTGGCATTTAGACTTAATCAGTTCAGTTATAACTCAACTCTTXXXXXXXXXXTGAATATTTCAGAGTCTTTCATTCTAATGACCCTGATCTTCCATTGACAAGTCATTTCTACGCATCTTAAAATATATAACTTCTCAGTAGAATGGTAAAG
>Marker3237
AATTTTAAACGAGGTTCCAAGTTCTTAGGATTAGTCTCAAGCACATGTGCTGGGCAACTCCAGATCCTGAAATGGCGCAAACTACTTTTACAACCATTCCXXXXXXXXXXTAACCCCAAAACAAGTCAGGTAAGGAAGCATAACTCATCATAGACCGAACCATGTCCAACAGGGTTTGATTTTTCCTTTTTGATACATCATTCTGTTAAG
>Marker4871
AATAATTATAATGAGCATTTTACTTACACATATCCTCCATTTTTTCCCATTTGAACTCCCTTTTCATTAGGCAAATGCTTGTCATGCACGAACTTTTTCCXXXXXXXXXXGACGAATATGGACATGACTAGAACAAAGAAGGCGAAGAAAATGAACAACCCGAATTTCAAATGGCAAAGCATTGTCAAGAAGACTTGTGCAATGATGAAT
>Marker2559
CTTATTGGTATAGGTAGTAACTTTCAATTCTTTTAAACCTTTCTTAACCATACTTTTATGTCCTCAGGAATCCTCTCATTCAGATGTGATATCAGTTCATXXXXXXXXXXATATTATATAATCTAGGACAAGTGGGAGAGTAATGGGTATATGGATGCCCTAATTTATTATATTTATTTACAATAATCCCGCTTTTTGGATTCTAATATT
>Marker3239
TTAACTAACATGAGATCAACAAAATAGAAAAAAAAAATTAGCTCATAATTACATAGTATATAAAACATGTACATGTTAATTAATATGATATTAATTTGTAXXXXXXXXXXGGGTTTTTAATTTGTATTTCAACCTTATATGAATCATCTCTGACAAAAAAATGGACCATAGAACTAAGGTTTGAGGGGGAAAAAAAAGACAACAATTAAT
>Marker3243
AATGCAATTCCATCAACGCATATCATCCATATTTCCACTTCATAGTTTCAAGCATCAGTATGCGGCTATGACGCTTATGCAGCGAAGGCACGTGAGCGGGXXXXXXXXXXCGCATAGTTTTCGTTGGTCGGGGTTGTCCTTGCGATCAAGCTTAGAGTTGCGATGAAGCCATCCTCACATTTTATCTATTTTCCATGCATGTTACTACGA
AATGCAATTCCATCAACGCATATCATCCATATTTCCACTTCATAGTTTCAAGCATCAGTGTGCGGCTATGACGCTTATGCAGCGAAGGCACGTGAGCGGGXXXXXXXXXXCGCATAGTTTTCGTTGGTCGGGGTTGTCCTTGCGATCAAGCTTAGAGTTGCGATGAAGCCATCCTCACATTTTATCTATTTTCCATGCATGTTACTACGA
AATGCAATTCCATCAACGCATATCATTCATATTTCCACTTCATAGTTTCAAGCATCAGTATGCGGCTATGACGCTTATGCAGCGAAGGCACGTGAGCGGGXXXXXXXXXXCGCATAGTTTTCGTTGGTCGGGGTTGTCCTTGCGATCAAGCTTAGAGTTGCGATGAAGCCATCCTCACATTTTATCTATTTTCCATGCATGTTACTACGA
AATGCAATTCCATCAACGCATATCATCCATATTTCCACTTCATAGTTTCAAGCATCAGTGTGCGGCTATGACGCTTATGCAGCGAAGGCACGTGAGCGGGXXXXXXXXXXCGCATAGTTTTCGTTGGTCGGGGTTGTCCTTGCGATCAAGCTTAGAGTTGTGATGAAGCCATCCTCACATTTTATCTATTTTCCATGCATGTTACTACGA
>Marker2584
CTTTATGTTTTATGATCTGTCCTCTACTATCTTATGAATTTTAACCTTTTTATTACGTCAGACGATATTTTTAGCCTTTTCAATGAACTCGCACTAGGATXXXXXXXXXXAATTTAAAGGAAGAACCTAATGATGTCGGGTTGAGGATGAACTCACCAACTCGATTGCTTTTCCGAAGCTCTAACCCGATTTTAAATATGTAACCCAAAG
>Marker3406
ATATTTTGAGAGAAGTCTGGGACTTGTGAAACTTATTTTGGGACACATGTTTCGTTTTTGTGCTATTTGATGGACATATGTTTGTTATCTTTTTGGAATTXXXXXXXXXXAAGTTAGGCAGTAAATATTGGCAAGTAGGTCGGTAACTGTTGCCATCATATCCCCTTTCAGTTTTAAAGGGTAAATTGGGAGGGGATGTGACATAGTTAA
>Marker7685
TAAAATAAATCATCTAACATTCCTTCATTCGAGGGATTAGTTGTTTATTATTTGCATGTGATTAAAAGAAAAAGTTTAGTGGTCATTTTTTAAAATGTCTXXXXXXXXXXCAAATCATAAAGATTAAATTCTAACTTTTAAGATTATAGACTAAATTATAACTTTCTCTAAACTATAGGAACCAAATTTATAATTTAACATTTAGTTTAG
>Marker2656
AAAGGTACAAAACTCCTTTCTAGGGTTCATAAGTGCATTTTCAACCAAACTTCGTCTAAATTTTAACTTGGAGAACATTTCGACAAGTAGAAACCCAAAGXXXXXXXXXXCCAAAGTTCGTCGAATTTTTGACATGGAGCACATTTTGATAAGTAGAAAGCCAAAGTTCATCCTTTTCGGACATTGTCTTAGTAGTTTGTGCCAAAGTTC
AAAAGTACAAAACTCCTTTCTAGGGTTCATAAGTGCCTTTTCAACCAAATGAAATCCAAATTTTGACTTGGAGAACATTTCGACAAGTAGAAACCCAAAGXXXXXXXXXXCCAAAGTTCGTCAAAATTTGGACATGGAGCACATTTTGATAAGTAGAAAACCAAAGTTCGTCCTTTTCGGACATTGTCTTGGCAGTTTGTGCCAAAGTTC
>Marker3077
TTTGCTAGATTAAGGTAAGTAGCCTTGCGACTAAAATGCCTATGCACAAGGCAAAGTGAATAAATATTTCAAATTTTGTTATACAGTTTTAGAAAAGTTTXXXXXXXXXXCATTTTGTGGGACCATTTATTGCATGTTGCAGGTTAGATCAGTTTATTCACAATTGCCCTCCTATATGTTGCCATCTATACCTCATATTTAGTTTATATT
>Marker2548
CCTGAACCCTAATTTCTCTACTTGAATATGTTCCCTACTGAGACCAATATGGTGAGTAGGTTGATGTGGAATCTAATGTGTAATGGTAGAGAAAATGGTGXXXXXXXXXXGTATAACCTATGCATTGGAAGTTGGAAATTGACTAAGTGTTATCCATGCGTTGGCCTTGATCATTTAGAGGTTATTTGGGGCATTGAAGGAAGCCAAAGT
CCTGGACCCTAATTTCTCTACTTGAGTATGTTCCCTACTGAGACCAATATGGTGAGTAGGTTGATGTGGAAACTAATGTAATTGTAGAGAAAAGGGTGAAXXXXXXXXXXTATAACCCATACGTTGGAAGCTAGAAAATTGACTAAGTGTTGTCCATGCATTGGCCTTGTTCATTTAGAGGTTATTTGGGGCGTTGAAGGAAGCCAAAGT
>Marker2423
AATGTTTCATGTCAAATCTACTCAAAACCTTTTCAATATAGTTCTTTTGTGACAATCTAAAAATACATCGAGAATCATCTCGCAATATTTCAATTCCTAAXXXXXXXXXXCCTACATCATCACTAGTTTGCTGTAAGTGTAGGATCGGTATGACAACCCTAGAGGGGGTGACTAGGGTTTAATCAAACTAATTTAAAACTTTCTACTGAT
>Marker4292
CATTTTCATATATCTCATGAAAAACACCCACCAAACCAAAATAAACCAAATTGAATGCTTACATGATACTCTGATACCAATTGTAGGAGTATATTAGCATXXXXXXXXXXTTCAAGTAATGCCTTTGTAGAACCTCTATGAATCATGAATTCAGCTACAAATCTCTCTTTGAATCACAAATTCAATTGCAAATCTTCTCCAAAACTTATT
>Marker2614
CAATTTTTCAAAGGTTACGATAGGTAATACCTTTATAAATAAGTCTGTCAGGTTATCATTTCAACAAATTTGTTGTAAAGTATTGTCATCATTTTCTTCGXXXXXXXXXXCGTATAATATTGTTGGAGGATTGTTATTAGAAGACAAGCCACATGTTCCATGAATGTGCAAAGTCATTCATCTTAGTCATACACATTCTTGACTATCTTT
>Marker3696
TCGAGTCCTACAAAATAATCAATTTAACCAAATTAAGTAGCTAAACAACCCTAATTTAAGTGGAAGAAGATAGCACATTTCCAATGCTATCACAGACTTCXXXXXXXXXXAAACTTAATCTTGATCCTCTAATTTTATCAGTATGTGGGGTCACACTGAATAGCATTTCACAAATATTGAGCCAATTATTATGCATTACTTCGGTAACAA
TCAAGTCCTACAAAATAATCAATTTAACCAAATTAAGTAGCTAAACAACCCTGAGTTAAGTGGAAGAAGATATCACATTTTCAGTACTATCACAGACTTCXXXXXXXXXXAAACTTAATCTTGATCCTCTAATTTTATAAGTAGGTGGGGTCACACCAAATAGCCTTTCACAAATATTGAGCAAATTATCATGCATTATTTCGGTAATAG
>Marker3572
TAACATCGTTATTCAATATGTTTCGTTTAGATGATGTCTAATTGTCTAATTTGCATAATAACAATTCAAATCTTACATAAATTCATTTTTTGCAATAATAXXXXXXXXXXTATTTCTATGGATCAATTCACACTTGAGTTTAATACAATGCTACAAAATATGTTTTAGATTTAGCAAAGCTACAAAAAAAATAGCCTAACAACCAATAAA
>Marker3395
CCTTGACGCAAAAGCGCTTAGCAAACTCAAATGCACCAGTGTCAGAAAGAAGAGATTTGTGAGTTTCAATTTGAACTCCTAATTTCTAAAATCAACTTCAXXXXXXXXXXCGATGACAACATCATCACCGAGCACATTGATTGGGACACATCAACTAAAGTGGCTTTTGAACGAGACCTATCGGCTTAGGGGCAGTTGCTACTAAAATGG
>Marker2531
TTTCTTCCCATCGCCCATCACGGTATCTAATTTTTTGAGTTTTTGTCGCTCCACCTTAATTAAAAAATATATACATTCAAAGTATAGATTTTTTACGATTXXXXXXXXXXCGACCTAAACCTAATCAAGATAGTTCGGTTCAAAAACCAAAACCGAGAAGATTCAATTTTGGTCTGTTCAAAGACATTCAAAATTGGACAGAATCGAATT
>Marker4793
ACATCTATTAAGCAAAAGAAAAGAGGCATACCAATTAGGAGCTACATTGATAACTGCTGCATAATACATCACCTCATTTTCAATGTTTTATGAAAAGGAAXXXXXXXXXXACTGCGAAAAGATATATAAGTCGCCACAAATCATGATACAAATGAATTTGGCACCCATCATTCTAGTTCTCGATAATTAGTAGGACTAGGCTCATACTTT
ACATCTATTAAGCAAAATAAAAGAGGCATACCAATTAGGAGCTACATTGATAACTACTGCATAATACATCACCTCATTTTCCATGTTTTATGAAAAGGAAXXXXXXXXXXACGGCGAGAAGATATAGAAGTCGCCACAAATCATGATACGAATGAATTTGGCACCCATCATTCTAGTTCTCAATAATTAGTAGGACTAGGCTCATAATTT
>Marker3724
AACATTAGGCACACATACTCTACCTTCCTTCAATAAAGCTCTGTCTGACCTCAACTCAAAATCTGACCTTTGATTCTTACTTACCTCTTCAGCCAACTTCXXXXXXXXXXTTATTGTCAGTGTGGCATCGACACTTTTCAACTCATATAACAACATACCCTTGATTGTACGAAGGGTAGCTTTAAGATGTGCCGCCTTCCTGCTTAGTAT
>Marker1637
CAAACGGCTATCGGGCCCAGCGGGCGGTGCAAGGGGCCCAATTTTTGTGTGCAAACTTTTTGGCGCTCGAAAGTCTGAAAACGAACCCAGAGGTTCAGAAXXXXXXXXXXGTACCCAATTTTTGTGCGCGAACTTTCCTGCTAGCGAAAATCTGAAAACAGACCTAGGGGTTCAGAACGATGAGAAAAAGCCATGCGCGCAGATGGTTTT
CAAACGGCTATCGGGCCCAGCGGGCGGTGCAAGGGGCCCAATTTTTGTGTGCAAACTTTTTGGCGCTCGAAAGTCTAAAAACGAACCCAGAGGTTCAGAAXXXXXXXXXXGTACCCAATTTTTGTGCGCGAACTTTCCTGCTAGCAAAAATCTGAAAACAGACCTAGGGGTTCAGAACGATGAGAAAAAGCCATGCGCGCAGATGGTTTT
>Marker2587
AACGCGACAATTCTATAGAACTGCTTGCACATTTGGGCAAAGCTGTGAAACGTCTTAAAGAGAGTGAGATCCGTGACTCAGCCTATAACAAGTTTCTTTTXXXXXXXXXXTTCCAACACTTTTAAGACGGATTCATCTGCCGCTATTTTCTTGGGAACCTAGAATGATATATTGTCCTCAAACCTCAACTGTCCATTCTAGTTTGAAGGA
>Marker4984
ATTCCAAGTGTGATATGTTACTCAACAATATTAGTAAGTCATTTAACTCATATATTATGGAAGTTAGAAGAAAACTCATCCCTTCGGTGTTTGAAATGATXXXXXXXXXXAGCAAAGTTGGAAAAGAAAAAACATCAGTCTAGAAAATTGGTTAGGTAGAGTATCTGGGGATGAAAATTTGAGCTTGAGAATGAGAGAGAGCAATATAAA
ATTCCAAGTGTGATATGTTACTCAACAATATTAGTAAGTCATTTAACTCATATATTATGGAAGTTAGGAGAAAACTCATCCCTTCGGTGTTTGAAATGATXXXXXXXXXXAGCAAAGTTGGAAAAGAAAAAACATCAGTCTAGAAAATTGGTTAGGTAGAGTATCTGGGGATGAAAATTTGAGCTTGAGAATAAGAGAGAGCAATATAAC
>Marker2407
AAAGGCAGAAACATGCATTTGGCGAGAGTGCCATGGAACTTTACATGATAGAAGCAACATAACACTGCTCATGGACAATGCTACGACACCAAAAGACCAGXXXXXXXXXXCATCCTAGGGAAGTTTCAAAGAAGTCACCCAACATAGGATTGCTCAAAGCTAAGCACGCTTAACTTTGGAGTTCTTATAATTGAACCACCAAAAAGAAAG
AAAGGCAGAAACATGCATTTGGCGAGAGTGCCATGGAACTTTACATGATAGAAGCAACATAACACTACTCATGGACAATGCTACGACACCAAAAGACCAGXXXXXXXXXXCATCCTAGGGAAGTTTCAAAGAAGTCACCCAACATAGGATTGCTCAAAGCTAAGCACGCTTAACTTTGGAGTTCTTATAATTGAACCACCAAAAAGAAAG
>Marker5013
CAATCCCCGTCAACGACGCCATAAACTTGTAACATAAAATTAAGATATACAATGATGACCTGACTTTATTTTCTTTTTGCGATACTACTTCTAGATATGTXXXXXXXXXXCACCGTAAGTTTCTCGGTGTGATCCGAGTTCGAATACAGGGACTGTTTGAGGCTATTGCATTATGTTTCTGATACATTCGATCGAGGGTTTTCAATTTGT
>Marker3871
ACTTTATTGTTTTCCAACGAACCATTGCAGGGGAATGTAAAAACTGACTCAACTTATTTATTATATAGAAAATTTCTGGTCTTGTGTGTGAGACATATTGXXXXXXXXXXTAGCTGGTGTGTTGCATGACTTTAAATGAATGAACTCCAATATATCTAGAAGATCATTTATATGTTTTGTTTGATTCAAATAGAAACTTGTGTCATCGTT
>Marker3270
TTTAATGTGGCTGAGATGAATGAGTCTGTCATCGACGAAGCCAATTAGGTTAGCTTCATTCTAGAGACTCCACCTGATAATTTCTTCTAGTTTCGTAGTAXXXXXXXXXXAAGAGAGGTAAATGTTGCCACTGAAGGAACTCGTTTCATAGAGATCCTTGAGTGGAAGTGGATCATCCAAATTCCATTTATAGTGAAAACTAAATTTATA
>Marker3595
ATAAAGTTGTTAAGACATGCTGCTAAGTTTGTCTCATGCATCTTATTTTTACAAAGTTGTTGTTGAATGTTCGATGCAATAGCTTCAGATGGAATGGTAAXXXXXXXXXXATTGGTTATTCAAATTGGTAAAATCGATGGTATGACCATTGAGTTTAAAAATTAAAACTTATGAATGATGGTCGTAGGTGTATAAAGTTTGAGATTTGAA
>Marker11136
ATTAATAAATCAATTAACTTCTTAAATTACATCATTTTAATTAGATTCCAAAAATCAAAACTAAAGGGCATAAAATCCATCCATTTGATATAAATTAAATXXXXXXXXXXTCCAAAAACTAAACGAAATTAAAGTCCAACAATTTAAGATAATTAACCTCAATTTATTCGGAACTCAGGATGTTCTAGTTGCCTTGGTGTATGATATTAA
>Marker3074
CTTCAAGAATCAAGACATAAAAACTATCCCAAGAAAATTACCTAGCCTCTAAAAGGCATATTGGAATTACGATGATCAAAAGAGAATCAAGGCTGACTATXXXXXXXXXXTTATAGTATGAATGAGATGTTGTGAAGGCTGACCCCGAACCCCTTATTTATAGGTTTCACACAACGTTACAACGCTTGGAAATAGTGTTGCAACATTGCA
>Marker3574
CATTTTCGTACAACTTATGAAAAAACATCCACCAAGCCAAAATTAACTCGAACTGAATGCTTAAATGATGCTCTGATACAAGTTGTTGAAATTCAGAAACXXXXXXXXXXTGTTCATAGGGGAACAAGATGGTTCGAAGAAACACATACCTTTGAAGAATTCCTCTCCGATCCAAGTTGCTCCTCACGTATTCTCAGCTTCAAATCTTTA
>Marker2732
ATGTTTCGAGAAGGACTACGACTTCTTTAGGAACGTTTGGGCCATTATTGAATATTTTTCTATAAAAGTAATGTCTTGGCTGTATGCACGTATTTATGTAXXXXXXXXXXGGTGTTGGCATTAGCGCTAGTAACTACCACAGTCATATCCTTTTCCAGATTAAAAGGGTAATCTAGGAGGGAGTGTGACACCAAGAGTTGGTCAAATCGA
>Marker4251
TACTCTAAACCCTAGGGTCAAAATCGTAAATAACTGCAAATAAATAAATATGTTGAATACAAAATCTGAAGCGCCAGCAAACAGATTCAAGGCATTTCAAXXXXXXXXXXTCTCTCATGCCTCAAAGTGTCCCACAAAGGGGACCACTAACAATTCAAAACATTCAGCAAGTCCAAACAATGTTGGAACTTGCCTTGTGGAACCGGTTTG
TACTCTAAACCCTAGGATCAAAATCGTAAATAACTGCAAATAAATAAATATGTTGAATACAAAATCTGAAGCGCCAGCAAACAGATTCAAGGCATTTCAAXXXXXXXXXXTCCCTCATGCCTCAAAGTGTCCCACAAAGGGGACCACTAACAATTCAAAGCATTTAGCAAGTCCAAACAATGTTGGAACTTGCCTTGCGGAACCGGTTTG
>Marker2430
TCTATGGATGATTTTTCTCTCCCATTCATATTAGGGGAAAAAGGATTAGGCTGTTCACGTGATATTTCGACAAAAGAAATTTAATTCATGGAAATGAATTXXXXXXXXXXTGAATGACCAGCCTTTGGACTTGATGATCTTTTTGGATGATCGACATTTAAGCTTAATGATCTTCTTAGATAATCGACCTTTGGACTTAATGATCAACTT
>Marker2317
CTTGAAGTTCTGGCCTAGTTTGCAGAAGGTCTTAGGTACTAAGCAACATTTTAGTACGGCTTTTCATCCACAGATGGATGGTATTAAAGCGAAAACTTTCXXXXXXXXXXATGAATTGGTATCACATCCGAATGAGAGGGATCCTAATGACATGAAAGTATGGTTAAGAAAGGCTTAAAATAATTGAAAGTTACTACCTATACCAATAAG
>Marker2857
ACGTTTAGATCTTTGTGGTCCAATGAATGTAAAAGCTATAGGAGGCTATCAATACTTCATCTCTTCCATAGATTATTATTCGAGGTATAGTTACTTATACXXXXXXXXXXGATTAAAACATTCGATCAGATCAGGGTGGAGAGTACATGGATTTAGCATTCCAACACTATATGATAGAAAATAGAATCCAATCCCAACTTTTAGCACTTA
>Marker3613
AAATATCAGAATGTATTAATTCCAGTTTTTCTTGCCTTGGTGGATGATAACTTGTAGAAATACAAGTTATTTATACTGTTTTATTTAGATATTGCGGCAAXXXXXXXXXXTCAATACACGCACTAACACCATTGTGATGGTAGAATAGAATGTTTCAGTTTCTGTTTGTAGGAAATCAGTCACCGCATGCATTCATGGCTCAAATATAAA
>Marker5503
CTATTTAAACTTATTAAAACGGGTAATTAACTTACGTGAGCATGCAACTTATCTTTGTTATGGATTTTAATGTCTAATTCAATTTTATAACAACTTATAAXXXXXXXXXXACCCTAAACATGCATTCTATACGTTATAACAATTTATAACATATATAATGCATGTAATATGCTTCATATGGTGGGATTTTAAATCTAAATAGCATACGAT
CTATTTAAACTTATTAAAACGGGTGATTAACTTACGTGAGCATGCAGCTTATCTTTGTTATGGATTTTAATGTCTAATTCAATTTTATAACAACTTATAAXXXXXXXXXXACCCTAAACATGCATTCTATACGTTATAACAATTTATAACATATATAATGCATGTAATATGCTTCATATGGTGGGATTTTAAATCTAAATAGCATACGAT
>Marker3912
TTCCCTCTCCCTCAGTTACTATCTCACCATTATGGATGATCATTGTCCTTTTGTTTGGACAATCTCTACTGACATGCCCTAACCCTTGACATTTCCAGCAXXXXXXXXXXTTCTTTAGAATTTTCTTTCACAAATTTATCTCTACTTCTAAAATCACTTCTATTCTCCTTTTTCCATGATGAATTGAAAGAAGAAGAAGGTTTAGAAGAA
>Marker2677
TAAACACAGTAATTCGAGCCTAGAACTTGAGGCTTTCTGTAGAACATCTGTAGTGTTATTCTTTCCCAAGTTAATGTAACAAACAAAAAATCAAACCTTTXXXXXXXXXXAGGATACAAAGATTTAGGAAAGGAAGTTCCTGATCAATCAAGGCTTCAAGGGGTTGTAAATGTTAATCTCTATAACTAGGAGAAAGAACAACCAATTGAT
>Marker5007
TTCAAAGAAAACATATGATAGCTTTGCAATTGCAACATCGAAGTAAGTCCAAAAATCAGAAATTGATTCAAGAGAAATATAATCGAACTTTTATATTTTGXXXXXXXXXXCTTGAAATGGGAAATATTTAAGTTTTAGATAACTTAAGGTGGATTGCTCATGGTCCTCATCCTTTTGTGATTATGTATGGAAGTTACGTAATTAATTGAA
>Marker3950
TTCATTCATCACTGTTCAAGAGTACAGCTGAAGCAATATAAACACAAGTTTCTCAAAACTTCAATACCAGAGTGGTAGCAGGAACCATTCTATTTTGAAAXXXXXXXXXXCCATACATAAATGCCATGGTTTCGAACAAGCACAGCAGTTGTTTTCGGGTAGGCTTTAATCTGTAGAAAGCAAAGGAAATTGCATTTACTCTTAATCGTG
TTCATTCATCTCTGTTCAAGAGTACAGCTGAAGCAATATAAACACAAGTTTCTCAAAACTTCAATACCAGAGTGGTAGCAGGAACCATTCTATTTTGAAAXXXXXXXXXXCCATACATAAATGCCATGGTTTCGAACAAGCACAGCAGTTGTTTTCGGGTAGGCTTCAATCTGTAGAAAGCAAAGGAAATTGCATTTACTCTTAATCGTG
>Marker3366
ATTATATAGGTCTAAATTATTAGATAAACACAATTATTTGAACTCTAATATTCATATTAGATAAGTATGAGACTTCATCTCAAATTATCAATTGGCAATGXXXXXXXXXXACATATATTATGTTTTAGCGACCAAAAGGTATGGTTCGTGACCACAAAATGGAAATTTGATTATTAATAATAAAAAAAAGGACCTAGTCGAAGAAAAATA
>Marker2218
ATTGGTTGTACTGGGCGTGCCCTACACAACGTTGATTTGTCAAGTTAGTTAAAATGTTCTATATACTTGATATGCCTTGCTAGATTTTAATGACGTACCTXXXXXXXXXXTGCGGATTTACAGTTTTAAATTTAGTCACTCACTGGGCTTCGTAGCTCACTCTTTCAAAATGTTTTCCCACTTTTCAGGTAGAGATCGAGCTCCCATTGA
ATTGGTTGTACTGGGCGTGCCCTACACAACGTTGATTTGTCATGTTAGTTAAAATGTTCTATATACTTGATATGCCTTGCTAGATTTTAATGACGTACTTXXXXXXXXXXTGCGGATTTACAGTTTTAAATTTAGTCACTCACTGGGCTTCGTAGCTCACTCTTTCAAAATGTTTTCCCACTTTTCAGGTAGAGATCGAGCTCCCATTGA
>Marker3277
ATAAGATAACCAAGGAGCTTTGTTTATTGGATACGAGTAAATCAGAATTAAATAACACTTATTTTATTCATTGAACAATGTGTATCTTTATAAAACAACGXXXXXXXXXXGAGAATAGTCAGTAGGTACCAGTCCAATCTTAGGTTAGACCATTGGATTGCGATTAAGAACGTCCTCAAGTATCATAGGAGAACGAGGGACTATATGCTG
ATAAGATAACCAAGGAGCTTTATTTATTGGATATGAGTAAATGTCATAATTAAATAACACTTATTTTATTCATTGAACAATGTGTATCTTTACAAAACAAXXXXXXXXXXGAGAATAGTCAGTAGTTACTAGTCCAATCTTAGATTAGACCACTGGATTGCGATTAAGAACGTCCTCAAGCATCATAGGAGAACGAGGGACTATATGCTG
>Marker2934
TCTTCGCACTACAGATATATTTCTGTGTCCATTAGATATAACTAATAAACAGTACAATGACCCTTCACAAATTGCTCGTAAGTACAGTTGGGCCAAATTAXXXXXXXXXXCCCTCTTGGACCAGGAGAGGGTGTGGCACCACATTGTTCAAGACCCGAAATCAACCCTTAAGGGAGCAATTTATCTGCTTACCCCTGCTTCGGGGAAAGA
>Marker2695
ATTCATTCTTGAAGTTGCCTATGGTATCCTAAAATGTGTTTGGCTCTTATGCTTGCTACTTAAGATGTTTCACTGCATGGCTTGTTCTTATGTTCCTTTGXXXXXXXXXXTGGCTCCAATGCATGGCTCTTTTTCCTTTGTTTCCGTTTGTATTCTTGCATATTAAATTGACCAGCAATGCAATTGAGTCAAGCCTTTCATTTGAAGACA
>Marker3394
CCATTATATACTGTCTTTATAATGTTTCCTTAGTCCTCCGATAAGTGCTATAAACATCCTAGAACTTAATTTAAATTAAAGTTATGTAATACGTTTAGCTXXXXXXXXXXGAGTGCATTAATTAAAGCGAGAAGTACTTCCAGACATGGAAGCACCCTTGCGTTCATTACGTTTAACTCACATGTGGGAAACACGATCAATCACTGAGAG
CCATTATATACTGTCTTTATAATGTTTTCTTAGTCCTCCGATGAGTGCTATAAACATCCTAGAACTTAATTTAAATTAAAGTTATGTAATACGTTTAGCTXXXXXXXXXXGAGTGCATTAATTAAAGCGAGAAGTACTTCCAGACATGGAAGCACCCTTGCGTTCATTACGTTTAACTCACATGTGGGAAACACGACCGATCACTGAGAG
>Marker3039
TCTCTGTTTATTAGGCATGAGTAGCTAAATCTGTCGAATGAGTTGAGAAGTAATTAGCTAGCGTAATTGAGGATATTCATTCTATGCGATACTAGAGAGGXXXXXXXXXXTAATCAAGAGATAGAAGCTTAGGAATAAGCATTGTTTGCTATCAACGCATCGCATGCATCCTAGAGATAGGATATGATTGTGTGCAGTCACCTTATCTTT
>Marker3814
ATCATTGCCATACTAGATTATGAAAATGCCTTCCCTTCTTTGTCTTCTTACCCTTTTACTGAAAACCAACCAAAACTAAAAACGCTTCAAAGGTAATGGCXXXXXXXXXXAATCGAATCTGATCGGTAAGTGATTTCAATCCGTGCCGATTATGTCTGAAACTAATCGATAATAGGAAAAGGATGGGTTATTCTGGGATTTAGAAATACT
>Marker3694
ACTCTTTATTTTATCATCAATTGCTTGCTTGGAGAATGATATGTTTGGACTCAATTTTGAGGTAAGTAGCTTTACTACTGGAACCGCCCTCGTGCCAGGCXXXXXXXXXXTATTGTTAGATTTGTCCATTAGCATTGATAAACGTGATCTGAATAGAGTCAATTCATGTGATGTTATTTACACATATGTTTATGTCTGGGACCCTAAGAC
>Marker3821
ATCTCAAACACATATTGTTATAACTCAAACTAAAATAATCTATACCACAAGCACAAACTATTATAATCTACCTATAATAATCCAAAATTTTAGTGACGAAXXXXXXXXXXCTTGTTCATTCCACTACAAGATCATAGGTTAGTTTCTATCACTCCACATATTATCAAATAAAATCAATATTTGATGTTGTATTATTAGCAAGATACATAA
>Marker3513
CTTTCTAGCTTTAGGACAAGTGGGAGATTGTTGGGGTTGATGCCATAAATCTTAGTGGATCCTGTAGTTTGTAATTATAATGTACAAACAATTTATTTAAXXXXXXXXXXTCAAAGGTTTTCTTTTGTAACTTAAGCATGTATGTGGAGATATACAAGTGGATCATGTTAAAACGATAACCTAAACGGTCTATAGTAGATGGATAAGTCT
>Marker2976
AATCCAATAACTAGCCCCCAACCAAACATGTCTAAATGAAAATATATCTATCATTGAGCAAACAAGCAAGATATCTGTTGAAATGCCTTGAATCTGTTTGXXXXXXXXXXGCACCCTGGTGGCGGTTCGAGGGCAACCTATTCAGATTTTGCATTCAGCATATTTATTTATTTGTAGTTATTTACGATTTTGACCTTAGGGTTTAGAGTA
>Marker3709
TCTTCTATTTCTGTTTTTATCTCTTGTTCATCACTTGTACTCATCTTCTTTACTCTATCATTCACACCATGTATCAGACGCTTAATCTTAGTAGTAATTGXXXXXXXXXXGTAATTAGTAAGAATTAAGCAAGTAAATTAATCTATGTTAAGGAAATAATTGTGTTTAGCTAAAGCATGCTAGATAGCATCTTCACCTGTGAGAGCAGAA
TCTTCTATTTCTGTTTCTATCTCTTGTTCATCACTTGTACTCATCTTCTTTACTCTATCATTCACACCATGTATCAGACGCTTAATCTTAGTAGTAATTGXXXXXXXXXXGTAATTAGTAAGAATTAAGCAAGTAAATTAATCTATGTTAAGGAAATAATTGTGTTTAGCTAAAGCATGCTAGATAGCATCTTCACCTGTGAGAGCAGAA
>Marker9815
TTCTTGCGTTAAATACAAAGATAGACAATTGAATGAATAATAACGCATAGTAGTGGGTTAGCCGAGATTTCTTAATACTGAACGATGCAACTCATTTTCTXXXXXXXXXXAAGGCCTAAGATGACGTGCATTTCTGCCCGTCATCAATTAGCAACTGAGTTATAAAATTGGATAATCAAATGGATCTAAAAATTTTAATTCGTTAAAAAT
>Marker2792
TCATAGTGGGACTATGATGTATTGTTTCTTAGAGGAATCAGTAGTACTTAAGGAGTTAGATATAACTACATGGAAAAAATGTAAATTGGCCCGACTGTATXXXXXXXXXXGTCGGTCTTTAGTGGAATGTCCGACAGTTAACGGATGGTAGATATCGTGATTAAAGAGTTTAGTCAGTTATTCACGTACCATTGGAGCTTCAAGCTACAG
>Marker4768
AACACAAACACAACAAACGACCAACATCTCCTTGAACCCAATCGAGTCTAACTCGATCCACAAACTGAGTGAATACACTGATGACATGTAGAAATGCATGXXXXXXXXXXAGAAAATGAGCTTGCATCGTTCAGCATGATGAATCTCGACTAACCTATTATTATGCTTTATTATGCATTCAATGTTCTATTTTTGTAGCTAACGCAGGAA
AACACGAACACAACAAACGACCAACATCTCCTTGAACCCAATCGAGTCTAACTTGATCCACAAACTGAGTGAATACACTGATGACATGCAGAAATGCATGXXXXXXXXXXAGAAAATGAGCTTGCATCGTTCAGCATGATGAATCTCGACTAACCTATTATTATGCTTTATTATGCATTCAATGTTCTATTTTTGTAGCTAACGCAGAAA
>Marker3225
ACTCTCCTGTCATACGGCTCCGTCCCGGCCATCAGGACCTCCCCTTTCCTTTGACCAACGGGTCCTCGAACCAACCTGTCCTCCCTTTCTATTCCTCATTXXXXXXXXXXCTCGTTTAGTTTGAAAATATCTTCCTGCAGCCTTTTTCTCTCCCTAGTTCCCCTTAGAGTCAAAAAAAGGATTACTAGGAGAGCTAGGAGCACACCGAGA
>Marker2984
TTGTTTTATAATGGCAGATGATTTGAATATTTACTATGCGTTTCATGCAAAGCAAGCGGCTCAACGTAGAGAACAAGAGGTAAGAGAATTTGAGGAGCTTXXXXXXXXXXTTTCAAGGTCATACATCCAAAGCATGCCCTCAGCTTTCGCGTGGTCCTGAACACGATACTATTCCCCTTGGGAGATGCCTAACCTTAGCTTGACGTCGAT
>Marker5857
AATGCAATCTAACAACACATATCATCCATATTTCCATTCATAAAATAACGCATCAAAAACCTAGAAGATTATCATAACTGCAAAATAGCTACAAAAATATXXXXXXXXXXAATCACCACATAGAACACGATTTAATTATTGAGATGTCTAAGTAGGATTGAACTAAAAAAATACAAATACAAATTAACTATTCAAATTAAATATAATTCT
>Marker3907
TCTTTTAAAAATAAATCATGATTTCTTCAACATCTTTATATAGCCATATAGGCTTTCTTGTGTCTTGTAAGTATCAAAATAGATGACAGTGGTGGTAGCTXXXXXXXXXXTATTCAAAGGCATACATATATGATTATTTGCAGTTTTATACTCGTCTTCAGATTCTCTAAAATAGATTATCTAGATTCTATTTTTTTGCTTTGGAAATAG
>Marker2320
AGAGTGAAGTTGAAGAACTCTACGATCCATGGAAGAAAACCCTGCCTATGTATAGGGCTAGCAAGGTAACCAGATGTCATATGAAAGAGTCTAGTGAGAGXXXXXXXXXXAAAGAAAGGGAGAAAATGGCAGAATGCACCCTCCTTTCGGAGATCAAGAAGTCAGTTTGTTGGAATGCTCTAGATGCCGTCGTGGAAACAAAGGTACCCT
>Marker3571
ACATATCCTTCACCCACTTACTATAAACAACTTGCCCCATTTACCTTGTTATTGACTCAGACATACACTTTCCGTATGGAGGTCACTCCCAGGGTGACACXXXXXXXXXXAACTTTCCCATATTCATCGAAATCTAGATTTATGCTAAAAAATACTTTCCGTATGGAGGTCATTCCCAGGGTGACACGAAGTATCGCTTAAATCTAGATT
ACATATCCTTCACCCACTTACTATAAACAACTTGCCCCATTTACCTTGTTATTGACTCAGACATACACTTTCCGTATGGAGGTCACTCCCAGGGTGACACXXXXXXXXXXAACTTTCCCATATTCATCGAAATCTAGATTTATGCTAAAAAATACTTTCTGTATGGAGGTCATTCCCAGGGTGACACGAAGTATCGCTTAAATCTAGATT
ACGTATCCTTCACCCACTTGCTATAAATAACTTCCCCCATTTACCTTGTTATTAACTCATACAAACACTTTCCGTATGGAGGTCACTCCCAGGGTGACACXXXXXXXXXXCACTTCCCCTTATTCACCGAAATCTAGATTTACGCTAAAAAATACTTTCCGTATGGAGGTCACTCCTAGGGTAACACGAGGTACCGCTTAAATCTGGATT
>Marker2241
CTTTAACTATTCCGTGTAAGTGTAACCCCTCGTTTTCAGTGCCAGAGTCCCGTTTAATGTGCTTACCGTAGGGAAAAGAAAAATTAGGACAAGAGACTAAXXXXXXXXXXATGAACATTCTCTCCATCCACCTTGATATTGACCTACCAAACACCATCCGTTGGGGGGACACGCAAAAGGTGCCACGAGGCCGAGGATAGATCTCACGGT
>Marker3247
AGTGATAATACTTAGAATTTGTGAAAAATTGAGTTTTGCGTCGATAAGCACCTTAAACCTCACTGACCCAATATTATGCGTTATTCTATGCCAAAGTGTCXXXXXXXXXXGAAGCCAGGTGACCGCAAAAGACGTACGCAGACGGCAACCCCATGCATCCAACGCATGGAAGTTGCAGTAATCGCATGCGTCCAACGCATGGAGAACGTG
>Marker3035
ATAAAATAACCAAGGAGCTTTGTTTATTGGATATGAGTAAATGTCAGAATTAAATAACACTTATTTTATTCATTAAACAATGTGTATCTTTATAAAACAAXXXXXXXXXXAACTTACAAAATGTCGGAAGCTTTCTGGCAACATCTCCAGAATTATGCTAACTTCGTTGGCCTCATCAATCCTTGACTCGTTTATCTCCGCCACATTAAA
>Marker2406
GAAGAAGCTCTGGTGGTTACAACAACATAACAGAAAGAAGACGACAACATTCAACTGCCTGCAACTTCGATTCTTGTCTTCAGTTCTTTCTGTAACAAAAXXXXXXXXXXGCAAGCCACATCAAAATGTATTATTATATACACAAATCATTCCCTACTAGACCATATGTCAATGAGTTCAATGGAATGGAAATGAAATGCTCCTTTGGCA
GAAGAAGCTCTGGTGGTTACAACAACATAACAGAAAGAAGACGACAACATTCAACTGCCTGCAACTTCGATTCTTGTCTTCAGTTCTTTCTGTAACAAAAXXXXXXXXXXGCATGCCACATCAAAATGTATTATTATATACACGAATCATTCCCTACTAGACCATTTGTCAATGAGTTCAATGGAATGGAAATGAAATGCTCCTTTGGCA
>Marker3740
AATCCACCAATAGAAGCCTCAATAACTTCATCCTCAGGACCGGATGAAGACAAAATATTTTTGAAGTAATCAATAAAAATGTCTTCAACATTTGTTTCATXXXXXXXXXXTAGAACTCCGATCATCCCATTTCATCCATTCTTCACAAGAGTATTGCTTCCAATAAATCTCATCTTCTTCCAGAAGGTTTTCTGATTCAAATTCGATTAA
>Marker3708
CTTCCCTTTCCACCTTTTTTCTTCTTCCACTTTTTGGAGCCGGAAAAGGAAGACATGAACTTAGTTCCAAAGCTCGAACCTATGTAGAACTTCTTTGAGGXXXXXXXXXXTGTTACGGAACTGTAGAAAACTTTCAGGTAAAGTTTTCAGGATGAAGCTATCCTGATCGGTGTCATTAATGACATATTCGTTCATCTCAGCCACATTAAA
>Marker3569
TTCCTCATGGAGTATCTTTTGAGCATTAGTCTCTTCATTTCTTCCATGAAAAATCTTGTTTATTGTTTAAAAAATATACTGTAGTTTCTTGCATAAGAGAXXXXXXXXXXGAAAGTATTGATGTATCCATCGACATGTCAATATCTCCACATTATCAACAATGATATGATATGTAAGGGAATAAATAATCTTCCTGAAAGTTGAAAACAT
>Marker3136
TCTTCGCATTATAGATATATTTCTGTGTCCATTGGATATAACCAATCCACAGTACGACGACCCTTCACAAATTGCTCGTAAGTACAGTTGGGCCAAATTAXXXXXXXXXXCCCTCTCGGGTCAGGAGAGGGTGTGGCGCCACAATGTTCAAGCCCCAGAATCAATTCTTAAGGGAGTGTTTTATCTACTTTCCTTAACATTGAGGAAGGA
TCTTCGCATTATAGATATATTTCTGTGTCCATTGGATATAACCAATGCACAGTACGACGACCCTTCACAAATTGCTCGTAAGTACAGTTGGGCCAAATTAXXXXXXXXXXCCCTCTCGGGTCAGGAGAGGGTGTGGCGCCACAATGTTCAAGCCCCAGAATCAATTCTTAAGGGAGTGTTTTATCTACTTTCCTTAACATTGAGGAAGGA
>Marker4176
TTTGTAAAGCAAATTTCAGACAGGAAGCTGAATGTAATTTTCAGATTATGCTTGAGAAGCATTGGAGTAGTGATGAGGTTGTCTGGACAGTGTTACTTGAXXXXXXXXXXTCTTATGTTGGCCAGAGAACTATCTGCACTAGGTAGCTCAATTGAAATCCCTCAAGTCTCTAAACAGTTGGAAATTGAAAAAGATAAACAATGACTCAAG
>Marker2962
CTGGCTTCGCCTCATCTCTAAAGATCAAGTTCAATTTGCCTAGACTTTGCCTGATATGCAAGATCAAGTTTGGTTTGCCTCAATCCACCTTATCTCTAAAXXXXXXXXXXCTCCGCTTCATATGTGAGATTAAGTTTGGCCCACCTGACTTTGCCTCATATGCAAGATCAAGTCAGATCCGCATGGCTCCACTTCATCTCCGAAGATAAA
CTGGCTTCGCCTCATCTCTAAAGATCAAGTTCAATTCGCCTAGACTTTGCCTGATATGCAAGATCAAGTTTGGTTTGCCTCAATCCACCTTATCTCTAAAXXXXXXXXXXCTCCGCTTCATATGTGAGATTAAGTTTGGCCCACCTGACTTTGCCTCATATGCAAGATCAAGTCAGATCCGCATGGCTCCACTTCATCTCCGAAGATAAA
>Marker3930
TTAAATGAGGAAAAAGTTTGCAGTCGTATCATCACTAGTTGCATATTATTTATTTAATATTCACTTCCTCGTTTTCCAGATTCCAGGGCTGGTCAATGTGXXXXXXXXXXTGAGCAAGCAACTTTGGCCCCGTTGATTGGATCCTCAATTCAGTCAGCTACAGGAGTGGTATATAACATTACTGGAGGAAAGGACATTACTCTACAAGAA
TTAAATGAGGAAAAAGTTTGCAGTCGTATCATCACTAGTTGCATATTATTTATTTAATATTCACTTCCTCGTTTTCCAGATTCCAGGGCTGGTCAATGTGXXXXXXXXXXTGAGCAAGCAACTTTGGCCCCGTTGATTGGATCCTCAATTCAGTCAGCTACAGGAGTGGTATATAACATTACTGGAGGAAAGGACATTACTCTACAGGAA
>Marker2553
CATTTTAGGGATTTGTTCGAGTAGGGGGCTAGGAACATAACTACACAAAATAAAATTCACTCCTTTTCGATTTTAGGGTAAGTAGATGAATTGCTCTCTTXXXXXXXXXXATAACTAATTGTTCATTAGAGGGAGTAGTGGTACTTAGATATAACTACAGGGGTAAAATGGTAATTTAACCCATTTGTAGTTATGAGCGATTCGTGAAGG
>Marker3307
ATTCTGAGTTAATTTCTTTGGTTAGTCAAATGGTTGTAGATAGATCGCAGCAAGTGAAAGCATGTTGGATTTGTTTGTTTGTGGGTCATCCTGTGCTACCXXXXXXXXXXATGAACCGAGATTACATTTGAATGGAAGAGATCCTAACAATATAAAAATATGGTTAAGAAAGGCTTAAAAGAATTGAAAGTCACTACCTATAACAACAAG
ATTCTGAGTTAATTTCTTTGGTTAGTCAAATGGTCGTAGATAGATCACAGCAAGTGAAAGCATGCTGGATTTGTTTGTTTGTGGGTCATCCTGTGCTACCXXXXXXXXXXATGAACCGAGATCACATTTGAATGGAAAAGATCCTAACAATATAAAAATATGGTTAAGAAAGGCTTAAAAGAATTGAAAGTCACTACCTATAACAACAAG
>Marker4083
TTCTCAAAGACTCAAATCTCAATGATTCTCATTTCTTGGTAGAAGGAAAAGGGAAGGAAGGAGAGGAGAAGATTTAGGGCTTTCTTTTGGGCTTTTATTTXXXXXXXXXXAGAATCAACATCATACAATTCTAAAACATACATGAAATCCTTAGTATCATGGCTCTATCACATACACATAATCCTCAACAACATATTATACAACATTCAT
>Marker5106
AACGCAATCCATCAACACATATCATCTATATTTCCATTCATAAAATAACGCATCAAATGATCATAATATAATGAACGCAATTCTCCAAGACCGTTGCCACXXXXXXXXXXTTTGAACAAAAGTTTGCACAAGATAAAACTCAAGAATTCAAAAATTTGAAGAAGCTAATAAAAGTGAAAAATGCCTTGCATTAATTAGTTAGAAAATGTG
>Marker2524
ATATTTACAAAGACATTACCTATTGCAGTCCTTGAAAAACTAGTGCATAACATTGTAATGCAACAACTCAAAGATTTCAAGTGATGTTTCCATGATGGGGXXXXXXXXXXCTTTAACGAGACATATTTCATATATATAATGGGCATCCAAGGGGGAGTATTATAAATATTATGATAATAGATGCCCATTAAATGCTCATGCTTGGTGTCA
ATATTTACAAAGACATTACCTATTGCAGTCCTTGAAAAACTAGTGCATAACATTGTAATGCAGCAACTCAAAGATTTCAAGTGATGTTTCCATGATGGGGXXXXXXXXXXCTTTAACGAGACATATTTCATATATATAATGGGCATCCAAGGGGGAGTATTATAAATATTATGATAATAGATGCCCATTAAATGCTCATGCTTGGTGTCA
>Marker4477
AACCTCAAGATCTTCCCGTCTATTCTCTTGGAGCTTTAGATTGAGTTGTGGGACTCAAAATCAGCTTGAATGAAAGGGAACTTGGAGAAGAACTCTCTGCXXXXXXXXXXATCTTCTTTATTTATTGCAGGTCTTCCATGTAAAGAAGATGGCTGCATGAGATGCAGCTCATGTTTGGAGTTATTGAAGCCAAATATAAGTGGGTTTGGT
CACCTCAAGATCTTCCCCACTATTCTCTTAGAGCTTTAGATTGAGTTGTGGGACTAAAAATCAGCTTGAATGAACGAAAACTTGGAGAAGAACTCACTGCXXXXXXXXXXAATCTTCTTTATTTATTGTAGGTCTTTCATGCAAAAAAGATGGTTGCATGAGATGCAGCTCATGCTTGAAGTTATTGAAGCCAAATTAAGTAGATTTGGT
>Marker4317
TTTGTTATGTTTAGACCTTGGTTTTTATTTGTACATATCATAGGAATAAAGGGAGAATTTATATCAAACTGTTGTTGTACATAACTTAAGTTTCTAGAATXXXXXXXXXXATTATGGTAATATATAGAGGTTATGAATTGATAATCAAGTTTATAAGTGCTAAGAAGACGAGTATATAGGAACAGGTTGAATGGTAGTTGTCACAAGAGG
>Marker4629
ATCTTACATTTAGGAATTTATCCATCTTCCATAAAGGAGCCGAATGAAACCAAAGTTTCACGTTCGGTTTTGAATTAGAGACGTTCAAAATGATGAATCAXXXXXXXXXXCTTACATTTAGGAATTTATCCATCTTCCATAAAGGAGCCGAATGAAACCAAAGTTTCACGTTCGGTTTTGAATTAGAGACGTTCAAAATGATGAATCAAC
>Marker3946
CTTACAACTTTCAAATATGTTGTGTCTCTCAAGAAGGTGAGAATGTGAAATCAACAGCTACTTCGCTTTGATGTTTAATTTTTCAATGAACTTCTTAGTGXXXXXXXXXXCAGTAGGGGATGGAGTAAGCTTAAGATTTGTGAGTTGTAATCGGTTTAGAAGGTCATCCACATATTTTGCTTGATTTATGATGAGACCCGAGTCAAGATA
>Marker2907
AACATTTGCAAACCTTTACAAAACGGGTTGTATCCATAGTGTCACTAGGATCAGGTATCCCACCATAATCCTTATACTACAAACCTATTTAATTTATCACXXXXXXXXXXTTGTACTGTAATTGTTTATGTTCAATTTCAAATGGAATTTGGAACGATCCTTCCATTCCTCATGAAAATCCTCGTGCTTGATTTCCTTCAAATGGATGAT
AACATTTGCAAACCTTTACAAAGCGGGTCGTATCCATAGTATCACCAGGATCAGGTATCCCACCATAATCCTTATACTACAGACCTATTTAATTTATCACXXXXXXXXXXTTGTACTGTAATTGTTTATGTTCAATTTCAAATGGAATTTGGAACGATCCTTCCATTGCTCATGAAAATCCTCGTGCTTGATTTCCTTCAAATGGATGAT
>Marker2652
ATAAGATAATCATGGAGCTTTATTTATTAGATATGAGTAAATGCTAGAATTAAATAACAATTATTTTATTCATCAAACAATGTGTATCTTTACAAAACAAXXXXXXXXXXCATCATGGCTCTACAACATACATATACATCTCAACATCCTCAAATCAAATACAACCTCATGGAATCAAATATCATCTCATGCTAGCATTCAAGTATCTAT
ATAAGATAATCATGGAGCTTTGTTTATTAAATATGAGTAAATGCCAAAATGGAATAACAGTTATTTTATTCATAAAACAATATGTATAATTACAAACAATXXXXXXXXXXCATCATGGCTCTACAACATACATATACACCTCAATACCCTCAGATCAAATACAACCTCATGGAATTAAATATCATATCATGCTAGCATTCAAGTATCTAT
ATAAGATAATCATGGAGCTTTATTTATTAGATATGAGTAAATGCTAGAATTAAATAACAATTATTTTATTCATCAAACAATGTGTATCTTTACAAAACAAXXXXXXXXXXCATCATGGCTCTACAACATACATATACATCTCAACATCCTCAAATCAAATACAACCTCATGGAATCAAATATCATCTCATGCTAGCATTCATGTATCTAT
>Marker4564
CATTATTTCATTGCATTTAAAAACGCATCACTATACGATAGTGCCTGCACGATCACTAACATATACGATATTGCTAAGCGATCGCTTACCGATTACACCTXXXXXXXXXXCGATTGCTTACTTTTTCCTATATGATCATATACTTCATCTAAACGATCAAGCATCTTGTCTATGCGATAGACGACCTCATCTCCCACTTGCTTGATCATT
>Marker4175
ACATTTTTGGTTAGAGCTACGATAAATCGGTACGTAATTGTGATTCATTTTGGATTGAAGTGATAGATCGATAAGGGAATGAAAAGATGAGGGTATAAATXXXXXXXXXXAATGTTATCGTTCTCGAAAGAGGATCAAAGCGATAGATTGATAAGCAAATGAAAATATGGGGTGATAAATTTATTAAAATAGCCACATCAGTATCAATTA
ACATTTTTGGTTAGAGCTATGATAAATCGGTACGTAACTGTGATTCATTTTGGATTGAAGTGATAGATCGATAAGGGAATGAAAAGATGAGGGTATAAATXXXXXXXXXXAATGTTATCGTTCTCGAAAGAGGATCAAAGCGATAGATTGATAAGCAAATGAAAATATGGGGTGATAAATTTATTAAAATAGCCACATCGGTATCAATTA
>Marker3582
CTTCCTTTTCGATGGCTCGATCATAGAAACTCCAAAGTTAATTGTGCTTAGCTTGGAGCAATCTTATGTTTGGTGTTCTCCTAGAAATTTTCCTAGGATGXXXXXXXXXXATGAACCAAGATCATGTAAGAATGAGAGAGATCTCGAGGACATGAAAATATGGTTGAGAAAAGCTTAAAAGAATTGAAAGTTACTACCTATACCAACGAT
>Marker4924
TTACCTTAGAACAGCATTCTAATGCTCCTGATGAATTATAGTGTCAGTTCTTTCTTCAACCATTCGAGAAATGAGAATGCTTGAATTGATTGCTTTTTTTXXXXXXXXXXCTTCAGGCGAACACGTTCCCAATCGTGCCCGTTCTGTCGTGACAGTCTTAAGAGAGTAAATTCTGGTGATCTCTGGGTATTTACTGATAACAGGGACATT
>Marker3354
ATAATGGGCGACCAGACTGTCTTCAAATAGAAATGTTCTATCACGGTTTGAATCCCGCTTTAAAAACCACTGCCAATGCAGCAGCCGCTGGTGGTATGCTXXXXXXXXXXTTTAACGCAAATAACAGTGCTATTGTTTTATTACAAAACCAAATGACCACAATGAAGAATTTGATTCAAGGAATGGTGATCGACAGCCTAACACCGCAAG
>Marker2999
CTTTGAAGGCCTTTTAGTGTTATTTTCTTTGATCTGAATATTTCACTTTGACATTTGATGATAAATATTATCTCCTAAGATTTAGTTATCATGGAGGTATXXXXXXXXXXTTGTTACCCTTTACTTCATTTATCATGTGTATAATCTACTGTTGTTAGGCCGTCTCAGGACAAGCACTGCAAGGTTCTCCTTTTCATGGTCTCCGGTCAA
>Marker3734
TCTTACTTTTTGAAAGAAGTCTCTGGTAAATGCATTGATTTTACTTAAGAATCTGAATAGCTGAAGACACCATGAATTTGATGAATTTTCACTCATTGCAXXXXXXXXXXCGGCTGATTGGGGGAACTGAGTGGTTATTATAATCTATGTTTGAGGTATGTACTATTTTAGTTTAGGTTATAAATGAGGAGAGAGAATGGTAACAAAATA
TCTTACTTTTTGAAAGAAGTCTCTGGTAAATGCATTGATTTTACTTAAGAATCTGAATAGCTGAAGACACCATGAATTTGATGAATTTTCACTCATTGCAXXXXXXXXXXACAAATCGGCTGATTGGGGGAACTGAGTGGTTATCTATGTTTGAGGTATGTACTATTTTAGTTTAGGTTATAAATGAGGAGAGAGAATGGTAACAAAATA
>Marker2968
CTTCTTCACATGTTGAAGAAAGGAACTTGATCACACCACCTCGGGCTGAGGATAAAGACAGATCGCCCTCCTTCTGCCTCGACCTGACTGAAAAAGAACAXXXXXXXXXXTAAGGGATTAGGCATTGGCGAGGTTAGTAAGCATCCACCACGTGTTGAAGAAGGAACTCAATGCAACATTTCTCCTACACCCGAAGAAGAATCAGTTGAT
CTTCTTCACATGTTGAAGAAAGGAACTTGATCACACCACCTCGGGCTGAGGATAAAGACAGATCGCCCTTCTTCTGCCTCGATCTGACTGAAAAAGAACAXXXXXXXXXXTAAGGGATTAGGCATTGGCGAGGTTAGTAAGCATCCACCAGGTGTTGAAGAAGGAACTCAATGCAACATTTCTCCTACACCCGAAGAAGAATCAGTTGAT
>Marker3921
CCTCTTCAATGTCGGTTTAAAATCGATATTAAAGACGATCGACATTAAAGCCCATAATCCATGTCTATTTTTTTCAATTATTGTCCTTTTTTTTTTTAAAXXXXXXXXXXAAGAAATTCAATTAATATATTCCCAAACACTACAAATTCAAATCATTATATATGAAAAAAACAAATCCCAAACTGCAGGAACCATAAATTCATATTTGAG
CCTCTTCAATGTCGGTTTAAAATCGATATTAAAGACGATCGACATTAAAGCCCATAATCCATGTCTGTTTTTTTCAATTATTGTCCTTTTTTTAAAAAATXXXXXXXXXXAAGAAATTCAATTAATATATTCCCAAACACTACAAATTCAAATCATTATATATGAAAAAAATAAATCCCAAACTGCAGGAACCATAAATTCATATTTGAG
>Marker3538
ACATATCATCATTCCCATCTCTAGGATGCATGCGACGCAAGTTGGCAAACAGAGCTTATCTCTAAGTTCCTATCTCTTGTTTATTCAGTTATAAATTGACXXXXXXXXXXTAAATACAAGATAATCGCAAGCAATGAAGATCCTAGGTCATGTTAGCTTAGTTCTTCTCAACTCATTCGACTAATTCAACTACTCATGCATGCTAAGAGA
>Marker4330
ATTTTTTCTTTTTCTTATCAATGAATATATCTCTTTACTTGTATGACTTAGATGTCTCGTATTTCTTGTATTTCTCGAAAAAGTGATTCGATTCGATTGAXXXXXXXXXXAGGAAGGCTGAGGGGCTTCACGTTTGGGGTCAGCGTGGGGAACTTCCACCGGTTCTGGAGCCAGCGGGTTCTGAATGACCTCCCTCTTACGGTTAAAAAA
ATTTTTTCTTTTTCTTATCAATGAATATATCTCTTTACTTGTATGACTTAGATGTCTCGTATTTCTTGTATTTCTCGAAAAAGTGATTCGATTCGATTGAXXXXXXXXXXAGGAAGGCTGAGGGGCTTCACGTTTGGGGTCGGCGTGGGGAACTTCCACCGGTTCTGGAGCCAGCGGGTTCTGAATGACCTCCCTCTTACGGTTAAAAAA
>Marker2526
ACAACCCTATTCATAGCCCCAACACATGCTAAATGATCATAAGTATGCATTAGTATTGAATTCGTTAAGAAAACTAAGTCTTAGTATAGGTGAGAATATTXXXXXXXXXXGTCTACGTGCACGTAGGACAAGTAAGACTAGGTGAAAGGTGATGGATAGGGACGACACATCTTAACCTGGAATAGCAAAGGGAAAACCAGGTGAAAGATG
>Marker4081
TCTCCAACAAACATATGATAAAATGTATGCGTCTCAGGCCTCCATCTCTCGACCAAGGCTGAGTCCAACTGAATAAATTCTAATCTCGCAACCCCATTGTXXXXXXXXXXTGGCTATGTCATCCTCCCTTTTTCCTCCCTTCCTCCATTGCCTTGAATGCTTTTTAGAAGTAACTTTGAAGTTCTTATGATTGAGCCACCGAAAAGGAAG
>Marker6669
CCCTTTATAAATAAAAGACCTTAGCTCTACAAAAGGCAAGTCCTTTCTATTCCTAGCTTGCTCTGACCATTTGTTTAAATCACCTTTGCTAAATATTGATXXXXXXXXXXAATTACAAATTAAATTTACCCATTTGGAGGGCATGTGAATGTCAGATGAATTTTCCTATATGGATTTTACAATCAACAATAAATTTAAGCATGAACAATT
>Marker430
ATATTCTATTTATCAATAAAATTATTATTGAGTATTTTATTCAATAAATTGTTATTGATATTTTATTCTGTTATAAAAATCCAATAAATGAATCCATGGCXXXXXXXXXXGATGATCAAGTTTTAGTATATAGCCAAAATAGTCTATAAGTATATGGATGAGATTGGGTACCTCCTCATCTTGGTGACACTATTGGATGCGGCCCATTTT
>Marker3063
TTGGTTTAAGATAAGTTATAATACTCAGAAGGATAAATGGAGTATTAATGAACTTATCTCACAATGTGTGCAAGAAGAAGATAGGATTAAGAGATAAATGXXXXXXXXXXAACAAGAAACAAGCTACTGAAAATCCTTATTTTTTCTGCAAAATGAAAGGTCACTTTAAGAAAGATTGTCTCACGTATGCCAAGTGATGTGTAAAGAAAG
TCAGTTTAAGATAAGTTATAATACTCAGAATGATAAATGGAGCATTAATGAGCTCATCTCACAATGTGTGAAAGAAGAAGATAGGATTAAGAGAAAAAGGXXXXXXXXXXAACAAGAAACAAGCTACTAAAAATCCTTTTTTTTTCTGCAAAATGAAAGGTCACTTCAAGAAAGATTGTCCCAAGTACGCTAAGTGGTGTGTAAAGAAAG
>Marker2896
TTAATTACACTGTAATTCTGATTAGGGTTTTGTAGTCATCAAAGATCTTTTGAAACTTTTTTGCTATACTTCTGATAAGATATTTATATGACCGGCAAATXXXXXXXXXXATTGTGGAGATCTCATGAATAGAAAAGAAACAAACAATGTTCGATGATGGTACATATCCTTCCTTGATCGAATCGGTCAAGGTGGGTATAAGACCCCAAG
TTAATTACACTGTAATTCTGATTAGGGTTTTGTAGTCATCAAAGATCTTTTGAAACTTTTTTGCTATACTTCTGATAAGATATTTATATGACCGGTAAATXXXXXXXXXXATTGTGGAGATCTCATGAATAGAAAAGAAACAAACAATGTTCGATGATGGTACATATCCTTCCTTGATCGAATCGGTCAAGGTGGGTATAAGACCCCAAG
>Marker3148
CATAAAATAGAAGAAGAACTATAGTTTGTATGTTTCATGAGATGAAATATTAAAATTATATGTTATAAATATAATATGGTAAGTCGGTTATCATATTTATXXXXXXXXXXATAAAAAGGAAAATTGTTTTCCTAAATCTAGTAGCTGCCTCATTTGAAAAGTTCTCACAGAGACAAGCTATCAAGTGAAAGAGTTTCACTAAACGATAGC
>Marker2402
TTTTTCATGCTGGAAGAAGAAGGCACAAACTTAGTTTCAGAAGACAATCCTCTGTAGAACTTCTTAGAGGACAAGGCAGCATTTGCCTCTCCCTTTTATTXXXXXXXXXXTGTTATTGAACTGTAAGAAACTTTTAGGTAAAGATTCCAGTATGAAGCTAACCTGACTGGCCTCATCAATGACCGACCCATTCATCTCCGCCACATTGAA
>Marker4011
CGGATTTTCTTAAATCGGCGACCAAGGAGAGTGTCACTCAGACTTCGGTTATACGGAGTATTGACCAGTTCAGCGATGAAGACGCAGTCAGTGATGTTACXXXXXXXXXXGTAGAATTGGTTGTATTTTAAACCCTAAGTTTTGAGGAAAAACGAACTGGTTTATGTTGATTTGGATAGCAGAAGTTAGTTGTAGAGGTTCGTTATAATA
>Marker2705
CTTGTTCTTGACTCATACATCCACTTTCGAAGGTCACTTCCAGGGTGACACGAAGCGTTATATGAATCTGATGGTGTGACTATGTGGAGACGTGGTAGTTXXXXXXXXXXGCTAAAAAAATACTTTCCAAATGGAGGTCACTTCCAAGGCAATACTTTCCGAATGGAGGTCACTTCCAAGGTGACACGAAGTACCGCTTAAATCTGGATT
>Marker3704
GTCCGTGTTACAAGTTCCCCAGCAATGGCACCATAAACTTGTAACGCAATTTATAAATATGAAACTACAATGCAAGGTTTAAATCCATGCGATACTACTTXXXXXXXXXXTCTCGGTGTGATCCGAGGTCGAACACAGGGACTGTTTGAGGTTATTGTGTTATGTGTGTGATACATGCGATCAAGGGTTTTTTCAATTTATAAAAGAGTT
ATCCCCGTTACCAGTTCCCCGGCAATGGCGCCATAAACTTGTAACACAATTTATAAATATGAAACTACAATGCAAGGTTCAAATCCATGCGATACTATTTXXXXXXXXXXTCTTGGTGTGATCCGAGGTCGAACACAGGGACTTTTTGAGGTTATTGTATTATGTTTGTGATACATGCGACCAAGGGTTTTTTCAATTTATAAAAGAGTT
>Marker3196
TTTAAAAAAAACACTACAAATGAAAAGTTTAACTTACGTGTCAGTTATATATTGTATATCTACTCGTGAAGTTGTCCTTATTGAGTCTAGGTAGTACATGXXXXXXXXXXTTTGCTTCTGAGACCATCAGCCTAATACACAGGTTTCAAGTTCTAACTTCTTGAGAGTTCTGTCCAGAAGAAATGAGAGATGGATTTACAAAAGTGTATT
>Marker3245
ATACTTTATTCCTTGTTTGTTCTTTTATAACTAGTATGCTGTAATTTTTTATTATGCTTAACCGTTTCCGTTTAGACTGTAATTATTTGTGTTCTTTCTCXXXXXXXXXXTCTTAGGAAGCATGACTGGGTACTCGACTCTGGTTGTACCTATCACATGGCACCTTTCAGACTTGGGTTTAATACTTACAAGGATGTAGATGGAGAATCT
>Marker2580
AACACCTCAGGATTTGGGGATGTCCAGCACATGTGCTTGTTGGAAATCCAAAGAAATTAGAACCACGTTCCAGATTATGCCTATTTGTAGGTTATTCTAAXXXXXXXXXXAGAAGAAAACCACATTAAAGAACATAAACCAAGGAGCCAAATCGTATTAAATGAAATTTCCAAAGAAACTATTGAAATATCAATGAGAGTTGTTGAAGAG
AACACCTCAGGATTTGGGGATGTCCAGCACATGTGCTTGTTGGAAATCCAAAGAAATTAGAACCACGTTCCAGATTATGCCTATTTGTAGGTTATTCTAAXXXXXXXXXXATAAGAAAACCACATTAAAGAACATAAACCAAGGAGCCAAATCGTATTAAATGAAATTTCCAAAGAAACTATTGAAATATCAATGAGAGTTGTTGAAGAG
GACATCTCAGGATTTGGAGATGTCCAACACATGTGCTTGTGGAAAATCCAAAGAAATTGGAACCACGTTCAAGATTATGCCTATTTGTAGGTTATTCTAAXXXXXXXXXXAGAAGAAAACCACATTAGAGAACATAAGCCAAGGAGCCAAATCATATTAAATGAAATTTCCAGAAAAACTACTGAAACTTCAACAAGAGTTGTTGAAGAG
>Marker2586
CTTGTTGATCTTCCGAGATGGCCACCGTGAGATCCCGTGCTGCCTACAGATACGCTTCATGGTTGTGGGACAAACTGTAAAGTGGAAAAAAGATATATCAXXXXXXXXXXTTAAGACTGCCAGCAAAATATTGTTGAAGAACCTCCAGACTAATCGATTTCTCTGCCTTTCCACGCTTCCTTTCGGACGGCTTTTTGACTTCCTTATTCT
>Marker835
CTGCGGAAGGATCATTGTCGATGCCTAAACATCAAACGACCCGCGAACACGTTTAAGAACAAACTGTTCGCGTCGAGGGCGGGGGGGAAGCATGCTCTTTXXXXXXXXXXGTCGTATTACTCACAACGACTCTCGGCAACGGATATCTCGGCTCTCGCATCGATGAAGAACGTAGCGAAATGCGATACTTGGTGTGAATTGCAGGATCCC
CTGCGGAAGGATCATTGTTGATGCCTAAACATCAAACGACCCGCGAACACGTTTAAGAACAAACTGTTCGCGTCGAGGGCGGGGGGGAAGCATGCTCTTTXXXXXXXXXXGTCGTATTACTCACAACGACTCTCGGCAACGGATATCTCGGCTCTCGCATCGATGAAGAACGTAGCGAAATGCGATACTTGGTGTGAATTGCAGGATCCC
>Marker3178
TCGATGCATAATCTCTCATATGAGATGGTATTTCCACTCAATGTGCTTGCCACCCTTATGAATCCTAGGCTTACGGGAATTAGCCACAACACCACTACTAXXXXXXXXXXCTTAGTAGCTTCAAAAGCCATTACTTACTCAGCCTCCATGGTGGAGTCCGCGATGCACCTCTGCTTGGTGCTTCGACATACTACAACCCCTTTGTTAAGA
>Marker4705
ATGATGATATTAAAATAGTTGTTGAATACACAAATGAACTATCTCTTAAACAAAAGGCTACAACAACTAAGAAGATAGAGAAATAAGGTGAAGGGCAATTXXXXXXXXXXCTCTTGCTTCGGCGAAGCTTCGATGAAGAATCAGGGTGAAATATGGAGGTGGAATTCCCACTCTAATAAGTCGTTATCGTCTAACGTGGTAGGTGAGAAT
ATGATGATATTAAAATAGTTGTTGAATACACAAATGAACTATCTCTTAAACAAAAGGCTACAACAACTAAGAAGATAGAGAAATAAGGTGAAGGGCAGTTXXXXXXXXXXCTCTTGCTTCGGCGAAGCTTCGATGAAGAATCAAGGTGAAATATGGAGGTGGAATTCCCACTCTGATAAGTCGTTATCGTCTAACGTGGTAGGTGAGAAT
>Marker4650
CTCGCAATAAGCTAGTAATAGAAGAAATATCCAGAGAAACGAAAAACATATCAATAAGAGTTGTTGATCAAGCAAGTTCTTCAACAAGAGTTGTTGATAGXXXXXXXXXXGCAACAGCTTGACCGATACATGGGTTTAACTGAAACTCAAGTCATCATACCAGACGATGGTTTAGAGGATCCATTATCTTTTAATCAAGCAATGAACGAT
>Marker5375
AACATGACATACATCAAACCCCTAACTATTGATGCATAAGAAACTCGTTTCATAACCTCAACTTCTTGATGTGTCTTAGGACACTGTTGCTTAGACAGATXXXXXXXXXXAAGATGCTTGTCTATATAAGAAAACATCTCAGCCTCCATGGTGGAGTCAATGATGAACCATTGCTTGGTGCTTCACCATATTACTGCTCCTCCGTTAAGA
>Marker1992
AATCCGGTCAAAATCTGGGGTTCTTGTTGTTCATTCACTGATTGTTCTCTTACTTGCTCTAGTGGCTGGCAAACGCCAACCGAGAGGGGAGAACGAATGGXXXXXXXXXXTTATCGTAGAATAAGAGGATTTGTCTTTCTTAGCTTAGGAAATGACTTCACTTTAAAGACCGCCGCTGGGAGGCGAGGGAGTCACTTGTCTGGTCTTGCG
>Marker3453
TTTCGTTGTAGCCCGTCTTTACAACACTTGGAAAAAAAGCTTGACTTAGCTCAGCCCATTTCTTTTCTTTCTTGATTGAATGCCGGCCGGAACTGACTGAXXXXXXXXXXGTGCCGGGACAGTCTTGAGACTGACTTCTCACATAATCACATAGTAGAGAAGAATGCTGCGATTCGGAGAATCTTGCAAGCGTACTTCAATCTCTCGTTG
>Marker3989
TAATTTTTGCTAAGCTGATTGGATTAAAATGAAAAATGAATTTTTTGCATAAGTGTCTAATATAAGTAATTTATTTTTGTATCAACATGTCTAACTCAATXXXXXXXXXXCAGTTTTGGTAGTGGATGACCTCAATTTCGTTTTAAAGGAGGAATGTCTTCCAGCCCCTGGGCACAACACATCACAAAGTGCTCATGATATTTATGAGAG
>Marker3387
TTCAGGGTACTCAAGTTTGAAATAAATTATTTAAACAAATAAGTAACTAAATAACCAAAGAATAATAAATATTTGACCCCTAAACCAAACATGTCAATTTXXXXXXXXXXAAAAAAATATATAAATAAAAGAGTGAGTATAAAAATACCTATAAGTGACCCACTACTGGGACTACTAGTTGTACAGGTTAGTATCCCTATCGAGACAAAG
>Marker2167
TCTTTTATAATGTCAATACACTTGACTAATATATTGTTAATACACTTGATTGATATACTGTCAATAAACATGATAATGATACACTCATTATACTATCGATXXXXXXXXXXGCAATCACTACTCTGTCTCCCCTACCGCTTACCTTCATCGACTGTCGCACGTTCAACTACCAATCGACGGTTGCCGCTTTTCTATCTCTATCAATTGATT
>Marker4519
CATGTTACGCTGACCAAGTTGCGATGATTCTTCTTGGGTGAATGTTTGCGAGCACGATCAATGCAAAGTCTTGTGGTGAAGTTGCACTCTACCAATGTATXXXXXXXXXXATGCGACCACAATATTATAGAATTTATGCTTAATGGACACAATATAACATATTTCATCAACGCAATCCAACATTGTTTAAGAACTTAGTACTATGATAAC
CATGTTGCGCTGACCAAGTTGTGGTGATTCTTCTTGGGCGAATGTTTGCGAGCACGATCAGTGCAAAGTCTTGCAATGAAGTTGCGCTCGACCAATGTATXXXXXXXXXXGGATGCATGCGACCACAATATTATAGAATTTATGCTTAATGGACGCAATTTAACATATTTCATCAACGTAATCCAACATTGTTTAAGAACTTAGTGCTAT
>Marker3788
AGTCTTATCCATCTACTATAGACCATTTAGGTTACCACTTAAATATAATCCACCCGTATGTCTCTACATACATGTTTAAGCTACAAGATAACCTTGGATGXXXXXXXXXXTACAAACTTAAGACCCTACGATATTTAGGGCATCAACCCCAACAGATAGAACATGGAATTCAATCCCAACTTATTGCACTTGATACACCACAACAAAATG
AGTCTTATCCATCTACTATAGACCATTTAGGTTACCACTTAAATATAATCCACCCGTATGTCTCTACATACATGTTTAAGCTACAAGATAACCTTGGATGXXXXXXXXXXTACAAACTTAGGACCCTACGATATTTAGGGCATCAACCCCAACAGATAGAACATGGAATTCAATCCCAACTTATTGCACTTGATACACCACAACAAAATG
>Marker5197
AATGCAACAAATAGTAAAAATTTTGGAAGAATTTCAAGTCGTCTCCCAAAGGAACGATTTTTCAACAAAATTCTTAAATACAACAAATATTTTCCTCAAAXXXXXXXXXXATAATGAGAGAATAGGGATTCAAACATGTTCAGACTCATTTTTGAAAGTAAATGTAGCCTAATATGAAAACTTATAGCTTAGCTCAATTTCAATAAATTG
>Marker3517
TTAATTTTATTCTCCACCCTACCGATTTCGTGATCGTCAAAATGGATGACTTTGACGTGGTGATGGGGATGGAATTATTGTTTGAACACCAGGTAATACCXXXXXXXXXXTATAAAGTATGCTCATACAATCATAAGAAAGTTTCAAGTAGTACCTTTGTAGAACCTCTTTGAACTCGAAATCAACTGCAAATCTTCTCCAAATCTCATT
>Marker3276
AATGTAACTAGTTTGACATATGAGAAGAAAATGAAAGCATTGGATTTCTATGATTGCTTAACATTTTTCTTCACATCATAAATTTTGGAGTGAGTGTTACXXXXXXXXXXGAGATATGAAGTATTGTTCAAATATTCAAAGTTTTATTTGCAATTTTCTTTAGTGTAATAGAATGGACCAACCGAAACCAATGCAACCCTTGAATTTATA
>Marker1589
ATAAATGTTGAATATCTAGATAACTTAACAGTTTATGTTTATATAATGTGGATCGTATATGTGGAACTGAAATTGCACATAGAATAATTACCTTCCATTTXXXXXXXXXXTGCATACTAGTGTTTTCTTCACATCGTCTAGTTGTATTACTGCTCTGAGAACTACATTGAAGTATCTCGAAACCGCCTCATCAGATCTTGAAAAATGTGT
>Marker2300
CCTGTCAATATCCCCGAGCGAAGCTCTGTTCAAGGACTCTACTATCGAAGGAGCCAACCTGAGAGGGAAGCTCATCCCACCATCTATCCATCCACAACAGXXXXXXXXXXATGTTCCTTCTATCTTTTTGTTCATTCATCATGTATCAAACTCTCAATAGAAATATTAGTAGTTTCAATATAATTCATTATTCATCTTCTGTCTTTCGAC
CCTGTCAATATCCCCGAGCGAAGCTCTGTTCAAGGACTCTACTACCAGAGGAGCCAGCCTGAGAGGGAAGCTCATCCCACCATCTATCCATCCATAACCGXXXXXXXXXXATGTTCCTTCTATCTTTCTATTCATTCATCATATATCAAACTCTCAATAGAAATATTAGTAGTTTCGATATAATTCCTTATTCGTCTTCTGTCTTTCACT
>Marker2859
CTCGCGCCTAAATGATCGCACACTAGTTCATACACAATCAGATAGCTTCCCTAAACGATCATAGTGTGTGCCGAGTTTGCTAAATGATCGTATATCATTCXXXXXXXXXXGGCTATAACTCTTCCCATATACACTTCAGGACGAAGCTAAGAGGTGAGCTCATTCGTTAGAGCCAAATGAGATCAATTCTTGGGATCAGTTGGTTGAGAG
>Marker4814
AACGCAATTTCACCATCGCATATCATCCATAATTCACTTCATAAAATCAAGCATCATCCAGCTAACTGAGCGTCATTTACATGTTAGAGCTATGAAGCCAXXXXXXXXXXTTACTTTGCACAGCTATCTATAAAACAATGTCAAACATGCTCCACCTCAAGAATACCGTCCCACATCATAGAAGCTAGCTAATAGTGGTAGGAACATCAA
AACGCAATTTCACCATCGCATATCATCCATAATTCACTTCATAAAATCAAGCATCATCCAGCTAACTGAGCGTCATTTACATGTTAGAGCTATGAAGCCAXXXXXXXXXXTTACTTTGCACAGCTATCTATAAAACAATGTCAAACATGCTCCACCCCAAGAATACCGTCCCACATCATAGAAGCTAGCTAATAGTGGTAGGAACATCAA
>Marker3743
AAATTTCACTTTTTAACTATTTGTATAGATAAAATTTAAATACCAGTTAATATTATATATTTTGAACGATACAATTTTGTCTTTCTTTTTAATTTTAATTXXXXXXXXXXTTCACATTCAAAGTGTGAATGCGAGTGCCGGAGGTGGTTGTTGGTAACGGCCTCTTTATGTTACATACTATTCCTCTTATTCTTCTACTTATTTTGTAGG
>Marker7225
TAATTACTAGGAAAATTGACAATGTCCTACATTTGATATTTATTTATAAATTTTTGGAGGTTGAAAATGTCCTGAATTGGTATAGTTTTTTCATATTTGCXXXXXXXXXXAATTGGTATAATTTCTTCATTTTTAACTAGAAAACCACTCCCAACTATAAACTTTAAGTATAAATTTTCATTCATCACTTCAACTATAAATTACAAAAAA
TAATTACTAGGAAAATTGACAATGTCCTACATTTGATATTTATTTATAAATTTTTGGAGGTTGAAAATGTCCTGAATTGGTATAATTTTTTCATATTTGCXXXXXXXXXXAATTGGTATAATTTCTTCATTTTTAACTAGAAAACCACTCCCAACTATAAACTTTAAGTATAAATTTTCATTCATCACTTCAACTATAAATTACAAAAAA
>Marker3801
CTCGCTCATTTCCTTATTTCGTTTTAGGGTTAGGGAGTATAGACTGCGGCTTATATTTTAAACTGTACTCCATCCAATAGTTTTTATGAAACTCCTTTGGXXXXXXXXXXTGCCTATTTGTAGGCTACCTCAAAGGAACAAGAGGTGGTTACATCTACGATCCTCAAGATAATGCTTGGAGTTATTGAAACCAAAGAGACTGGATTTCAT
>Marker3851
TTATCTAAGGAACAGTGTCCTAGGACACCTCAAGAAGTTGAGGATATGAGATGTATTCCCTATACCTCAGTTGTGGGTAGTTTAATGTATGCTATGCTTTXXXXXXXXXXAATAAAGCATGATCATACAATAATAAGAGGGTTTCAAGTAATACCTTTGTAGAAAATCTTGAAACTCGAATTCAGCTGCAAATCTTCTCCAAGTCTCGTT
TTGTCTAAGGAACAGTGTCCTAGGACACCTCAAGAAGTTGAGGATATGAGATGTATTCCCTATACCTCAGTTGTGGGTAGCTTAATGTATGCTATGCTTTXXXXXXXXXXAATAAAGCATGATCATACAATAATAAGAGGGTTTCAAGTAATACCTTTGTAGAAAATCTTGAAACTCGAATTCAGCTGCAAATCTTCTCCAAGTCTCGTT
>Marker3899
TCCTTTCCTGCTTTAGGAAAGTAGATGAGTGTTCCCTTAAATGGTGTTTCGGGGTCTTGAACATAGGGCCCTGCCCTCTCATTGGTTCGTGAAAGATTTCXXXXXXXXXXCGAACACTCGTGAAGGACTAACTTACTGTTATTGGTCTATGTCTATGGACACAAAAATATATCTACAGTGAGAATAGTGCAACTGTGAGTCTATAGTAGA
>Marker2629
ATCTCCACTGCAGATAATTCAGTAAGTCTATCTTTGCAATCCAGACTTAAAGATCTCCATCGGTTTATGTAATCGATGACTGTCTCTCCCTTCCACTGTTXXXXXXXXXXAATCAGTATTCCAATCGAAAGCATTTCCTTTCAAGGTATAGACGAACTGCTTGACTAGTTAGTCTTCTTTGGTTTCTGCATTTTCACAGGTTTCAATGAA
>Marker3369
TCAAAATTTCGTAGTTATCCGTCCAAACACGCAAAATTTTGGGGGCCGCACACTTCACCTCTTCTTCAAACACGCAAAACCCATATTTTCTTTTCTCTATXXXXXXXXXXTCAACCCTTATTTTCTCAAATCACAACTTTCAGCACTTGAAACCCATATCGTTCTCATTCCTCTCTTTATCATTCTCAACTCCGCGCGATGCCCTAAAAT
TCAAAATTTCGTAGTTGTTTGCCCAAACATTCAAAATTTTGGGGGCCACGCGCTTTCACCCCTTCTTTAAACACACAAAACCGACCATATTTTGTTTTTCXXXXXXXXXXTAAACCCTTATTTTCTCAAATCACAACTTTTAGCACTTGAAACCCATATCGTTTTCATTCCTCTCTTTATCATTCTCAACTCCGTGCGATGCCCTAAAAT
>Marker4301
TATTGCAGATTTGAAGCGTGAAGTTTCTCAGGTTAAAGCTTAATATTGAATACTAGTACTAAGTCTCTAGAGAAATTTTCAACAAAAGGAAAGACAACTGXXXXXXXXXXGTTAGAGTCCTATGGTTTTACAGTTACTTCCTCCAACAATTTTATATCGAAAGACAACCGTTTGTTCAAACCCAGATGGATTTGTCACTATTGTGGTAAA
>Marker5744
AGTTATCATAGTGTTAAGTTCTTAAACAATGCTGGCTTGCGTTGATAAAATATGTTAGATTGCTTCCAAAAAGCATCAAATTCATAATATTGCAGTCCCAXXXXXXXXXXATCGAGCGCAGCATTACTGCAAGGCTTTCCGGTGATTATGTTCTGATGCATTATTTTATTAAGTGTGGAATATGGATGATATGTGTGGATGGATAGCGTT
AATTATCATAGTGTTAAGTTCTTAAACAATGCTGGCTTGCGTTGATAAAATATGTTAGATTGCTTCCAAAAAGCATCAAATTCATAATATTGCAGTCACAXXXXXXXXXXATCGAGCGCAGCATTACTGCAAGGCTTTCCAGTGATTGTGTTCTGATGCATTATTTTATTAAGTGTGGAATATGGATGATATGTGTGGATGGATAGCGTT
>Marker4674
AACGTAATTCCATCAATGCATATCATCCATATTTCCATTACATAAAATACTGCATCAATTTCCTATTTAATCAACTCTTTTCAAACTCCACCGCATTCATXXXXXXXXXXATTACCAATGCAACCTGTTTTCACAAGTCCCTGAGTTCAACCCTGGACTTACCTGGAAACTCGGTAGAATTTACACTTGGATTCTACTGAGAAAACTTGA
>Marker3475
ATAGATACAAAATTCCTTTCTAGAGTACCTTTTGAACTATACTTTGTCTAAATTTTGACTTGGAGCCCATTTCAAAAAGTAAAAACCTGAAGTTCGTCATXXXXXXXXXXAAAGCTCGTCCGAAATTTTTAATTATAGCAGACTTCGACATGTAGAAATCCAAAGTTCGTCCTTTTCGGACTCTTTTCTCGACCTTTTGTGCCTAAGTTC
ATAGATACAAAATTCCTTTCTAGAGTACCTTTTGAACTATACTTTGTCTAAATTTTGACTTGGAGCCCACTTCAAAAAGTAAAAACCTGAAGTTCGTCATXXXXXXXXXXAAAGCTCGTCCGAAATTTTTAATTATAGCAGACTTCGACATGTAGAAATCCAAAGTTCGTCCTTTTCGGACTCTTTTCTCGACCTTTTGTGCCTAAGTTC
>Marker3677
TAAAGAAGCCAATAACTGTTGGCATACCTCGGTCACCAGGTATTGGTACTTCTGATTCCGGTAGTCTGAAGCAAGCACTTAGGGAACTATGCCTTTCAAAXXXXXXXXXXCAATTCAGTTATGGTTGAAGCCACTGAGTCAGGCTCTTCTTCAGATAATGTTAAAGGGGGACGTGTGGTTGGAATATCCCTGGTTCCAGAGGAAAAGAAA
>Marker4690
TTTAAAGGAACTTTGTTCTTGATTTATTTGTAGGGATCCGAGAATTTTTTTTATATGTTTTTAGGACTATCGAATGACGGGTTTAAACTTGAAAGAAATTXXXXXXXXXXTGGTGTTTAAGTGAAACTAAGACACGTTCGTAGCATGGGAGGGGGAAGGGAAGGGATGTATATGTTGTAATTGTGTTTTAGATTATCTTAAAACCTAATT
>Marker4315
CAATTGTGTCATGGAATCCATAAACGTTGTTATAAATGACTCAAATGGAGGAAATAGTGCATCTCCGTCTGACGATGATGAGAATGAGATTGTTAGAATAXXXXXXXXXXTCAAGTGTGTTTAAAGCAGCCTTCTAGCAGAATATTTAAAAATCATCCCTCAAGTAACATTATTAGGAATTTAGAGGTTGGAGTATCTATGGAAAAAAAG
>Marker4006
TTAAATTAGGCAGTAAGTGTCGGTACCTAGGTCGATAACTGCTGCAGCACTTCTTTTCCGGGTTAGTCTGTACCGTACTTACACTGGCCGCCAACCTTTGXXXXXXXXXXTCACTTATACTCGATGCTCGTCTGGCGCTTACTCGATGTTCAAGCATCCTTCAGTATGATCAACACTTAGCCAAAATTTTCCTTGTGAAGCGAGGATGAT
>Marker3144
CTTCAAATGCGGTTCCAACTTCTTTGGGTTAGTCACGAGCACATGATCCGGAAGCCCCAAATCCTAAAGTGGCGTAATCTACCGTTACGACCTCTCCATAXXXXXXXXXXAAACCCCAAAATGAGTCTGGAAGATGATTATAACTCATCATAGACCGAACCATGTTCAACAAGGTTCTGTTTCTCTTTTCTGATACACCATTCTGCTGAG
>Marker4444
AAAGTTTATGAAACCAACATTGAAGCCCCATCTTTTCTCCTTTGATTTTGGCTACGTAAAGAATTGAAGCAATGAATTATAAGATTCCCTTTTTTCAAACXXXXXXXXXXTCAAACTTAACATGCTTGAATGATCTCGTTCATTACCATTATTCTTCATTGCATTTGTGGGGTTGTATGTACCTTTGCAGCTGTTCCGTGAATGAAAAAG
>Marker3391
TTAGTGAAATACCCAAGAAGGAGTCTTGGAGAGTGGAGTAGGAAATTTGCCGAACCACTATAATTCCCGGTGTTTTCTCTTCCTCTCTCTCTTTTATTTCXXXXXXXXXXTAAATTTATCCTTGATTAAATTGTCTTTAAATTTGAAGTTATCATAGCTTGCATGATTTATGTTTTGTCTTGCATAAATTTTCTTTAATCAAATTAGTGG
TTAGTGAAATACCCAAGAATGAGTCTTGGAGAGTGGAGTAGGCAATTTGCTGAACCACTATAATTCCCGGTGTTTTCTCTTCCCCTCTCTCTTATTTTTGXXXXXXXXXXTTAAATTTATCCTTGATTAAATTTCTTTAAATTTGAAGTTATCACAGCTTGCATGATTTAAGTTTTTTCTTGCATAAAATTTCTTTAACCAAATTAGTGG
>Marker4977
ATTCCTTTTAATTGGTGGTTCAATTATAGGAACTCCAAAGTTAAGTGTGTTTAGCTTGTAGCAAACTTATGTTGGGTGGCCTCCTGAGATTCTGAATCTTXXXXXXXXXXAGAGATACAAACCAAGCAATACCTTGGATGATCTAATCACATAAAAAAATTCTCTAGACATATTTTTTTAAAGAGACTATTGGAAAAACAAGGTTAAGAG
>Marker3313
CGATACTACTCACCTTCATCATGCTTTTTTTCAATTGTTTCGTTTCACTTGGAGGAAAATTTCAGTGGGGTCGCATGAACGACCATGGATTCTTTTGTGGXXXXXXXXXXAATGCTCAGCTCCACGTCAAGGGTGCGAGTTGCTAGCTCTTCGAATGTATAAAGCTTTATCCCTTATAGAATGTAGAGCAGTCCCTAATGCATGCCTTGA
CGATACTACTCACCTTCATCATGCTTTTTTTCAATTGTTTCGTTTCACTTGGAGGAAAATTTCAGTGGGGTCGCATGAACGACCATGGATTCTTTTGTGGXXXXXXXXXXAATGCTCAGCTCCACGTCAAGGGTGCGAGTCGCTAGCTCTTCGAATGTATAAAGCTTTATCCCTTATAGAATGTAGAGCAGTCCCTAATGCATGCCTTGA
>Marker2945
TGTTTTGACAACCAATTTAAACAAGTCTCAACCCGTTTCCGCATATTCATCGCATTTCCCATTTACCAACTATTTTCAAACTCCGCCGCATTTGTTATTTXXXXXXXXXXATCACCAATGCAATCTATTTTCACAAGTCCCTGTGTTCAACCCTAGACTTACCAGGAAACTCAGAGGAATTTACACTTGAATTCCGCTGGGGAAACTTGA
>Marker1971
AATGGTGGCATTGACGCAAAGTTCAAAATCTATAATTCCACCAAAAATGCGCGACCTGGTAGTTTCACAATACCTTGCTCGATCGGCAGGTTATACATTGXXXXXXXXXXTGATAGATCCCTTGTGCATCCAGAAGGGGAGGTGAAGGATATTCTAGTTACGATTGACAAATTTATATTATCGATAGACTTCATCATCCTGGACTATGAA
>Marker3186
TCTCACGAATAATCTAAGCTAAGGATGTTTTCACCAAGTTGTCATGTTGGCTTAAGCATTGAAATGAAGTTTTGCATAAAGTATTAATGCATTCAACATAXXXXXXXXXXCAATATTTAATCAAATGGAATAAAAGTGATAAATGATAAGAAGAAAACTGAGTCAAGCCAAAGAATACAATCTCTTGTATTTCTTTGGCTCAATCTCGTT
TCTCACGAATAATCTAGGCTAAGGATGCTTTCACCAAGTTGTCAAGTTAGCTTAAGCATTGAAATGAAGTTTTGCATAAAGTATTAATGCATTCAATATAXXXXXXXXXXCAATATTTAATCAACTGGAATGAAAGTGATAAATGAGAAGAAGGAAACTGAGTCAAGCCAAAGAATACAATCTCTTGTATTTCTTTGGCTCAATCTCGTT
TCTCACGAATAATCTAGGCTAAGGATGCTTTCACCAAGTTGTCAAGTTGGCTTAAGCATTGAAATGAAGTTTTGCATAAAGTATTAATGCATTCAATATAXXXXXXXXXXCAATATTTAATCAACTGGAATGAAAGTGATAAATGAGAAGAAGGAAACTAAGTCAAGCCAAAGAATACAATCTCTTGTATTTCTTTGACTCAATCTCGTT
>Marker3433
TTGATTTAACTAAGAGTAGTAGGTCGATCCTTTACAGGTTGTTCGTCATTACAACTAGGTCAAAATTACCATTTAACCCCTGTAAAGGCATCTTGCTCCTXXXXXXXXXXCTGTCTCCTTTGCTGCTTCATATGCAACCATGCTTCTATGGTGGAGTCAGTAATACAACTTTGCTTTATACTTCTCCAAACTATAGCTCCGTTGTTTAGA
>Marker3807
TCATATACCTGGCCAAGAAAACTTGAGCAGCATAAGTCCTGATTCTCATTATTATATTTAAACTCTTTTCTGATTTAAAATTCAAGAATCCATCTGAGCAXXXXXXXXXXCTAGTGTAATTTCTTAAATACTTCACAAGCACATTGTTCAATGAAAGATTTACTGAACTTTCACCAATAGCTCTCGGATGGTACAACAAAATGAAAATAT
>Marker4192
TTTTGTCTTTAGATGATGAAGGAAAAAACTTATTTTCCTTTGAAGGCTTCATTCCTGAAGATGATCCCTTCAAAAAAATTTCTAACGTGAAACAATATTTXXXXXXXXXXTAGTATAGAAGGTCAGGTAGCTCTTCGGGAGAGACTTTAAGATCATACTAACTTGACTAGTTTTGTCTATGGTAGCCCCATGAGCTTCTACAATGTTAAA
>Marker3547
ATAGGTGCAAATGTCATAGGTACTTTTCTGAAACCAAATACTCTCAATGTAGTCATTGAATCTTCTGTACCAACATCTACGAAACTGTTTAAGACCATAAXXXXXXXXXXGATCTCATCTAAGTGACCATGTAGGAAGGCTGTTTTAATATCTAGTTGATCTAATTCAAGATTGTATTGAGCAACTAGGGATAACAAAAGTCTGATAGAC
ATAGGTGCAAATGTCATATGTGTTTTTCTGAAACCCAATACTCTCAATGTAATCATTGAATCTTCTGTACCAGAATATAGAAGACTGTTTAAGACCATAAXXXXXXXXXXGACCTCATCTAAGTGACCATGTAAGAAGATTGTTTTTACATCTAGTTGATCTAATTCAAGATTGTATTGAGCAACTAGGGATAGTAAGAGTCCAATAGAT
>Marker4751
CGATATTGATATCATATTTAATTTTGTATTTAGTTATCTTCAAGTATCTTACCAATTTACTTTCATCCTTGGTCCTAATTTATTCAATTAGCAAAAATCTXXXXXXXXXXTGAAACATTTGCTGAGTAATATGTTGGAGGAAGAACAGAAACTTAAGAAACAACGTTAGATTATATTCATTCTCATAAAATACAGTCAAATACTTTTCAT
CAATATTGATATCGTATTTAATTTTGTATTTAGTTATCTTCAAGTATCTTACCAATTTACTTTCATCCTTGGTCCTAATTTATTCAATTAGGAAAAATCTXXXXXXXXXXTGAAACATTTGCTGAGTAATATGTTGGAGGAAGAACAGAAACTTAAGAAACAACGTTAGATTATATTCATTCTCATAAAATACAGTCAAATACTTTTCAT
>Marker2824
TTCAGTTGGTCGAGCTTGATGAATGGAGAACGCAAGCTTATGAGAATGCCAAAATTTACAAAGAGCACGCAAAAGGATTGCATGACAAATAGCTATGCGAXXXXXXXXXXTAAATTAAAGTCACGCTGGTCCGGGCCCTTTATAATCAAAGAAGTATTCCCGCATGGTGCGGTTGAATTAACTAATGAGGAAAGGACCCGCGCATTCAAG
>Marker2382
ACCGTGAGGTTCATGCGGCACTTTGTGTTGGTTATACCTCAACTGCTCCATTCAGAAAGTGTTTTCGTGAATAAATATCAAGGTCAATGAGGGGATGTTGXXXXXXXXXXCGATTATACCTCGACTGCTTCATTCAAAAAGTGTTCGTCATGAGGTCAAGATCAAAGTGAATGGGGGAAGTAGTTCATAGTAAGTGGGTAAAGAATATGT
>Marker3384
AATATTGGAATACCGTGACTCAGAGATCTGAAGTGATGTTTCCACGAGGGGATGAAAATATACTATATTTTTTTAAGAGTATTAGATTATATGAAATATGXXXXXXXXXXATAAATATTTTGACAATAGATGTCCATAAGATAATCATACTTAGTGTCCATTGACCATGTGTCATGCCCTTGATGGGATTTGAATCTCAAGTGGATACAT
AATATTGGAATACCGTGACTCAGAGATCTGAAGTGATGTTTCCACGAGGGGATGAAAATATACTGTATTTTTTTAAGAGTATTAGATTATATGAAATATGXXXXXXXXXXATAAATATTTTGACAATAGATGTCCATAAGATGATCATACTTAGTGTCCATTGACCATGTGTCATGCCCTTGATGGGATTTGAATCTCAAGTGGATACGT
>Marker1372
AACACCTCAACTATCAACACCCAAAGCTACACGATCGCTTAGCTTTTCTTCACATCGTCTAACGCATGAAGCTAAATGATCATTTAGCTACTGAAGCTCAXXXXXXXXXXCTCTTGGGAACACATTAAAGCTCATCAAGCAAGAGCCAATTACAAATTTAAATGAGAAATTAAAGAAAATTAAACAGCCAAAACTCAAAAAACCATATCA
AATACCTCAATGATTAATGCCTAAAGCTAAACGATTGCTTAGCTTTTCTTCACATCGTCTAATGAATGAAGCTAAACGATCATTTAGCTACTGAAGCTCAXXXXXXXXXXCTCTTGGGAACACTTTAAAGCTCATCAAGCAAGAGTCAATTACAAATTTAAATGAGAAATTAAAGAGAATTAAACAGCCAAAACTCAGAAAACCATATTA
>Marker3405
TCTAAATGGAGGAGCTATTTTATGGTTTAGCATTAAGCAAGCTTGTATTGTGGATTCCACCATGGAGGCTGAGTATGTTACTGCTAAAGAAATCGTTTGGXXXXXXXXXXTGGTGTTGTGGCAAACTCCGAGGAACCTCACAGCCACAAACGTGAAGGGTATATAGAGTGCAAGTATCATCTTATTAGAGAGATTGTGCAACAGAGAGAT
>Marker4399
AATATGACATACATCAAACTTCCAACTACTAATGCATAAGGAATTCGTTGCATAACATCAACCTCTTGAGGTGTCTTAGGACATTGTTCCTTAGACAAATXXXXXXXXXXTGCCTGAGACAATGCTAGTGTTCTGTTTTTGCGATTCCGAACTATTTGGATTCCAAGAACATACTGTGCATCTCCCAAATCTTCTATTTGGAATTTCGAG
>Marker4578
TATAACATCTAAAAATTCCACATTTGCAGTTGCATCCATATAAATGTGAATTACTTTGAGAACCAGTTTGAACTTTAATTATCCAAAAGTTTGAGGTCTAXXXXXXXXXXGTTAGATCTTCATTCTCATGACTATATATAGCACATATATCAAGTAACTTTGGAAGGTCAAGCAACTTCTTTCCCTGCAGAAGGACTACATACAAAATTA
>Marker3325
CCATCAACTTAAATTTTTATTTCATTAGGTGATTGAATATAGTATTCGGGCATATGACCATATGTTCAAAATTCACGTTCTATCATTATTTCTTTCTCAAXXXXXXXXXXCACATTTCTTTTCGAGGGCAATCCAATATCAATAGCATGTTTTGACTTGAAACAATTCTATTTGGAGTGACGTAATTTATTTCATATTATTATATTTGAG
>Marker5124
AATTGTCAATTAAAATTGAGATTTAAATTCACATAATCATCAATTTTACAAACTAGATCTTAAAATCACAAAGTATTAATTAAAAAACGAGATTCAAAATXXXXXXXXXXCAGATTGATTAAATCTACATACCAAAACAATATTAATCAATCAATTTAAAAAATAATAATAAATTCACAGAATTCATCGAATTAAAACCCACAACATAGA
>Marker8485
CACCTCAAGGCCTTCCCTACTATCCCCTTGAAGCCTTAGATTGAGTTGTGAGACTCAAAATAAGCTTAGATTAAGGGAATTTGGAGATGAGGTTACTGCAXXXXXXXXXXATTCTCAGCCCAATCTTCTTTATTTATTGCATGACTATCATGCAAATTCTATTGTTGCATGTATTGCAGCTCATGCTTGAAAGATTGACTCAAGTTTATG
CACCTCAAGGCTTTCTCTACTATCCTCTTGGTGCCTTAGATTGAGTTGTGAGACTCAAAATAAGCTTGGATTAAGGGAATTTGGAGACGAGGTCACTGTAXXXXXXXXXXATTCTCAGCCCAATCTTCTTCATTTATTGCATGACTATCATGCAAACTCTATTGTTGCATGTATTGTAGCTCATGCTTGGAAGATTGACTCAAGTTTATG
>Marker6476
ACTTGACCTTTTTATATTAGTGAATTTATCTTTCCTAAACATACTGCCTCCTAAACGTTGGTGGTATATCATTGAACCGTTACCAAACTTTGTGTTTTATXXXXXXXXXXTGTGTAATGGATCACCTTAATATTTCAATTCTCTTTCCATTGACTTCTTGTTATACCTAAATGGACTTTTAATAGTAAAATAGTGTATTCTTTTATTCCA
>Marker3353
CTTTCGCAGCCAGCCTTGACTCCAACATCTTGTACATGAAGCTTGTATCTTATATCATCTTGCTTAGGTTTATTGTATTTCCTTTTATTATCGCATCTTTXXXXXXXXXXCCAGTCCCCGTATTCGACCTCGGATCACACAGAGAAACTTGCGATGGAATTACACTTGGTTCTATCGTAAGGAAACTTGTGACAACACATGGCATACTAT
>Marker3177
CCTTTTTTGCAACCTTAGAGGTACGTTTCAAGCATTTTTCAGTTGATTCGGGAGCGATTCGAAGTAGTTTTTGAACTATTATTGTAATAATTTAGGTGTTXXXXXXXXXXGTGTGTTACTTAAATTAATTTTCTTGTGCATAAAGTAAAACTTCGGTTACAAACTCACCCGGTAAGATCCTGTCTAAGGCTGAAGGTACTTAAGTGGATG
>Marker2431
CTCTTTCACCACCTTCATCATCATCACTCCGACCATCACCAACGACGGTCCGATCGCCCACGGCGGCACACTCGACAGCAACGGCGTGAAAAACAACGACXXXXXXXXXXCGTACGTCGCAACCGGCGAAACTCCAAGCATCGCCGCCACCACAGTCGAACAACCATCGACGATATACGCCATGTATTCACCTTCGAAATTTCCTCTTTC
>Marker3793
TTTTCTTCTTCTTCCACTTTTTGGTATCGGTGGAAGAAGGTACAGATTTTTCCTTAGAGGTCAAACCTCTGTGTAACTTCTTAAAGAATAAAGCAACATTXXXXXXXXXXTGCTACGGAAGTAAAGGAAACTTTTAGGTAAAGATTCCAAAATGAAGCTAACCTGGTTGGCTTCATAGATGATGGACCCATTCATCTCTGCCACATTGAA
TTTTCTTCTTCTTCCACTTTTTGGTATCGGTGGAAGAAGGTACAGATTTTTCCTTAGAGGTCAAACCTCTGTGTAACTTCTTAAAGGATAAAGCAACATTXXXXXXXXXXTGCTACGGAAGTAAAGGAAACTTTTAGGTAAAGATTCCAAAATGAAGCTAACCTGGTTGGCTTCATAGATGATGGACCCATTCATCTCTGCCACATTGAA
>Marker1548
AATGAAGATCGAGACCAATTTTGACAAAAAAAAAAGGAAGAACATTCGACGATCTTCCTAGAATCACTTTCTGATGTTACAGCATTGCAACGCTACAACTXXXXXXXXXXTGGATTGCTTCATTGTTTTGGGGTCCGGTTTGAAGCAATTGGAGTCGGTTTAGGTTGGTCTAGGTCGGTTCTAAAGCGGAAGAAACTATTTTAGGATAAA
>Marker3903
TTTATCCAGGAGTCTCTCAGTGATGTCTGTCTATGTGCAATTTTGTTATGAACTTTGTGTGTATGTCAGTTATTCAGCTCATGCTGGGAGGAGGATCTTAXXXXXXXXXXATGATTTTCTTGTATTTCTTCTCAGCTTTACCGCTTCCTTGTTCGTCGAACTGGAAGCAATTTCAATGCTGTGATTCTCAAGCGCCTGTTTATGAGCAAG
>Marker3994
ATTTATCCAAATGACATATATCATGCCACCATACACTTCATGTTTAGACCGACTAAAGGCAATACAGAATCTGGTCATAGTGAAGAGAGTTTATTTCTTCXXXXXXXXXXGGCCACACATACTCATTTTTTAATGATTTGTGTGTTACATCTTAAATATATAATGTATGCCACATTATCCAGGAAACCTGTGGAACATTTCTTGAAAGCT
>Marker3505
TTCCAATCCTGCCTTCCATATCTTGTGACCTAGCACTATTCCTTCTTCTACCATAAAATGGCATTTCTCCAAGTTCAAAACCCAATTTGTTTCAACACATXXXXXXXXXXGAAATCTGAGAAGATGGCCATCATACACCTTTGGAAGGTGCTTGGTGCATTACAGAGTCCAAATGGCATGTGACGGAATGAAAATGCACCGAATAGGCAT
TTCTAATCCTGCCTTTGATATCTTATGACCTAGCACTATTCCTTCTTCTACCATAAAATGGCATTTCTCCCAGTTCAAAACCAAATTTTTTTCAACGCATXXXXXXXXXXAAAATTTGAGAAAATGGCCATCATACACCTTTAAAAGGTGCCTAGTGCGTTACAGAGTCCAAATGGCATGCGACGGAATACAAATGTGCCGAATAGGCAT
>Marker4111
TAAAGATTTGGAGCTGAGAATTCTGAGGAGTAGCTTGGATTGGAGGAATTCTTCAAAGGTATGGTTTTCTTGAAACCATCTTAATACCGTATGAATATGCXXXXXXXXXXTATTTTTATATTTCAACAATTGGTATCAGAGCATCATTTAAGCATTCAATTTGAGTTAATTTTTGTTTGGTGGATGTTTTTCATAAGTTGTATGAAAATG
TAAAGATTTGGAGCTGAGAATTCTGAGGAGTAGCTTGGATTGGAGGAATTCTTCAAAGGTATGGTTTTCTTGAAACCATCTTAATACCGTATGAATATGCXXXXXXXXXXTATTTTTATATTCCAACAATTGGTATCAGAGCATCATTTAAGCATTCAATTTGAGTTAATTTTTGTTTGGTGGATGTTTTTCATAAGTTGTATGAAAATG
>Marker6054
ATTAAATAAAAGGACTTCTATACCTTGGTTCGTCCATACGGGTTTGCTGCAGAAAGGGGGAATTCTTCTGTACATGGTACCTCCTTTGGCCAACCATAAAXXXXXXXXXXAACAAGAACATTAATCTGAATAATAAGAAACCAGAATAAAGAAAGAAAAGTCATGCTTTTCACTGTTTGTGGCACAGAGTTGCTACACCATTTAAATTTT
>Marker4221
AATCAGTGGATCAAAAATCTGATAAGCATTCAGCTACTGTCATCACCTCAGCTGTATCAGAATCTTTTGTAACATTTGCATTTTCTTCTCCCTTCTTGTTXXXXXXXXXXTGCTTTTACCCTGGGATTTTGATCTTCTCCTATTATTTTATGATTTCCCTCTACTATTGCCTCCTTTGGACAACTTCTTTTCAGATCTCCCTCTTGTGAA
>Marker4987
CACCTCAAGATCTTCCTTACTATTCTCTTGGAGCTTTAGATTGAGTTGTGGGACTCAAGAAAAGCTTGAATGAAGGGAATTTGGAGAAGAACTCACTACTXXXXXXXXXXCATCTTCTCTATTTATTGCAGGACATTCATGCAAAGAAGAAAGTTGCATGAGATGCAGCTCATGCTTAGAGTATTGAAGCTAGAGTCTAGTGGATGTTAA
>Marker5390
AAGGCCTCTAGAGAATCGAAAATAATCTAGCTACTAACTTGTATGCATTTCCCAGCTAGCATGAAGCAACTAACTTCGAATTGGCGATGCTCTAAGGTCCXXXXXXXXXXAGATTAAAAAAACAAAGAAGCCCTAACTTTTAACATACTTGCATGACAGGGTGTAAGCAAACAAAATAAAATTTCAAAAGTAATACTACTCGAGCATAAG
>Marker3124
TTAATGGGCCCAATAGTGGGTAACTTATTGAGTATTATATACTCAATCTTTCCTCTGATATGTTTTTTAGATAAGGGCAAAGACAGACCAACGAATGATTXXXXXXXXXXAATCTTAGTATTTGAAATTATAAAACTTTTTATGTTAAACATTTAAATTCTTAAAGGTTTTCTAGTTTTATCTTGTGTTTTTAGAGAAACCTCTGATAGA
CTAGTGGGCCCAATAGTGGGTAACTTACTGAGTATTATATACTCAACCTTTCCTCTGATATGTTTTTCAGGTAAGGGCAAAGATAGACTGGCGAATGACAXXXXXXXXXXAGTCTTAGTATTTGAAATTCTAAAACTTTTTATGTTAAACATTTAAATTCTTAAAGGTTTTCTAGTTTCATCTTGTGTTTTTAGGGAAACTCCTGATAGA
>Marker2599
TTAAAACCCAACTTGGTTGAAATGGCCAAGATTTTTCTTTGAGCAATAAATGAATATATATGAGTTTATCATGTATTCTTATGTATGTTGAATAAATATAXXXXXXXXXXTTTTTAAAAAAAAAAAAAACAAAAGAAAAAGATGGTTTGCTACGTGGTTTTGTGATTGGACATCTGAGTAAGCTGCAAAAAAGAAAAGAAAATTAAGATG
TTAAAGCCCAACATGGTTGAAATGGCCAAGATTTTTCTTTGAGCAATAAATGAATATATATGAGTTTATCATGTATTCTTATGTATGTTGGATAAATATAXXXXXXXXXXTTTTTTTAAAAAAAAAAAACAAAAGAAAAAGATGGTTTGCTACGTGGTTTTGTGATTGGACATCTGAGTAAGCTGCAAAAAAGAAAAGAAAATTAAGATG
TTAAAGCCCAACAAGGTTGAAATGGCCAAGATTTTTCTTTGAGCAATAAATGAATATATATGAGTTTATCATGTATTCTTATGTATGTTGGATAAATATAXXXXXXXXXXTTTTTTTTAAAAAAAAAAACAAAAGAAAAAGATGGTTTGCTACGTGGTTTTGTGATTGGACATCTGAGTAAGCTGCAAAAAAGAAAAGAAAATTAAGATG
>Marker2856
TAACCTATCCTCATCTATAAAATCATGGACAAGAATTTCATTGAGTTCCGAAATAAGTTGTTGCACCTGTAGAAAGCGAGTTATGAATGATATCAGTTCAXXXXXXXXXXACACAATTAGTTACAATAACAAGACAAATACCTCCGGAATGAAGTCAATCAGGTCATGGGGAATAACTACAACACCATAATTAATAACCAAGTTCAGAAC
TAACCTATCCTCATCTATAAAATCATGGACAAGAATTTCATTGAGTTCCGAAATAAGTTGTTGCACCTGTAGAAAGCGAGTTATGAATGATATCAGTTGAXXXXXXXXXXACACAATTAGTTACAATAACAAGACAAATACCTCCGGAATGAAGTCAATCAGGTCATGGGGAATAACTACAACACCATAATTAATAACCAAGTTCAGAAC
TAACCTATCCTCATCTATAAAATCATGGACAAGAATTTCATTGAGTTCCGAAATAAGTTGTTGCACCTGTAGAAAGCGAATTATGAATGATATCAGTTGAXXXXXXXXXXACACAATTAGTTACAATAACAAGACAAATACCTCCGGAATGAAGTCAATCAGGTCATGGGGAATAACTACAACACCATAATTAATAACCAAGTTCAGAAC
TAACCTATCCTCATCTATAAAATCATGGACAAGAATTTCATTGAGTTCCGAAATAAGTTGTTGCACCTGTAGAAAGCGAGTTATGAATGATATCAGTTGAXXXXXXXXXXACACAATTAGTTACAATAACAAGACAAATACCTCCGGAATGAAGTCAATCAGGTCATGGGGAATAACTACAACACCATAATTAATAACCAAGTTTAGAAC
>Marker4576
TTAAATTTTAAACAATTAAATGATGTTCAAATGAAATCTTACTAGTATCTACACAATATTTTTAATGGTTGTTTTTTTTTTCCTTTGGTTTTCTACTGAGXXXXXXXXXXGCAATCGACATCTAGCACAAAATGAGACAACAAAATCGAGAAGAAAGCATAATACAGGTCGAAAATGACAACTTAGGACCAAAATTGACCTAAAAAAAGG
>Marker4105
TCCACTAAAGACCCACAACTATACTTTTTTCACTATGGATATATTTCTGTATCCACGAATACTGACCAGTAACAGCAAGTTAGTCATTTAACACCAGTTAXXXXXXXXXXAATAGAAACCTCTCTCGGTCCAGTGAAAGTAGGACTCTTTGTTCAAGTCCTAGAGACACCACTTGGAACACTCATCTACTTATCCTAAAGTCGAGAAGGA
>Marker4642
TTTATCTTATTCATCATCCATTCATTTGTTATGGATTTATGCTCTATTGGATCAGGATAGATTAGAATAATGAATATACAAACATTCTCGATTAATTTGAXXXXXXXXXXAAATTATCGTACAACTAATGGACCAATGTTGAAGCCCATCAACAGTAGGCAGACCGAGCTCAAAATTCATGACAGGCCCAAAGCCCAATTGCATTTTGAT
>Marker3142
TTGGGTGATTCTCAAGGCATACAACTAACCTAAGGTATCAACGCATAGCATACTTAGAACGCATAGTTGATTCTTAACACCTAGCATGATCCCAACGCATXXXXXXXXXXATTGCCTATGTCCAACGCATCCCTCGTGCAAGCCATTACCTATTCTCCAATGCATCGTAAAGGCGCACGGCTACAACGCATGGCTTAGCATCAACGCATG
TAGGGTGATTCTCAAGGCATACAACTAATCTAAAGTATCAACGCATAGCATACTTAGAACGCATAGTTGATTCTCAACACCTAGTATGATCCCAACGCATXXXXXXXXXXATTGCCTATGTCCAACGCATCCCTCGTGTAAGCCATTACCTATTCTCCAATGCATTGCAAAGGCACACGGCTGCAATGCATGGCTTAGCATCAATGCATG
>Marker3103
CCTTTTGTGGTAGTTGGACATGAAACAAAGAAGTTTCCTTTGCGGATAGTAACATAATAGAAGTTTGCTGAAGGTTTTATTTTCTTAAGGTTATGAAGGGXXXXXXXXXXTAAGACACAGTAAGAGTTTGGAGATAGTTGGAAGGGTTCCATATTTACGTAAGCTAAAAATTATTGAATAAAAGGATGGAATGGAAACCTGACTCTGAAG
CCTTTTGTGGTAGTTGGACATGAAACAAAGAAGTTTCCTTTGCGGATGGTAACATAATAGAAGTTTGCTGAAGGTTTTATTTTCTTAAGGTTATGAAGGGXXXXXXXXXXTAAGACACAGTAAGAGTTTGGAAATAGTTGGAAGGGTTCCATATTTACGTAAGCTAAAAATTATTGAATAAAAGGATGGAATGGAAGCCTGACTCTGAAG
>Marker12301
AAAATGACGCAATTTGATGAATGTTTCTATCTTAGGCACACGCGTAGCGATATATGATGATATGTGACACTACTTCTAGATATGTGTTATTAACGAATATXXXXXXXXXXTCTCGGTGTGATCTGAGGTCAAACATAGGGACTGTTTTAGGTTATTGCGTTATGTTCGTGATACATGCGACCAGGGGTTTTTCAATTTATAAAAGAATTT
AAAACAATGCAATTTGATGAATGTTTCTATCTTAGGCATACATGTAGCGATATATGATGATATGTGATACTACTTCTAGATATGCGTTATTAACAAATGTXXXXXXXXXXTCTTGGTATGATCCGAGGTCAAACATAGGGACTGGTTTAGGTTATTGCGTTATGTTCGTGATACATGTGACCAGGGGTTTTTCAATTTATAAAAGAATTT
AAAACAATGCAATTTGATGAATGTTTCTATCTTAGGCATACATGTAGCGATATATGATGATATGTGATACTACTTCTAGATATATGTTATTAACAAATGTXXXXXXXXXXTCTCGGTGTGATCCGAGGTCGAACATAGGGACTGTTTTAGGTTATTGCGTTATGTTCGTGATACATGTGACCAGGGGTTTTTCAATTTATAAAAGAATTT
AAAATGATGCAATTTGATGAATGTTTCTATCTTAGGCACACGCGTAGCGATATATGATGATATGTGATATTACTTCTAGATATGTGTTATTAACGAATGTXXXXXXXXXXTCTCGGTGTGATCCGAGGTCAAACACAGGGACTGTTTTAGGTTATTGCGTTATGTTCGTGATACATGCGACCAGGGGTTTTTCAATTTATAAAAGAATTT
>Marker2497
TTGGGTTGTTCTTCAGGATTAAACACTCTAATAGTTGTTTCCAATCTGATCAAACAAGTAGAAGAGATTCGTCAAAAGCTTCACAAAAAGCCTTTGGAGTXXXXXXXXXXCTTGGAAGATTTAAAGACCCATATTGGAGGAGATTTTGGTACATGTTTCTTCAATGGTGTGCCAGGTTCTTTCTATGCCAGACTCTTTCCTAGCGAAACT
>Marker1855
AAAGGTAGAAAACTACTTTCCAGGGCTCATAAGTACCTTTTCAACCAAACCTCGTCCAAATTTTTAGTCATGGAAGATTTCCACTTGTAGAAATCCAAAGXXXXXXXXXXAGATTTCCACTTGTAGAAATCCAAAGTCCGTCCTTTTCGGACTCTTTCTCGGCGTTTTGTGCCTATGTTCGTCCATAATGGTTCGAAACAACTTTCCAAG
AACGGTAGAAGACTACTTTCCAGGGTTCATAAGTACCTTTTCAACCAAACTTCGTCCAAATTTTTAGTCATGGAAGGTTTCCACTTGTAGAAATCCAAAGXXXXXXXXXXAGGTTTCCACTTGTAGAAATCCAAAGTCCGTCCTTTTCGGACTCTTTCTCGGCGTTTTGTGCCTAGGTTCGTCCATAATGGTTCGAGACAACTTTCCAAG
AAAGGTAGAAAACTACTTTCCAGGGTTCATAAGTACCTTTTTCAACCAAACCTCGTCCAAATTTTTAGTCATGGAAGATTTCCACTTGTAGAAATCCAAAXXXXXXXXXXAGATTTCCACTTGTAGAAATCCAAAGTCCGTCCTTTTCGGACTCTTTCTCGGCGTTTTGTGCCTATGTTCGTCCATAATGGTTCGAAACAACTTTCCAAG
AAAGGTAGAAAACTACTTTCCAGGGTTCATAAGTACCTTTTCAACCAAACCTCGTCCAAATTTTTAGTCATGGAAGATTTCCACTTGTAGAAATCCAAAGXXXXXXXXXXAGATTTCCACTTGTAGAAATCCAAAGTCCGTCCTTTTCGGACTCTTTCTCGGCGTTTTGTGCCTATGTTCGTCCATAATGGTTCGAAACAACTTTCCAAG
>Marker4092
AGATTTGAGATTAGATAAATAGCTCTTTTCACTAGTCATATGACACGAGCTACTACTATCAAAGTATCAATCGCCTTTGGCTAACGATTTGAGGGAAGTCXXXXXXXXXXAGCGAGCAATCTTCTTATGAAAAGAGGACCTATGGAGATCTTTCAATAACAGGTAACAAATCCATTATCACCTAGAAATGCGATCACCTGTCTCCAAAGG
>Marker3350
TCGCTTCTTTCAAATTGTTTCTCATTATTAAGAAAAGGTAACAAAGATAAAATACGAGCTTGTTTTATAGCAATAGTAATTAAGCGTTGCTGTTTTAAGGXXXXXXXXXXGGTAACAAAGATAAAATACGAGCTTGTTTTATAGCAATAGTAATTAAGCGTTGCTGTTTTAAGGTCAATCTATTTACCCGTCTAGATAATATTTTTCCTT
>Marker3605
TTTGATTGTTGAAGCTCTTTTGGAGTTTCACTTACCTGACAAATTGGTATTAGATTTATCTTGTTACCTTTCCCAAATCATTGTATTTTTTGAAATTCTGXXXXXXXXXXGTTTTTCTATGCATTTTCTGCTGATTTCAGGCCTATTTATCACTTCCAGAGGGCACTGCTTCAGTCGTTGGGTTAATTGCAATGATGACTGATCATTACA
>Marker3625
ATTTCAAAGCTTTAGCTTCATGGGAGGCACGCACTTCAATTGCGCCTTCCTAACAGCACCTCACTTCTTCAAAGCGAGGTGTCACTATTGCACCAAGGTGXXXXXXXXXXATTTTTTGGCTTGCAAGAGGTTTGTGAGATTTTGTGGAACCTTTCAATTGAAAGGAGCAATAAGATTTTTGGAGGGATTTGAGAGATCTAAGGAAAGTGT
ATTTCAAAGCTTTAGCTTCATGGGAAGCACGCACTTCAATTGCGCCTTCCTAACAGCACCTCACTTCTTCAAAGCGACGTGTCACTATTGCACCAAGGTGXXXXXXXXXXATTTTTTGGCTTGCAAGAGGTTTGTGAGATTTTGTGGAACCTTTCAATTGAAAGGAGCAATAAGATTTTTGGAGGGATTTGAGAGATCTAAGGAAAGTGT
>Marker5185
ATTTACAATAGTTTATATTAGAAAAAGTGAATCACTAGAATGGTCAATTTTAGACGCGTGATTTTGTTTTTTTCACTACATTCAAATTGTTTCATACAAAXXXXXXXXXXATACATGGTCCTATTTCTATTTTATTATTAGATTTTAAATGATTGGACGAGAAATTAAAGAATGGCACGACATAATTAATTAGTACAGCTATGATAGAAG
>Marker3109
GATTATCCTCCCTATGTACAGGGGGATGTGCTGCATGATGCAGTAGATGGCCAGGATGCGTTCTCTTGAAACTTTTTCATCATGCGTTGTTGGTATGATAXXXXXXXXXXAAATTTGCCAAGTGCTTCCAGGTTTGGCCACCACTCGTAATGCATCTACGTCTGGATTACTCTCAATATTGAACAATTTGTTGATTCTGTTCGCAGAGAA
>Marker3030
ACAGGTACAAGCACTCCTCTCCAGAGTCCATAAGTATCTTTTGAAACAAACTTCGTCCAAATTGGTACTTGGAGCACATTTCGACAAGTAGAAACCCAAAXXXXXXXXXXACATTTCGACAAGTAGAAACCCAAAGTTCGTCGTTTTTGGACTCTTTCTTGACCTTTTGGTCCAAAGTTCATCCACAGAGGTACAAAACTCTCATCTAGG
ACAGGTACAAGCACTCCTCTCCAGAGTCAATAAGTATCTTTTGAAACAAACTTCGTCCAAATTGGTACTTGGAGCACATTTCGACAAGTAGAAACCCAAAXXXXXXXXXXACATTTCGACAAGTAGAAACCCAAAGTTCGTCGTTTTTGGACTCTTTCTTGACCTTTTGGTCCAAAGTTCATCCACAGAGGTACAAAACTCTCATCTAGG
>Marker7281
TTCTCATAAGTATCACGAATAATTCGTGATGTGTTGTGCCCAGGAGCTGGAGAACATTCCTCCATGAGAACGAATTTGAGATCATCCACTACCAAAACTAXXXXXXXXXXAATTGAGCTAGACATGCTGATACAAAAATATATTACTTATATTAGACACTTGTGTAAAAATTAATTTTTCATTTTAATCCAATCAGTTTAGCAAAAATTA
TTCTCATAAGTATCATGAATAATTCGTGATGTGTTGTGCCCAGGAGCTGGAGAACATTCCTCCATGAGAACGAATTTGAGATCATCCACTACCAAAACTAXXXXXXXXXXAATTGAGCTAGACATGCTGATACAAAAATATATTACTTATATTAGACACTTATGTAAAAATTAATTTTTCATTTTAATCCAATCAGTTTAGAAAAAATTA
>Marker3527
ATATCAAGGACTTGGTTAAAAGTAGAAGCTTTGGCATCTTTTAAAATAGGCAACGGTAGAAGGGCTGCTTTTTGGAACGACCCTTGGCTGGACTTTGTTCXXXXXXXXXXACTTCCGAAGACTACTGAAGGATGATGAGTTAGAAGATTTCCGACTCCTTATTGGACAGATTTCCACCTCTCCACTAAATTTAGTTCCAGATAAAAGATG
ATATCAAGGACTTGGTTAAAAGTAGAAGCTTTGGCATCTTTTAAAATAGGCAACGGTAGAAGGGCTGCTTTTTGGAACGACCCTTGGCTGGACTTTGTTCXXXXXXXXXXACTTCCGAAGACTACTGAAGGATGATGAGTTAGAAGATTTCCGACTCCTTATTGGACAGATTTCCACCTCTCCACTAAATTTAGTTTCAGATAAAAGATG
ATATCAAGGACTTGGTTAAAAATAGAAGCTTTGGCATCTTTTAAAATAGGCAACGGTAGAAGGGTTTCTTTTTGGAACAACCCTTGGTTGGACTTTGTTCXXXXXXXXXXAATTCTGAAGACTACTAAAGGATGATGAGTTAGAATATTTCCAACTCCTTATTGGACAACTTTCCACCTCTACACTAAATTTGGTTCCAGATAAAAGATG
>Marker3653
CATTTTCATACAACTTATGAAAAACACCCACCAAGCCAAAATTAACTCGAGTTTAATGCTTAAATGATGATTTGATACCAATTGTTGGAATATAAAAATAXXXXXXXXXXAAAATAAGCATGTTCATGGGTATTAAGAGGATTTTATTACATACCTTTGAAGATCCTCTTCAAACTCGAAATTCAGCTGCAATCTTCTCCAGTTTTTATT
CATTTTCATACAACTTATGAAAAACACCCACCAAGCCAAAATTAACTCGAGTTTAATGCTTAAATGATGATTTGATACCAATTGTTGGAATATAAAAATAXXXXXXXXXXAAAATAAGCATGTTCATGGGTATTAAGAGGATTTTATTACATACCTTTGAAGATCCTCTTCAAACTCGAAATTCAGCTGCAATCTTCTCCAGTTTTTACT
>Marker3262
TTCATCTTGTGTAGCTGAGTTCCTAGCTCACAAATCAGATGAATCCCCAAAATGGTAGGTTTGAATCGGTGACCTAGCCACTCACACCCATACAAATCAAXXXXXXXXXXTAGTGAAGTGAAGTCTCTGTCATGAATGGTGTTATATAACGATCTCCCACTTTAAGGCATTAACCCCAACAATCTCCCACTTGTCCTAAAGAGAAGTGGG
TTCATCTTGTGTAGCTGAGTTCCTAGCTCACAAATCAGATGAATCCCCAAAATGGTAGGTTTGAATCGGTGACCTAGCCACTCACACCCATACAAATCAAXXXXXXXXXXTAGTGAAGTGAAGTCTCTGTCATGAATGGTGTTATATAACGATCTCCCACTTTAGGGCATTAACCCCAACAATCTCCCACTTGTCCTAAAGAGAAGTGGG
>Marker4300
TTATTTACACACATCATAATTAAGGGGTTCAGTAGTCTATCTACATCAAACATAAAAACTCTACCCATACTTCCTACAACATGACATAATATCCAAAATTXXXXXXXXXXATGACGACCACTACCTGGGAAGGAAAACATTAAAAAGGGTGAGATTTAGATGCCCAGTGAGTGACTTCTTTAAGAAAACATGTTTTCATTAACTCAAGAT
TTATTTACACACATCATAATTAAGGGGTTCAGTAGTCTATCTACATCAAACATAAAAACTCTACCCATACTTCCTACAACATGACATAATATCCAAAATTXXXXXXXXXXATGACGACCGCTACCTGGGAAGGAAAACATTAAAAAGTGTGAGATTTAGATGCCCAGTGAGTGACTTCTTTAAGAAAACATGTTTTCATTAACTCAAGAT
>Marker4376
TTAGGCAAACTCAAGTGCCTGCATACTATCCATCCTAGGTCTTCACTGACCTCTAAAGGCCCTTGACGCATACCTTCAATTACACTTAGTCAATTTTCCAXXXXXXXXXXCCTGAGAGCATATATTCCTAACACATAGAATATTTTCCTTCTATTAAACATTACAAGCGCATCATTCATTAAAATATACTTCACTTACTTTTGCATTAAT
TTAAGCAAACCCAAGTGCCTGCAGACTATCCATCCTAGGTCTTTATTAACCTCTAAAGACCCTTAAAGCATACCTTCAATTGCACTTAGTCAATTTTCCAXXXXXXXXXXCCCGAGAGCATATATTCCTAATACTTAGAAGATTTTCCTCCTCTTAAACATTACAAACACATCATTCATTAAAATATACTTAGCTTACTTTTGCATTAAT
>Marker3610
GTATCTTTCTGATCTTAAGGTATTTTTAAGAAAGAAACTTTCTCATAATACATCTCTATGTTGTATTGTTTTAGAGCATCTCACTCGAGATTTAGTGAAAXXXXXXXXXXCGAGGATCTGTTCAAGGGCCTCTCTCGCTTTATAACCTATAAAGAAGCTTTCTTTATATCAAAACTTTGTTTTGAATATTGGAAAGCAAAATATACAGGC
>Marker3941
AAACATAGCCCAAGTGGTAGATTGTTAAATGCATTTAAACAATAATACGTGTAATTGAAGTATGAGTTATGTATGTGGATTAATATTTTATCACATTGAAXXXXXXXXXXATGAACCGATATCACATCCAAATAAGAGAGATCCTGAGGACATGAAAGTATGGCTAAGAAAGGCTTAAAAGAATTGAAAGTTACTACCTATACCAACAAT
>Marker3632
ATTATCTAGACTCACGAAGAGCTTATTCCTAATAAAGAGTTTAGGCTCTCTCTAAACTTGAGACTCCCTCTCTTAATGCACTTTACGTTTAGACTCTCCCXXXXXXXXXXGCTTAGATTCTCCCTAAAAAAGATTTTTCCTCACTAACTGTTGTACCACTCAACAGAAGAAGGAATGTTCGTTATCTTTACACTGAACAATCAAAGTAGC
>Marker2906
TTTCTTATCGGTTCGTCTTTGGTAAAACCGATCCTTATTCGTCTCTCTTCCCAACTTTGGGATCTGATCCGTCGCTGTTTGATAAATCCCGATTTCATGTXXXXXXXXXXTTTTTTTCTTTTTGGTTGTTATACTCTCCTTCCTAATTATACCCCATATGGTTGATTACTATTCACTTTTACTATTGCTGAATTTCTGCTGTTGAAGTTT
>Marker3265
TTCATGGCGATCTTAGGTCTGTTTTTTTATTATTATTTTTTATTATGTAGTTCTCCTAGTTTTACCTTTATCTTTATCTTTTACCGGTCTAGAATTACCCXXXXXXXXXXTTCTATTGTTCGGTCGTTCTGCATAATGATGCAATATGTGTATTTGTTCATCTTTTTTGCGTGTCCATTTCTAGACTTGCAAATACTCTATTCTAAAGAT
TTCATGGCGATCTTAGGTCTGTTTTTTTATTATTATTTTTTATTATGTAGTTCTCCTAGTTTTACCTTTATCTTTATCTTTTACCGGTCTAGAATTACCCXXXXXXXXXXTTCTATTGTTCGGTCGTTCTGCATAATGATGCAATATGTGTATTTGTTAATCTTTTTTGCATGTCCATTTCTGGACTTGCAAATACTCTATTCTAAAGAT
>Marker2853
CTAATTTTAGTCATCAACGATCACGTCCCCTCGATGCACAATCTCTCGAATGAAATGATACTTCCACTCTATGTGTTTCCTGCGTTTGTGACTCCTAGGCXXXXXXXXXXCTTGGCAGCTTCACAAGCTACTACATACTCAGCCTCCCTAGTAAAGTCATCAATGCACCCCTGCTTGGTGCTCCTTCAGACTACAGCCCCTCCGTTAAGA
>Marker6162
CATTTATTGATTCAAATCTCCAAGCATGAGGTGCTCTTCATGCAGCCGTCTCCATTGCATGATTGCCCTGCAATAAATGGAGAAGACTGAAGTGGAAATTXXXXXXXXXXATAGTGAGCTTCTTCTCCAAATTCTATTTATTCAAATTTATTTTGAGTCCCACAACTCAATCCAAAGCTCCAAGACAATAGTAGGGAAGACCTTGAGGTG
>Marker5501
AAAATTTCTTGACGTTTTTTTCCTTGTCAAAAATGCCCATATTCTTGACATTTCAAACATGTCAAGTGTCTATGTTTCTTGACGTTTTTTAAATGTCAAGXXXXXXXXXXAAATGTGAAGAAAAGTCATTCTTGACATTTATAAAACGTCAAGAAACACTGTTTTTGTAGTAGTGGTGAATGACTAACTTGCTGTTATTGGTCTATATCT
>Marker2668
CACAAAGAAGCATTTCGATGGGCAACTTCAAAGCAGTCTGACCAACCAAGGAATTTACCATGGAACACCCTTTGGTTTCTCACAAACCACAATTCAGCCAXXXXXXXXXXCTAAACACCCATGAGGTATTGAAGATGTTAAATAATTCCCACCAACACTTAACTAAATAATTGCAATTGAAGAATAGATGCTGTAAATCCTTTCCATTCT
CACAAAGAAGCATTTCGACGGGTAGCGTCAAGGCAATCTGACCAACCAAGGAATTTATCATGGAATACCCTTTGGTTTCTCTCAAACCACAATTCAACCAXXXXXXXXXXCTAAACACCCATGAGGTATTGAAGATGTTGAATAATTCCTACCAACACTTAACTGAATAATTGCAATTGAAGGATAGATGCTATAAATCCTCTCCATTCT
>Marker5278
TTGAACCTTAGTATTTCCTTTTAAAAGCATGCTGTAATTTACAGTTTTACATAACTATTGATGTTTGATTGTAAATGTGTATGTTCTGTCTCAATGAGGTXXXXXXXXXXATGCTGATATACTCCCACAATTGGTATTAGAGCATCATTTACATTCAATTTGGTTTAATTTTGGCTTGGTGGGTGTTGTTTCATGAGATATATGAAATTA
>Marker4339
CTTTTTACTGAAATTTGTTTTTCATTTTCGGGTCATTTGGATTCTTTTTCTCATTATCTTGTTGGAATTGTTGCAGTTTATAACTTTTGAAATTCCCTTTXXXXXXXXXXTGGTAATGTTCCTTTTCTTTTCCTTACCTTGAAAAAGTTCTTTTTATAATTTTCAACTACAATGTGAATGTGTAAATGTGCCTTCGGCCAGGTCATGGTG
>Marker5370
CTCTTTCTTCATACCCTTAGGGCTGCCTCATGTAGATAGTTTCTTCTAGATGACCATGTAGAAAGGAATTTTAACATCCAATTGGTGCAATTATAGGTTAXXXXXXXXXXCTCTGAGTGGAACCTTTAGCAACAAGCCTTGCCTTGTATCTAGGCTTTTGATCTGTGGAGATCCTTTCTTTTAGCTTGTATATCCACTTAGAGGCAATAG
CTCTTTCTTCATACCCTTGGGGCTACCTCATGTAGATAGTTTCTTCTAGATGACCATTTAGAAAAGTAGCTTTAACATCCAATTGGTGTAATTCTAGGTTXXXXXXXXXXCTCTAAGTGAAACCTTTAGCAACAAGCTTTGCCTTGTATCTAGGCTTTTGATCTGTAGAGAACCCTTCATTTAGCTTGTATATCCACTTAGAGGTAATAG
>Marker3529
AATAACTAGTTTTTGAGTGTAGCTTTCAAACAGCCTAAATTTCTTCTGAAAATAGATTGGAAGTCACAACTTGATCTCTGGAATCATGGTACAGATCCTGXXXXXXXXXXGCTGAAAGGCATGTGTCGTGAAGAACTTAAAAAAGTTAAACATGTTGTTCAATATGCAGTATTTGCAGCATATCACTTATCTCTTGAGACTTCCTTTCTT
>Marker3718
TTCAATACCTTTAGTAGAAACTAGATGTTCTAAAATAATACCATGTGAGTGAAGGATCCGGTAAAGGTCTTTGAGCAGAAACGAGGATCGAACCCAAATCXXXXXXXXXXGTTTCCTCTCCAAGAATGGTTATGAACAAACACGATCCCCAAATGGCCACCACCACTTGATTTCCTCTATATTCTGTGGGATAAGAATCACAAGAGTTTT
>Marker2462
TCGATGCACAATCTCTTAGATGAGATGATGTTTCTACTCTATGTGTTTCCCGCACTTGTGACTCCTAGGCTCTCGGGAATTAGTCACAACACCACTATTAXXXXXXXXXXTTTAGCAGTTTCACAAGCCGCTACATACTCAGCCTCCATAGTGGAGTCAGTAATGCACCCTTGCTTGGTGTTCCTTCATACTACTGCTCCTCCATTAAGA
>Marker3727
TTCAGGATCAGTCTTTACACTTAACGGAGGAGCTGTAGTGTGTTCAAGCATTAAGCAAGGGTGCATCGCTGACTCAACTATGGAGACGAAGTACGTAGTGXXXXXXXXXXACAATAGTGGTGTTGTGACGAACTCCAAGGAGCTAGGAGTCATAGACGTGGCAAACACATAGAGTGGAAGTATCACTTGATCTGCTAGATAGTGCATCAA
>Marker4515
TTGGTTCTTAACTTAACACCTCAAGGCATAGCTCACCTTCACCTAGGTTCTTGCAAAGGCATCCCTTATAACCAATGCAACCCACTGATGACATGCAGAAXXXXXXXXXXAGAAAGTGAGCTTGCATAGATTAGCATGTTGAATCTCAGCTAACCCATTATTTTGCATTATTATGCATTCAATGCTCTATTTTTGTAGCTAATGCAGGAA
TTGGTTCTTAACTTAACACCTCAAGGCATAGCTCACCTTCACCTAGGTTCTTGCAAAGGCATCCCTTATAACCAATGCAACCCACTGATGACATGCAGAAXXXXXXXXXXAGAAAGTGAGCTTGCATAGATTAGCATGTTGAATCTCAGCTAACCCATTATTTTGCATTATTATGCATTCAATGCTCTATTTTTGTAGCTAATGCGGGAA
>Marker2313
TTTACTAATGGATATGTGTTCTTATTGGGTAGAGAAGCTATTTCATGGAAGCGTGAATTTATTGCTCTGGAATTAGTAGGACATTAGTTTGAGTGGCTTAXXXXXXXXXXTAGGAGATGCATCATTGTGAGGGACATCAGTATGAGTGGCTTAGAAGCCTACTACAAGATGTACCATTGTGGGAGGGCATTATACCTATCTCTTTGCATT
>Marker7975
TTAAAAAGACCACCATATTCGAAAAGTTTAGAAGAAAAGGATGGAAATGAACTGCAATATGATGTTATCATTTACCTTTGAAAAATGTGTTGCTGCTACAXXXXXXXXXXGCTTCAGCTCTGCAATATATTCTCCTGTTTCCCTGATCTCTGGAAGAAAAACAACCCGCTTGTCGATATCCCTACATCGAATTGAATACTTATATCAGAG
TTAAAAAGACCACCATATTCGAAAAGTTTAGAACAAAAGGATGGAAATGAACTGCAATATGATGTTATCATTTACCTTTGAAAAATGTGTTGCTGCTACAXXXXXXXXXXGCTTCAGCTCTGCAATATATTCTCCTGTTTCCCTGATCTCTGGAAGAAAAACAACCCGCTTGTCGATATCCCTACATCGAATTGAATACTTATATCAGAG
>Marker4893
TTCCCTAAACCCTAGGGTCTTAATCGTAAAAAACCACATAAAATAAAATATACTGAATACGAATTTTGAAGGCATTCCAACAGATATTGACACCACGATTXXXXXXXXXXGATTTTATTTTTGAGTTCAACAATACAGGGAAGAGCGTCAAAACCTATATAGAGGAAGATTATGAAAGTGCAACTGTCGATCTTTAGTGGAGTGCCTGAA
>Marker5755
CTCGTTTTCCCTTGTAGATCCACTTACACCCTATAGGTTTTACCCCATCAGGTTGATCTACAAGTTTTCAGACATTATTGAAGTACATAGACTCCATGTTXXXXXXXXXXTTATCAGAAATGATGTTTTAGGCTTCAGTCAAACCCATGTAGCATTCCGGTGGGTTCATAACCCTTCTACTATGTTGAGGCAGTCTCAACTCTTGAGATG
CTCGTTTTCTCTTGTAGATCCACTTACACCCTATAGGTTTTACCCCATCAGGTTGATCTACAAGTTTTCAGACATTATTGAAGTACATAGACTCCATGTTXXXXXXXXXXTTATCAGAAATGATGTTTTAGGCTTCAGTCAAACCCATGTAGCATTCCGGTGGGTTCATAACCCTTCTACTATGTTGAGGCAGTCTCAACTCTTGAGATG
>Marker6825
CTTTACCAGGGATACCTATCGGGAAAATCGTTTGAGCCAGTACAAGAACTATGAGAGCCTGTCATGTTCTCGAGTGGAACTGGAAAAGGTGCCATTTCCTXXXXXXXXXXTGCTTAAGTAATTAGAGCTTCACGCAGAATCTTTTTGCTTGCAATTAGTAAATCCTACTTCAATTATGGAAAGAAGTGCTTGTTTTTTAATCTGTTCGTC
>Marker11138
AATCTCAACCGTGACCACTAACACAAACTAATTTACAAAGAGCTATTATGACAACAAAGTCTTTATTCTCAGTTATACAACAGAACGTGAATTATCTTCTXXXXXXXXXXTGTGCTTGATTTAGCCAAGATGTCCAATAGATCCGTGAAACTTCAACTATTATCTGCTTTGGGTGGCTCGAAATTGGCTCTAAACTACAAGTTCTAAGAT
AATCTCAACCGTGACCACTAACACAAACTAATTTACAAAGAGCTATTATGACAACAAAGTCTTTATTCTCAGTTATACAACAGAACGTGAATTATCTTCTXXXXXXXXXXTGTGCTTGATTTAGCCAAGATGTCCAATAGATCCGTGAAACTTTAACTATTATCTGCTTTGGGTGGCTTGAAATTGGCTCTAAACTACAAGTTCTAAGAT
>Marker2777
TTTATGCAAGACTTTCTAAGATTTCTTCATACAAAAATTATGTTTAAACTGGCAGGTCTTCATCTTCCCAGATTTTTAGTAGTTTTTGTCTCAATCTTGTXXXXXXXXXXTTTATCATTATGTTAGTTTTGTATGGATATTGTAAAACTCTTAGGTTTGAGAAAGAATCAGAATACTTTATTCATTCACCAAAGATATGAATATATACAA
>Marker3611
CTTTAACGAGCATTGCAAGGGCAATCTGATGACCCATGCTCCAATGATCTACCAACGCGCACTCTTCCGGCGAAGACCCATGCTGATAGTTGCATAGATCXXXXXXXXXXCCCACAAATTCGAGATCCGCGAACTCCGTCGAGCTCCACATACACTGTAGTGTTTCGACGACTAGGGATCTCTGCTTTAGGCGGATGAAGCTCGACTCGA
>Marker4956
CCTATTATATGTTATACAATAAAGGGTTTTGATTACTGTCTTTTAAAATCTTTTTCTTGTGCCTGTTACCCCTTCCTTCATCCTTACAATGATCATAAGCXXXXXXXXXXACAAGCCGCATGTATGTGTCTCGTCATTTAATTTTTAATGAATCATCATTTCCTTTTGCTTCTCATAATCATACTCTTCCTTCCATTAAGCAAGTCCGTT
>Marker5270
AAAGTTCATAACCAAGTTCAAATGAACAATTTCTAAGTTAGAAGTGTAACACAAATTACTACTATGCTTTAACAATTAAATACAAAAGACCGAGAGAAACXXXXXXXXXXCCACGGTCATCTACACGATCAACAGCGCATGAACTAACAGTAACCGAGGACGAGACAACCATTCGAAGCCATCGGTAGTCTCAGAGTGAGAATCCAAAAG
>Marker2967
ATTATAACAAATATCAATGGTTGTGACTTGTGAGTAGGCTAGTTTTCTTTTCAGATTCTTAAAGATCCATGATCTGTTAATCTGCAAAGTTTTCTTTAGAXXXXXXXXXXGAGAATTGTACCTCGCTCTCCCCACCGATTAATGATTATTACCAAAAAGGTTTCCTCTTCTAACTCGCTCACTTGTGACTTGCCCTTTTTGCAACTTCTT
>Marker5395
TATTTTTAATTATGCAATTGTGGTAACAAGTATGAGGTTTTGGCCCTACTTGTGCGGGTCAATTGCTGGAATGATACCAGAGGCTTTCATTTACATTTACXXXXXXXXXXTTTACAAAGATTGTGTATCCGTCATACCATATGAAACTAGAATGTATCTCAAATTTTTTGTCACGGTGGGATGTTTTCATCATTAAAGAAAAAAAGAACT
>Marker2806
ATATTTAAGTATTTTAAGTTAATAAAAAACGTAAAAAAAAAGAATAAATAAATAAATAACCCAGCATCCCAACCCGACCTGAATTTTAAGGTTGGGTTGGXXXXXXXXXXATTAATGTGAATCTTGTCCAGAGATGGAAGCAACCTTGCGTTCATCACGTTCATCCTCGTTTCACCATAGAAATATGGGAACGCGGCCGATCACCGAGAG
>Marker6361
ATAAGATAACCAAGGAGCTTTGTTTATTGGATATGAGTAAATGCCAGAATTAAATAACACTTATTTTATTCATTAAACAATGTATATCTTTTCAAAACAAXXXXXXXXXXATTGTTCATTAGAGGATTAATGAAACTTAAGGAATAAGATGTAATATCGAGGGTAAAACAACATATTGACCCAACCGTTATTACGAACAACCTGTAAAGG
ATAAGATAACCAAGGAGCTTTGTTTATTGGATATGAGTAAATGCCAGAATTAAATAACATTTATTTTATTCATTAAACAATGTGTATCTTTACAAAACAAXXXXXXXXXXATTGTTCATTAGAGGATCAGTGGAACTTAAGGAATAAGAAATAATCTCGAGGGTAAAACAGTCATTTGACCCAGCCGTTATTACGAATAACCTGTGAAGG
ATAAGATAACCAAGGAGCTTTGTTTATTGGATATGAGTAAATGCCAAAATTAAATAACACTTATTTTATTCATTAAACAATGTATATCTTTTCAAAACAAXXXXXXXXXXATTGTTCATTAGAGGATTAATGAAACTTAAGGAATAAAATGTAATATCGAGGGTAAAACAACATATTGACCCAACCGTTATTACGAACAACCTATAAAGG
ATAAGATAACCAAGGAGCTTTGTTTATTGGATATGAGTAAATGCCAGAATTAAATAACATTTATTTTATTCATTAAACAATGTGTATCTTTACAAAACAAXXXXXXXXXXATTGTTCATTAGAGGATCAGTGGAACTTAAGGAATAAGAAATAATCTCGAGGGTAAAACAGTCATTTGACCCAGCCGTTATTACGAATAACCTGTGAAAG
>Marker3327
TTTGAGGCTCCACCTCAAACCTTGTACTATTGGTCTTAGACATAGGTGTAGGTTGTTGCTCGAACATCATAAATATCTCATTTTCTCTAAACACAACATCXXXXXXXXXXTGATGCGCATACCCTACACTCCCAAATATCTTCAAGTGTTCCAACTTGGGAGACTTTCATGTCCATCTTTTTTCTGGTATTTTCAACTCAATGGACTGAT
>Marker3945
AATACCCTGCTCGATCGGCAGGTTATACATTGGTCAAGCGCTTTGCGATCTCGGGATCAGTATCAACTTAATGCCCCTTTCAATTTTTAAGTAGCTGAATXXXXXXXXXXCTTACCGACAGACTTCATCATCCTTGATGATGAAGCAGACAAGGATGTACCCATCATTATGAGACGACCATTTTTATCCACTGGTCAGACTCAGATTGAT
GATACCCTGCTCGATCAGCAGGTTATACATTGGTCAAGCGCTTTGCGATCTCGGAGCCAATATCAACTTAATGCCCCTTCAATTTTTAAGCAGCTAAATGXXXXXXXXXXATTATCGGCAGACTTCATCATCCTTGATTATGAAGCAGACAAGGATGTACCCATCATCCTGGGACGACCATTTTTATCCACTGGTCGCGCTCAGATTGAT
>Marker4486
AACAATTGAATAAAATAAACTAGATGGACTTCAAGAATTAAGGCATACAAACTATCCCAAGAAAATAATTTAGCCTCTAAAAGTCATAATTCAAACTACAXXXXXXXXXXATTGACTCAATTACTCAAAAACTGAACAAAAACTCTCAAACTTTTCTTAATTCGGTCTTAAGCTCGATTGTGTGGTGGGCTGTGTTGATGATGCTTCAAA
AACAATTGAATAAAATAAACTAGATGACCTTCAAGAATTAAAGCATACAAAATATCCCAAGAAAACAATTTAGCCTCTAAATGACATAATTCAAACTACAXXXXXXXXXXGATTGACTCAATTACTTAAAAATTGAACAAAAACTCTCAACTCTTCTTACTTCGATCTTAAGCTCGATTGTGTGGTGGGCTGTGTTGATGATAATTCAAA
>Marker3754
CACCTCAAGGTCTTCCCTACTATTCTCTTGGAGCCTTAAATTGAGTTGTGAGACTCAAAGTAAGATTGAATGAAGGGAATTTGGAGAATAGACTCACTGAXXXXXXXXXXCAATCTTCCCTATTTATTGTAAGACCATCATGCAAAGAAGGTAGCTGCATGAAGAGCACCTCATGCTTGGAAGATTGAATTAAAAAAAGGTGGATATTAA
>Marker4171
AGACTTGTATCAACATGCAACTATCATTGGAATGCTTAAAGAACTTCAACCTCCATGAGTAGGTAAATCTTTTTCTTGGGGTACTATGTAATTAGGCATTXXXXXXXXXXAAAATTGATTAAGATTGAATTGACGAATATGCAAAAATTACATGGTTCTATAACAAAATTGTAATTGTAGTTGCAAGAATTAGTAGTCTGGATAGAAAAT
>Marker5531
CCTTAAGGAAGATGGAGGTCTTCCAGAAGGGACTAACAGCACATCACTCGTTAAAGAAGCCATCCATGTGATAAGCTGTGGTTATGAAGAGAAAACAGAAXXXXXXXXXXTGAAACCAATATGTTTGTTTTGCAGATAGGTTGGATTTATGGTTCTGTCACTGAGGATATTTTGACTGGATTCAAGATGCATTGTAGAGGATGGAAGTCA
>Marker2463
CATCTTGCTTAACCCCCAAGTGATAATGATTTGAATTGCAGAGGAACTCTGGCATGTAAAAAAACTCCGGTATCAATTCCTTCACATCACTTGTATTGGAXXXXXXXXXXATTTGTCAAATAAACAGTCGTGGGCTCTTAAATCTGAACTTTTTTTTTTTGGTAATTATCCCCCACTTTGCACTTTTCAAGTGCTTAATTGAAAATGCAT
CATCTTGCTTAACCCCCAAGTGATAATGATTTGAATTGCAGAGGAACTCTGGCATGTAAAAAAACTCCGGTATCAATTCCTTCACATCACTTGTATTGGAXXXXXXXXXXTTGTCAAATAAACAGTCGTGGGCTCTTAAATCTGAACTTTTTTTTTTTTTGGTAATTATCCCCCACTTTGCACTTTTCAAGTGCTTAATTGAAAATGCAT
>Marker2254
GGGGAAAGGGATCCAGCCCGCATTAGGGCGATTGTAGAGGCCCAACTGAAAGAAAGGGTCGCTCAAAAAGAGAGCGCCAGGACGGGGGGTCCTTGAAGAAXXXXXXXXXXTCCGCAACCTGGACCAGTTTTTGGATCAGGTCATCAGCCAGCATGCGCAGCGCTTTGATCCTGATAACTTGGAAAAAAAGCAAAAATCTTTTTCCCGGCT
>Marker2901
CTTCCACAAAATCCATGCTCCAATCCTCCAAAATCAGGTAGGGAATGGGGAGGGGTTGTAGCAAACCAGCCAGTGTTAGAGTCTCATATTTGTTCCTTTGXXXXXXXXXXCTCAAGAATCCGGAATGCCCCTAACACTGAGTCATGGAATGTGTGAAGTAGTGAAGGGATTAGACTAGATCTTCAGGAGAGCACCAATCTGTCTTTAAAG
CTTCCACGAAATCCATGCTCTAATCCTCCAAAATCAGGTAGGGAATAGGGAGGGGTTGTAGCAAACCAGCCGGCGTTAGAGTCTCATATTTGTTCCTTTGXXXXXXXXXXCAAGAATCTGGAATGCCCCCCTAGCACTGAGTCATAGAATGTATGAAGTAGTGAAGGGATTAGACTAGACCTTCGGGAGAGCACCAATCTGTCTTTATAG
>Marker3334
TCGATGCACACTCTCCTGAATGAGATGATACTTCCGCTCTATGTGCTTCCTGCACCTATGACTCCTAGGCTCGTGGGAATTAGCTACAGCTTTACTTTATXXXXXXXXXXCTTCCTTAGCAACTTCACAATTCGCCACGCAGCCTCCATAGTAGAGTTAGCAATGCACCCTTGCTTGGTGCTCCTCCAGACTACTGTCCCTCTATTAAGA
>Marker5494
TTGTTTCAGAAAATCTACCTCTCCAAAAGTTAGTATGAGAGTGACTGATATCACAATTGCACCCCAAGCTGGGAGAAGTGCATCAATGAAGATAGGCAGGXXXXXXXXXXAGTACCTCCATTGCCATAGCATTGCTTATGAGGAGTGTGCAAAGAAGCAAATGCTGGTTCTTTACTATGGGCAGAATTTTAGCTACAAACAATGTGAAAT
>Marker2560
CCTCAAGCCTTTAGGACATGAGACAGAAGAAGTCTAGCTACCACTAGTCCCACAAAGATTAAAAGAGAAACAAAATGATGAAGACAAGATCGCGACAGTGXXXXXXXXXXACCACCGAACAATTGGGTTGGGTCTAACCTCTAATTGTAATTGTGACTAAACTAAGAAAAGAATTTGGGTTGCCCTTCTATGATATAAATCACGCAAAGA
>Marker15030
TCGAAGTTTTGAACTTGGGACCTCTAATTAAACATCATAGCAACTATCAAAGCCAACGAACTATCTAATCCAGCAAAATGACGAACTTGAAACAGAAAATXXXXXXXXXXTGGTTCTTTAACTTACTATATATACTTGGAGAATATTGTTGCAATCTTTTGGGTTTTTATTCAGTGGATTTCATATTATAGGTTGTGGATTTTGGGGAAA
>Marker3600
ATCTGTTGCTCTATCCTTACCATAGATCACTGCTAGTGCATGGTAATGGGGAAATGGCCTCTTGTAAAGTCCAAACGCATCCATATGGATATGCCAACACXXXXXXXXXXATACACCGCCCTCCCACAATGCACAGTCACCGTATCATCATTTCAACTGATGTCGCTCTTGTTCAACATCTTCGTAATTGCATTATATTTCGCCTTCATT
>Marker12467
CATAAATAACAAACTAACCACCTAAAACAAATAACACAAGATTAGCACAAAGAATAGCAACCCTAAAGACTAGCAACAAGAAACTAAATATAATCAATTCXXXXXXXXXXAAATTAAAACATCAACTCCTTGACATGCACAAAAAAGAATGTCAATTTGTTATCGATGAAGATAATTGATGAGGTTTGCCTAAATTGAATTATTGGGAAT
>Marker6844
TTAGTTAAATCCCAACGATCATTTACCTAAGGCTACACGAAAGCTTGATCTTCTTCTTAGTTGAGAACTACATCGCCATGTGCCGAAACTTCATCACGAAXXXXXXXXXXAGGGCCCTTACAATTAACACTTTGTAATATCGAAAGCTTTAACAAAAAGGCAATTTAAACTCGAAACGTTCATCACATTCATCCACAAATGCAGAAAAAG
TTAGTTAAATCCCAACGATCATTTACCTAAGGCTACACGAAAGCTTGATCTTCTTCTTCGTTGAGAACTGCATCGCCATGTGCCGAAACTTCATCACGAAXXXXXXXXXXAGGGCCCTTACAATTAACACTTTGTAATATCGAAAGCTTTAACAAAAAGGCAATTTAAACTCGAAACGTTCATCACATTCATCCACAAATGCAAAAAAAG
>Marker4283
CACCTCAAGATCTTTCCTACTATTCTCTTGGAGCCTTAGATTGAGTTGTGGGACTCAAAATAAGCTTGAATGAAGGGAACTTAAAGAAGAAGCTCACTGGXXXXXXXXXXCATTTTCTCTATTTATTGCAAGACATTCATGCATAGAAGAAGGTTGCATGAGATGCAGCTCATGCTTGGTGAATTGAAGCAAGAGCAAGTGGGGAATTGA
>Marker2855
ATCGCTTTTCTCCGTCAGCCTGTTCGATAAGTAGTAGCTGAAAGACAAGCCATGAGGTTAAATTTATTAGGGTTTCGAAAATACTAAATAGGATCTTCTAXXXXXXXXXXCAAAAGAGATCATATTGACTTGGAAATTGGGAGGGAGTGAATCAAATTTGGATCCTGTTCTTACTCTGGATCAAGGTAACCAGGGGTGCCAGCAACAATG
>Marker2750
TAATTTTCATCATCAAATGCACCGCGTTCTATCTGAATGTCATGATTCTTCTTACGGGTGTTATTTCGAAGGACAAAGGATTGTTTTCAAAGTCCTTCAGXXXXXXXXXXAATATCTCTTCGAGGGATGCAATGCCACTAAATAATATATTGAAAGTTGAGTTGTTTGATGTATGGGGCATTGATTTCATGGGACCTTTCCCTCAGTCTT
>Marker5792
TTCGATCCTTATCACAAGATTTTTTGTGATAGTGACATCCATTAATCACGAAACTGCCATACGTAATCACAAAAGGATGAGGACCATAAGCAATCTACCTXXXXXXXXXXTTAAAAAGTGTAAGTAAAATAATAGGTTGAACATTTTACCTCTTCTCGTAGCCAAGATATAAAAGTCAGATTATGTTCCTCTTGAATCCATTTATGATTT
>Marker8243
TCCGCTAAAACACAACTTTTACATATGCTAACGTGTTACTAAAAATGTACTTTTAGCAACGCACGATTTGTTGCTATTTGTTTTATATAGTGACGTGACAXXXXXXXXXXCGACATTGACACACGTCAGTAAAAAAATCGCTTTACTAACGTTATATAAAGCGTTGCTAAAAGTATTTTATTGAATAAAAAATAATGCTCAATTTAATAT
TCCGCTAAAACACAACTTTTACATATGCTAACGCGTTACTAGAAATGTACTTTTAGCAACGCACGATTTGTTGCTATTTGTTTTATATAGTGACGTGACAXXXXXXXXXXCGACATTGACACACGTCAGTAAAAAAATCGATTTACTAACGTTATATAAAGCGTTGCTAAAAGTATTTTATTGAATAAAAAATAATGCTCAATTTAATAT
>Marker5548
CACCTCAAGGTCTTCCCTACTATTCTCTTGGAGCCTTAGTTTGAGTTGTGGGACTCAAAATAAGCTTGAATGAAGGGAATTTGGAGAAGAAGCTCACTGCXXXXXXXXXXAATTTCCGCTTTAGTCTTCTCTATTTATTGTAGGACAATCATGCAGTGGAGGCTGCTACATGAGAGGCACTGCATACTTGAAGTTTGAATCAAGATTCAA
>Marker5203
ATCATTAACAACATCCAGAATATTGACTGTTTTCTCATAAATATGAGTATCGTAACTGAATGGATAAGCTTTTCTAACATTGTTTTTATTTTATTCAAATXXXXXXXXXXAATGAGGCTCTCTTCATTAAGAAGATGAAATGAGACTAATGCTTAAAGTACAAGAATGTTATACAAAAAACATAAAACAAAAGGACCTATGGATCAGGAG
AACATTAACAACATCCAGAATATTGACTGTTTTCTCATAAATATGAGTATCGTAACGGAATGGATAAGCTTTTCTAACATTGTTTTTTATTTTATTCAAAXXXXXXXXXXGAAACGAGGCTCTTCATTAAGAAGATGAAATGAGACTAATGCTTAAAGTACAAGAATGTTATACAAAACGCATAAAACAAAAGGACCTATGGATCAGGAG
>Marker4585
CAAGTCGGTTTGACATGGAAAGTTTCAATATTATTTAAACTTGCTAAACGTTTTGAATTGTTGATGGTCTCTTATGGGACGCTATGAGGCATGAGGAAAAXXXXXXXXXXGGTATGTAGCGCTTCGAACGGCATAAGGAGAGAAACCTAAGTTATTTACATATTTGTCATCTTTAAGTTATGTACATTTATGACTTTAAAGTTTAAAGAA
>Marker2604
CTCAGTAGAATGGTGTATCAGAAAGGAGAAACAGAACCCTGTTGGACATGGTTCGGTCTATGATGATTTATGCTCATCTTCCAGACTCGTTTTGGGGATAXXXXXXXXXXATGGAGAGGTCGTAAAGGTAATTTACATCACTTTAGGATTTAGGGATGTCCAGCCCATGTGTTTATAACAAAGCCCAAAAAGTTAGAACCTCGTTCCAAA
>Marker3216
TTTAGATTACGAGCTCGTGCATTCATTGTCGCAGAGCCTCAAGGAAAACGGGTTATTTTTGTAAATCTTGATGCTTGTATGGCCTCACAGATTGTGACAAXXXXXXXXXXCTGCTGAACACATTTCTTGTCTTCTAGGTTCTAGTTCAGTTTGTATGTTGTTACCGGGCATTTTTTCTTATGACTCATAAGTTTTCACTGCCGGAAAAAG
TTTAGATTACGAGCTCGTGCATTCATTGTCGCAGAGCCTCAAGGAAAACGGGTTATTTTTGTAAATCTTGATGCTTGTATGGCCTCACAGATTGTGACAAXXXXXXXXXXCTGCTGAACACATTTCTTGTCTTCTAGGTTCTAGTTCAGTTTGTATGTTGTTACCGGGCATTTTTTCTTATGACTCATACGTTTTCACTGCCGGAAAAAG
>Marker3662
TTCTTCCTGACTTTAGGGTAAGTAGATGAGTGTTCCCTTAAGTGGTTTCTCCGGGACTTGAACAAAGGGCCCTGTCCTCTCATTGGTCTGAGGGGGATTTXXXXXXXXXXTTATGAACGATCGTGAAGGACTAACTTGCTGTTATTGGTCTATATCCATGGACACATTATATCTGAAGTAAGAAGAATGCAACTATAGGTCTTTAGTGGA
>Marker3043
TACAATTACAAACTATAGGACCCCATAAGATTTAAGGCACCAACCCCAACACACATGTGCTAGGCATCCCAAATCTTGAAGTGACGTAAGCTTCCTTTACXXXXXXXXXXTGTCCCCAAAAAGAATTTGGCAACTGAGCATAACTCATGATCGAATGAACCATGTCCAACAGGGTTCTATTTCTCCTTTCCTCTACACCATTCTGTTGAA
>Marker3318
AATGCAAATCCATCAACGCATATCATCCATATTTCCACTTTACATAATAACAAGCATCAGTTAGGCCAACATTCTATCGCACAATACTATATTTTGAACGXXXXXXXXXXGTGAGAAAAACGAGCATCTGCGCATACAATGACATCTATTAATAGGCAAACCCAAACTTTTGAAGTACAAACTGCATAAGTATGATTTCTCCCTATAAAG
>Marker4496
CCTACTTAGCTACACCCCTGTTAGTCGTTGGGGGTTCCAAGAATTTTGTAATCTCTAGGCTTTCTTTGATTGTTAGATTTATTTATTGTATTGTAATGTTXXXXXXXXXXTAACTAAAGCATGCTCATCTAACACAAGAAGGTTTGAAGCCATATCTTTGTAAAACTTCTTGAAGTCTTAATACAGCTGTAATCTTCTTCGAAATTTGTT
>Marker7143
AAACATTTAAAAATATAAATTATTATTTCGAACAAATGGAGTTAGATATTCCCATAATATTAGAAAATTTTTCAGTAAATTCCTAATGGCTTTATTTTTGXXXXXXXXXXCTACCTGGGCCACAGGTCGATCCTATTATATAAGGGTTGATTCTCATATCTCGAAGTTGATAATAATTCATGTCAATTGATACTCAAGTTAGCAAATTAG
>Marker4272
TTGGCAAGGAAGCTATTATTATAGGGAAGGTCAAGCAGAGCCTGCAGAAGCTTTTGGAGTACTCGACTCCAGTTGGACTCAAATTAAGAATCCCAACTTTXXXXXXXXXXCTATAACTAGCAAACTACTCCAATTTGTAAAAATAAATGTCCAATAATTCAAAAAAGTTTTGTAAAACTAGTTAATTAACAATTTGTAACATTTTTTATG
ATGGCAAGGAAGCTATTATTATAGGGAAGGTCAAGCAGAGCCTGCAGAAACTTTTGGAGTACTCGACTCTAATTGGACTCAAATTAAGAATCCCAACTTTXXXXXXXXXXTATAACTAGCAAACTTCTCCGATTTGTAAAAATAAATGTCCAATAATTCAAAAAAGTTTTGTAAAACTAGTTAATTAACAATTTGTAACATTTTTTTATG
>Marker2990
CACTTCCCTTAAGATAATGTACTGTCCCAAAACGAGACCTTATTCTGCTCGAGAACTTCCTTCACCACCGCAAATCAATCAGAAATTAGGCCCAAGAATCXXXXXXXXXXTTATTTTATATAACTGACACTTACCCCAAATAGAAGAATCAGGCGGAACCAACCACGAATCAGCGACAACCGACACTGTTCTAGTGTGCAATCGAATAAG
CACTTCCCTTAAGATAATGTACTGTCCCAAAACGAGACCTTATTCTACTCGAGAACTTCCTTCACCACCGCAAATCAATCAGAAATTAGGCCCAAGAATCXXXXXXXXXXTTATTTTATATAACTGACACTTACCCCAAATAGAAGAATCAGGCGGAACCAACCACGAATCAGCGACAACCGACACTGTTCTAGTGTGCAATCGAATAAG
>Marker5221
CTTCCGCGATCTGTTTGTTAGGGACCTTTTGGGCCGCTGTTGGGCCCGAGCCCACTTCCTGCTGAGCCATCTGCAGCGCCAAGTTTCGATCACTCACGGCXXXXXXXXXXACGTAGCTGGAATCAGAGCCGCGTAGGTCTCAAACTTCTTTCGATAGTCTTCATACGATCCTTCCTGTTTAATTCGTAAGAGTCGTGAAAGCCGAAAGGA
>Marker5073
AAACATGTTTAAATTTAAATACAACATACATCATATGCATAATTATTTAAATAAACACTGATATGGTTCAACTTCGGCATCCTGAGCAGCCATAATAACTXXXXXXXXXXGAACCAACCTAAACCGGACCCAAACCGCTCAAACCAGACCTCTAAAGCATTAAAATGGGTTGAACCAGTCCAAAAGTGGTTGAATCGGATCAGAACAGAG
>Marker4546
CTTTCAAAACACTACTCACAACTAAAGTATTTGGGGATCACTTAGAGAGTCTGGGCCTAAGGGACATGTATCAGTAATAACCTTAATCCTGAGTGAGTTAXXXXXXXXXXTTGGAAATTTGTCCAAGTAGAGAGTTGAGAACATAACTACACAAAATGGAATTCACTCATTCTCGTCTTTAGGGTAAGCAGATTTATTTCTCCCTTAAGG
>Marker9873
TTATTTTTTTTATTTTTTTTAATCCTTTCTTTTTCCTTTTAAAAAGATGGCATTATTGGTTAGGGAAATTTCCTAAGGGATTAAATAACGAATTCCGTGAXXXXXXXXXXTAATAAAATATGAAAAATAAATATTAACAGAATCTTTCAAGAAACTCTTTCAAATTGCATTTGCATGTGTATCAACCTTTTACGAAATGGAACAAAATAT
TTATTTTTTTTATTTTTTTTAATCCTTTCTTTTTCCTTTTAAAAAGATGGCATTATTGGTTAGGGAAATTTCCTAAGGGATTAAATAACGAATTCCATGAXXXXXXXXXXTAAAATATGAAAAATAAATATTAACAGAATCTTTCAAGAAACTCTTTCAAATTGCATTTGCATGTGTATCAAGAACCTTTTACGAAATGGAACAAAATAT
>Marker5446
CTCTAATGTGACACATTTCCTTCCAGTTATATGATCAACGGGATTAGTTGTCCCTCGAGCGACGTAACTGCGATGAAACATAAAAAATATTTCGTTCGTAXXXXXXXXXXGCAAGGCCTCGATGACTGGAATTCTTGCTTCTTCTTCCCTAATCCTTATTCTTTATCCCCATCTTCGCCCAGACTAACGGGGCCTTATGGGGAGAGTGGA
>Marker3348
TCCTTAATTGCCTATGGATCTAATTTTGGCTATATACAATACAAAACCCAACAATTATCAGTTAAGAACAAAGAAAAATACATGATTAGGTGGAATCAAGXXXXXXXXXXTTAAATTTTTGGGTAAAAATTGAAGGGGCGTAACCAAATCGAGAAGGTCTAGTGTGGGGTCTTATCTTGGGCAACATTGAAAAATATACTTATTTTTGAA
>Marker6841
AATGCAATTCCATCAACGCATATCATCCACATTTCCACTTCATAAATACAAGCATCAATTATGCGTTCTAATCTAACTCTCCCGAGCCTAGATTCTAACCXXXXXXXXXXATACAAGATAATCGCATAGAATAAAGATTTCCAGTTGTGCTAGCTAAATGCTTCTCAACCCATTTAACAGATTTAGCTACTCATGCGTAAATAACAGAGA
>Marker723
ATGCTTGAATATGAACTTATGAATATTACATGATTTCTATGAATGGTTTCAAGCATAAGTTTTGAGCTTAGATTTTCTAATGAGGTTTATATACGAGCACXXXXXXXXXXATAAAGATAAGCAGGCATGTTTTAGTATTTTCATGTGGTTTTTGGAGACTTTTATTGACTACATGACTGAGATATTGAACCCGAGGCTATATGGTACCGT
>Marker7923
ATCTTTCACATTAGGACACCATGGTCTAATGAGGATGTGGAATGACAGATTTCCAAAATTGTTGGGATTGAGAATATTAATCTAAAGGCAGAGTGTGGAGXXXXXXXXXXTTGTTTTGTAAAGATACACATTGTTTAATGAATAAAATAAGTGTTATTTAATTCTGGCATTTACTCATATCCAATAAACAATGCTCCTTGGTTATCTTAT
>Marker4236
TTGAGTTTGCTCTTATTTTTTTTATTCTTGCTATTTTTCCAATTATTTTTGGACTTTTCCTTTGAGAATAGACCTTCACCACTATTTTAATCTTTCGTTTXXXXXXXXXXAAGAGCAATCTTGACTTCTCTATATTCTTTTGGAAGTGAGCCTAGAAGAATGAATGATTCCTTTTCTTCCCCTATCTTGTCACCCAAGCTTTTGAATTCA
>Marker5886
AATATGCAACATGATTCCATCTCGGATCCAGGTTATGCCACACATTGAGGCATGCAAGTTTTCACCATCATTTGCACATGCTCTCTTTCTCTTTCACCCTXXXXXXXXXXTGCTCCATGTGACCAGTTCTTCTTCTTCCTTCTCCATGTCCTCTTCTATGGCCAAGGCGACGAATCAGATGGTTAAGGTTGAGATTGACCGACATTAAAG
>Marker4174
AACCCATTCAAGATGGTAAATTTTGTTACAATTCAAACTCATATTTATCAGTGCTTTGCATAATATGTAGAATATTTCCTTTTCGGTTTCCTTGTGGCATXXXXXXXXXXTTAAGGCTTTATTTATTTATTTTCTGAATTATATGTTTCGTTTTCCATCTTGGATCTATAGGGGGAACTAAATTCGCCAGTTGTTTTATTTGTAATGAAA
>Marker3111
TCGATGCACAATCTCTCGGATGAGATGTGATTTCCGTTTTATATGTTTCCCACGCTTGTAACTCCTAGGCTCTCAGAAATTAGTCACAACACCACTATTAXXXXXXXXXXCTTAGTAGCTTCACAAGTCGTTACATACTTAGCCTCCATAGTGGAGTCACCAATGCACCCTTGCTTGGTGCTCATCCAGAATACTGCTCCTCCATTAAGA
>Marker4158
TTGTAAAACACACCTCCATTGTGACATCATGATCTAGTAATTTGCTAGGTACAGGGGTATAATCCATTGGTTCAACTTGTAGAGGTGGAATCAAGTCAGGXXXXXXXXXXATAAAACAACCAACAAGCAAACAATCAAACAAGATAAGTGTTATGACAAAAATAGTCAATAGGCAAAGAATCAAATAAGAAAACAACACGGTTTTACGTG
>Marker4125
CTTGTTGTTTTCCTTTCATATTAGATCCATTAACATATCCTTGTCCTCTTATATTAGACATATCAAGTTTAAGATCCTTAATTGTGTTTATAAGTGTTGGXXXXXXXXXXTTATTTGACATTTAGTTGCATTAACCCAAACCAATAAATTAAGATCCTAGGTTATTTAATATAGCTTAAACATGTATGTGATGACATACAAGTCGATCAT
>Marker3956
ACTGCAAAGACAGCTGAAATCCGAGTTAAGAGTTACTTGATACCTAGCAGATCTTCAAGTTCCCACATGATGCAGGGATGGGAAAAAGACCTACAAGAGTXXXXXXXXXXCTATTTCATTGGAATCACACTGGTCAGGCTTCTCCCACACATTTATGACTTCATAAGAGCTCCAACTATAAATCCTTACTTTGTTCAGGAGTATGACTTT
>Marker3248
TTACTGGGTCGGTGAGTCGAGCCACTCTCACCCGTACAAATTTAAGGACTGCTTTCACCAACAAGAGTTCATAACTCACTCAGGATTAAGGTCGAGTCACXXXXXXXXXXACAAACTCTTAATATAGGATACTCGTATTCGCATGTCTTCACATGAACGATTAAGATCAAATCATTTGTAACACTTTACAACTTTTGTAACAATTACAAA
>Marker4225
AATAATTGAATCCAGACCCATCAGACTTTTGCTGAATCTAGCACTGAAAGTTATCCCACTGCTGAATATGAGCTTCCCAAGAAGGATTAGAATCACCATGXXXXXXXXXXGACCTCTCGCTCGGATGTCAAACTTCTGGTATCATTCAGCTTGCGGATCTTAGGATGGCCTTCTTGCATCAACACTCCACCAATAGAAAAATCGGACAGT
>Marker4903
TTAATAACCATAATTAGTAAGTTGATCCTTCACAGGTTGTTCGTAATCATAGTTAGGTAAAAAATACCGTTTTACCCCTATGACTATATCTTATTCCTTAXXXXXXXXXXGAGAGCCCCGATTGTTCAAGACCTAGAGTCAGTACTTAAGAGAACAACCTATCTGCTAACCCTAAATAGGGTAGGAGTGAATTCCATCTTGTAAGGCTAT
TTAATAACCATAATCAATAAGTCGATCCTTCACAGGTTGTTCATAATCACAGCTAGGTCAAAACTATCATTTTACCCCTGTGACTACATCTTGTTCCTTAXXXXXXXXXXCGGAGCCCCGATTGTTCAAGACCTAGAGTCAGTACTTAAGAGAACAACCTATCTGCTAACCCTAAATAGGGTAGGAGTGAATTCCATCTTGCAAGGCTAT
>Marker3552
TCCTTCCTGAATTTAGAGTAAATAGATAATTGTTCCCTTAAGTGGTGTCTCCAGGACTTGAACAAAGGGTCGTACCCTCTTAATGGCCTGGGGTTTCTGTXXXXXXXXXXCGAACACTCGTGGAGGACTAACCTACTGTTATTGATCAATATCCATGGACACAGAAATATATCTGCAGTGAGAATAGTACAATTGTGGGTCTATAATAGA
>Marker4200
AATAGCACATTAAATAAGAAAAAACCTATATCTAAACACGTTATAACTCGAAGTTCGATCTAAGAACAATTCTCATGCGTATAAGATTTTGAAATCATTTXXXXXXXXXXATTAAGTTCTTGTTTGGAGATCATGCAGCTTTTGTAGAATACAAATAGAAAAAAATTGAATACCTGGGTGGGGGTGATGTACGTCCTAGGACTCATAAAA
>Marker3543
AACGACTGTAACATAGCACGATCAATAGCAACCACCACACAAACAATGCGAACACACAACGGACGGCCTCCAAAACCTCGAACTCAATCGAATTGAGTGAXXXXXXXXXXTTGGAGGAACAACAATCGTATAGACGATTGAGCAAGTGGGAAACAGGAAGTACCTATCGTATAGACAATGCCTTGCGATTGTTTAGCTACGACCAACTAA
>Marker4367
TTTCTCCCTTTTATAAGTACAAACGCCTATATTTAATTCACCAATTATGTTACTAAGAGAATGATTCTTTTGTGCATGACTGGAAATAAAAACCAACTCGXXXXXXXXXXAACATAAGGAGTAAGGTCATGATCTTCATCTTCTTTATAGGGATGCTCAGTATCTTGCAAGTCATCAACAAGAACATTGATGGATTCCATAACATTTCGA
TTTCTCCCTTTTATAAGTACAAACGCCTATATTTAATTCACCAATTATGTTACTAAGAGAATGATTCTTTTGTGCATGACTGGAAATAAAAACCAACTCGXXXXXXXXXXAACATAAGGAGTAAGGTCATGATCTTCATCTTCTTTACAGGGATGCTCAGTATCTTGCAAGTCATCAACAAGAACATTGATGGATTCCATAACATTTCGA
>Marker4159
ATATTTTCCTAAAAAGTTTAACACAAAAAAAAAATGGGTTGAACTAAGTGTGTGTTCGTGGGTTGGGTTGGTTGGATTAAAACTCCTTTTAAATCCAATCXXXXXXXXXXACAATGTTGAGTTGGTTCGGGTTAATCAACAATTGCATGCTTGTCCTCTCGGGCCTTTAAGGCTAGACTCATGGCAAAGGGTTATACCCAGGTCGATGGA
ATATTTTCCTAAAAAGTTTAACACAAAAAAAAATGGGTTGAACTAAGTGTGTGTTCGTGGGTTGGGTTGGTTGGATTAAAACTCCTTTTAAATCCAATCCXXXXXXXXXXACAATGTTGAGTTGGTTCGGGTTAATCAACAATTGCATGCTTGTCCTCTCGGGCCTTTAAGGCTAGACTCATGGCAAAGGGTTATACCCAGGTCGATGGA
>Marker3426
TGGATTTTCCCCTTCTGAATCCAACCAGGTTAGTGTTGTGTTATAGTATTTACTCACATGCAGAAGCTGCAGAATTTTCTTAATATGAGTTTTCCTTTTCXXXXXXXXXXGTCGCCAGTGGTTCCTCTTACTGAACGTGCAGAGAACTCTGGACAAGATGGCCCTGATGGTGCTGTAGTAGTCGAAGATGCTGGAAAAGAAGATATGTTT
>Marker6186
ATCAATTTGAACACGACCAGGTGTAATGCAAATTTTAGTCTTAAACAATGTGCTGATACAAATATGGATATGCATAGCGATATATGATGATATGTGATACXXXXXXXXXXTCTCGGTGTGATTCGAGGTCGAACATAGGGACTGTTTTAGGTTATTGCGTTATGCTTGTGATACATGCGACCAGGGCTTTTTCAATTTATAAAAGAATTT
>Marker4587
TTAAGTGGTATCTCCATGACTTAAACAAAGAGCCCTACCCTCTTACTGGCCCGAAAGGGTTTCTGTTTAATGGTTGAACCATAAACAGGTTATTCATTAGXXXXXXXXXXCAAACACTCGTGAAGGACTAACTTGTTGTCATTGGTCTATATCTATGGATACAAAAATATATATGTAGTGAGAAGAGTGTAGTTGTGGGTCTTTAGTGGA
>Marker14105
TTTAAAAATAAATTGTAGATATAATAAAACTATTTTGTAAAAACCCTAGAAATACTAAATTATCCCTTTGTGGTTTAGACCCTTTTGATTTCTCTTTTCAXXXXXXXXXXATTTCTTCCTCTTCCTTTTTTTCTTCACAATTTTTAAGTCCTAATCACAAGTGATTCTTGTTGAATGAGAAATTTTGGATCAATCACAAATTGTCACGTT
>Marker3054
AATCACGTCCTATCGACGCACGATCTCTTGAATGAGATGATATTTTTGCTCTATGTGTTTCCCGCGCTTGTGACTTCTAGGCTCTCGGGAATTAGCCACAXXXXXXXXXXCTTAGCAGCTTCACAAGACGTTGCATACTCAGCCTCTATAGTGGAATCAGCAATGCACCCTCGATTGATGCTCCCCCAAATTACTGCTCCTCCGTTAAGA
>Marker6115
ACATTGTTATTAATAAAATAAGAGTTATTTTATTTGCATTTACTCATATTCAATAAACTAAGATCCATGGTTATTTCATGTAAATGTAAGCATATATGTGXXXXXXXXXXTTATCCTTGTGACACTACGGATACAGCCCGCTTTGTAGATAGTTACAAGTGTTGTAACGTGCTACAAATGGTTTGATCTTGACCATTCATGTGAAAACAT
>Marker832
ATTTTCCATTGCTTGTTTATAAGACAACGAATCCTCAACACCATCATTAGTTATGATGTTTTGGACTTCTGTTAAACCCATATAGCATATAGGTGGGTTTXXXXXXXXXXACTAGATGAACGTTATCAACAACCCTTGTTGATCTCTCAGCCTGTTCAACAACTTTTGTTGAAGTCTTAGCAGTCTCATTAGAAATCTCACTTAAAACAA
ATTTTCCATTGCTTGTTTATAAGACAATGAATCCTCAACACCATCATTAGTTATGATGTTTTGGACTTCTGTTAAACCCATATAGCATATAGGTGGGTTTXXXXXXXXXXACTAGATGAACGTTATCAACAACCCTTGTTGATCTCTCAGCCTGTTCAACAACTTTTGTTGAAGTCTTAGCAGTCTCATTAGAAATCTCACTTAAAACAA
>Marker3117
CTTAGGGGAAAAGTACATTAAGACAAGAGACTAAAGCAATCCTATCCATTTCTGGAGATCAAATAAAGAGATTGCAAATACAGCCATCCTTTAAGGGAACXXXXXXXXXXTGAAAATTCTCTCCATTCACCTTGGTATTGACCTACCCAAATATCATCCTTTAGGGGCACACTCCTAGAGTGCCTCGAGGCCGAGGATAAATCTTACGAT
>Marker4521
CACCTCAAGGTTTTCCCTACTATTCTCTTGGAGCTTTAGATTGAGTTGTGAGACTCAAAATAAGCTTGAATTAAGGAAATTTTGAGAAGAAGCTCACTGTXXXXXXXXXXGATTTCTACTTCAATATTCTTTATTTATTGCAGGACAATCATGCAATGGAGGCTGCTGCATGAGGAGCACCTCATGCTTGAAGATTGAATCAAGACTCAA
>Marker3985
CTTCCTGTTCGTTATGAGGGTTTAACAGAAGCCTAAAACATCATATCTAATGACGGTATTGAGGATCCATTATCTTACAAGAAGGCAGTGGAAGATGATGXXXXXXXXXXAGGTTGTAAGTGGATCTACAAGAGGAAAAAATGTATAGATGGAAAGGTATAGACCTTTAAAACTAGACTAGTGGCAAAGGGTTATACCCAGGTGGAAGAA
>Marker6373
TTGTTTTGTTTAAGTTTGAATCCTCATGTACATAGTAGTTGAAGGGTAGAACCCTAAGTTGTACCTGATGTAATTATAAACTAGTGAGAAGTCTGTTTCTXXXXXXXXXXTCAATGAGAAAGTATTTAAATATGAATTGTCTATCAAGTTAAACAGGTGCAAAGGAAATATGTTACAGATAATAGGTTGGGTAGTAGGTGTCATAAGAGG
>Marker4949
CCTAAATATATGTAGGTTTTTTTGCAACAAACACAACACTCAAAGTTCCCTTTTATGATCGTTGTCGCCAAAATTATTTTAGTTTTCCACTGGCGGCTATXXXXXXXXXXAATATTCAATCAAAGTCTTTATTATTTACTAAAGCTTAAAGATTAAATTGTTATCGATTTGAAAGTGTTGGAAATGGCAGGACCCTCAGAACGACGAATA
>Marker3088
AATATGGAATTCACTCCTTCTACAAAGTAGGGGTAAGTAGATAAATTTCTCCCTTAAGAGCTAATTTCAGGGCTTGAACAATGTGGCGCTACACCTTCTCXXXXXXXXXXTAAATTGGCCCAACTATACTTACGAACGATTTGTGGAGGGTCATCGTATTGTTGATTGGTTAAATCCAATGGACACAGAAATATATCTGTAGTGCAAAGA
>Marker2833
CGGTTGTTATGCCAATAGCAGCGCCGGGCAGCTAAGTTGGTATGGAAGAACCGCTGCGCCGCGGGAAATCCTTCTCTATACAAGTTCTCGGACGAGGTTTXXXXXXXXXXACAGAACTTCGATAGGCGAGAGGTGTAAGCACCGCGAGGTGTGAAGCGATCTCGTACTAAACGAAACGACTTTCACTTTCCATAACCAAAATGAAAGAAA
>Marker1553
TAAACAATATTGAATTAACTGAAGAAGAGACTCGAGTATGTGAAGTTCTTACGTTGGAGGGAACCCTCAAGGAATCCGAGCCGCTAAGTCTGAGTGAGCGXXXXXXXXXXGAACTAATAATACATTTCCTGTTATCATTTCTGCTAATCTCACAAAGCCTAATGAAGATTCACTCTTGCAGATGTTGAAGAAACATAAACGTGCAATAAG
>Marker3560
CCCCGATGATCGTGTTGGGTGAATTGTGACCTCGTACGATCGTGTCGGGTGAGCAACAGCCGCTTCGTCACAGTACTGACTTATGGGCTAACGGGTCACAXXXXXXXXXXGCCAGAAGTATTGAAGGAATGGCCATAGGAATGGGCGCATCATGACATCGTAAGATGTCTCGCCCGAATGAATTAGTTGGTACTAGAAATGTTAGAAAAA
>Marker5598
AAGTGCCTTTTCAACCAAACTTCGTCCAAATTTTGACTTGGAGAACATTTTGACAAGTAGAAACCCAAAGTTTGTCGCTTTCGAACTCTTTCTCGACGTTXXXXXXXXXXCCGAAGTTCGTTTAAATTTGGACATGGAGCACATTTTGATGAGTAGAAAACCAAAGTTTGTCTTTTTTGGACAATGTCCTTACTGTTATTGCCAAAGTTT
AAGTGCCTTTTCAACCAAACTTCGTCCAAATTTTGACTTGGAGAACATTTTGACAAGTAGAAACCCAAAGTTTGTCGCTTTCGAACTCTTTCTCGACGTTXXXXXXXXXXCCGAAGTTCGTTTAAATTTGGACATGGAGCACATTTTGATGAGTAGAAAACCAAAGTTTGTCTTTTTTGGACACTGTCTTGACCGTTATTGCCAAAGTTC
>Marker4434
ATCTTTCCTTTGCCTAAAAAGAATGCACACATAACAAAACCTAACACGTTTTAACCCAATTCTTCATGGTCGCTGTTTTAGACTCATCCACTATCATAATXXXXXXXXXXTTACATTTTTTCATATATTCTTGCCTCCAATTACCTATTATCCAATCCTCATTCCCAAGAAAATGATGTGTTTTGTAAAGCTATTATTCGTGGTGGCCTT
ATCTTTCCTTTGCCTAAAAAGAATGCACACATAACAAAACCTAACACGTTTTAACCCAATTCTTCATGGTCGCTGTTTTAGACTCATCCACTATCATTATXXXXXXXXXXTTACATTTTTTCATATATTCTTGCCTCCAATTACCTATTATCCAATCCTCATTCCCAAGAAAATGATGTGTTTTGTAAAGTTATTATTCGTGGTGGCCTT
>Marker4086
AAATAGGCTAGATGACTAAAAGTGATTAGTAAAAAATAACCAGCCCTGTGCCACTATTATACCAAGGTTGATTGTTGTTCAACACTCATATGTCGCTGTAXXXXXXXXXXATTACTGAAACATGGACAAGAAAAAGGCAGCTAAATTTCTAGATTTGTACTCAAACTTCAGAACTCATAATTAGATGAACCAAATCGGATGGCGCCCCCT
>Marker1014
AAGCTTAAGAGTTGAGACTGCCTCAACGTAATGGGAGTGTTATGAACTCACCAGATCGCTACATGAGTTTGACTGAAGCCCAAAACATCATTACGAATGAXXXXXXXXXXACTTCAATAACGTCTGAGAGCTTATTGATTCACCTGATGGGGTAAGACCTATTGAGTGTAAGTGGATCTTTAAGCGAAAGAGAGGTGTAGATGGAAAGGT
CAGCTCAAGAGTTGAGACTGCCTCGACGTAGTGGGAGGGTTATGAACCCACCAGATCATTACATGGGTTTGACTGAAGCCCACAACATCATTACGAATGAXXXXXXXXXXACTTCAATAATGTCTGGGAGCTTGTTGATCCACCTGATGGGGTCAAACCTATTGGGTGTAAGTGGATCTATAAGCGAAAGGGAGATGTAGATGGAAAGGT
>Marker3511
TTTAGTGGTGGTTCGGAAGAGTTCGGGTAGAAATTCAGCGAGGAAAAGTGTTTTTCGGTAGCTACAAAGGTTGTATTCCATCCCTTTTATTTACTGTTTTXXXXXXXXXXTCCATGATGTGATATCAAAGAATGCTTTAATTACGCTCAATTTCTTTTGGTGGGTGTTTTTTTCTTTTCTATTCAAGCGTTGAATGAAATATGGACTAAA
TCTAGTAGTGGTCTGGAAGAGTTCAGGTCGAGATTCAGAGAGGAAAAGTGTTTTTCAGGAGCTACAAAGGTTGTATTCCATCCCTTTTATTTACTGCTTTXXXXXXXXXXTCCATCATGTGGTATCAAATCATGCTTTAATTACGCTCAATTGCTTTTGGTGGGTGTTTTTTTCCTTTCTATTCAAAGGTTGAATGAAATATGGACTAAA
>Marker9460
CTTCCCTACTAACATTTTTCCCTAATCAAATCTATATGAAGATTTTTTTAGAGAAATTGCAATATATGTCTAAAACGAGAGGTGGTTTTGAAAATATCTAXXXXXXXXXXAGAATTTTCAAAAAGGATTTTGTTTTCATTTCTAATTTATATTATAATTGAAAAAAAGACTTCAACGATAAAGAATCACAGAGGCAAATTCACAACAGAT
CTTCCCTACTAACATTTTTCCCTAATCAAATCTATATGAAGTTTTTTTTAGAGAAATTGCAATATATGTCTAAAACGAGAGGTGGTTTTGAAAATATCTAXXXXXXXXXXAGAATTTTCAAAAAGGATTTTGTTTTCATTTCTAATTTATATTATAATTGAAAAAAAGACTTCAACGATAAAGAATCACAGAGGCAAATTCACAACAGAT
>Marker5083
TATGGTTTTCCTTTATCAGACGTAATCCACATTTTTATTTCTACGGTTTCATGAGTGGCTTATGAAATTTGTTTATTCATAGAATTTTAAATTTTATGTTXXXXXXXXXXCTCCTTGGCTGCTGCACATGCACGCCTTCGTAATATGGTGGAAGAGAGAGATCAGTTTGAGGAGGCCAACAACAAGATTGTCGCACATTTGAAGACAAGG
>Marker13881
TTTGCTATGTTTAGTCCTTAATTTTGTCTGTACATGTCATAGGGGAAGAGTAGAACTTGCAAAGTTGTTTTTGTATTAAACTTAAGTTTCCAGAATCTATXXXXXXXXXXCTATAATGGGTTGTTGAAATTATAAAATGCTAATAAGGTGTAATAGGTGCTAAAGAGACAAATTCACACGAATAGGTTAGACCGTAGTTGTCAGAAGAGG
>Marker3122
TAACAGTGTGTTAGCTACGTCCACGGGCAGAGCGAGACCCCCGTACTTTGTTGTTCGAAGCGCCAGCAAACAGATTCAAGGAATTTCAACAAATCTCCACXXXXXXXXXXTCCCTCATGCCTCAAAGTGTCCCATAAAGGGAACCACTAACAATTCAAAACATTCAGCAAGTCCAAACAATGTTGGAACTTGCCTTGTGGAACCGGTTTG
TAACAGTGTGTTAGCTACGTCCCGGTCAAAGAGACCCCCATACTAGGTTGTTCGAAGCGCCAACAAACAGATTCAAGGCATTTCAACAAATCTCCACCTTXXXXXXXXXXTCCCTCATGTCTTAAAGTGTCCCACAAAGGGGACCACTAACAATTCAAAATATTCAGCAAGTCCAAACAATGCTGGAACTTGCCTTGTGGAACCCGTTTG
>Marker4419
ATTCTTAACTTTCTTGGTATGAGGTTGAATTTTCTATAATCTTTCACGTAGTTGCTTGAATTTCTGTAATAAATTCTTACTGAAATTAATTCCTGAATGTXXXXXXXXXXGATTGCTAGAAATAATAGCATGTCTATATGCTTAATTTCTTAGGGCAACCACAACTAAAAAATGCAAATGTGTGAATTTGGATTATTGGAAATTAATCTT
>Marker2743
CCTTTATGTGTTGTTTCTTCATGTTTTTTTTTGCTGTTATTTTAAGTTATTTTTAACCTAACAATTTTCACTTGTTGAATCAGCAAATTTCTCAATGGATXXXXXXXXXXGCAGTTTTCTTTTCTTTTTGGACTGGTTTCATCACTTTTGTGCTAAATTACCAACCTGTTCTTGACCCTTTCTTCTCAATTTTTAAGTATATATTCAAAG
CCTTTATGTGTTGTTTCTTCATGCTTTTTGCTGTTATTTTAAGTTATTTTTAACATAACAATTTTCACTTGTTGAATCGAAAAATTTCTCAATGAATTAGXXXXXXXXXXATAGCCGTTTTCTTTTCTTTTTGGACTGGTTTCATCACTTTTGTGCTAAATTACCAAATTGTTCATGACCCTTTCTTAATTTTTAAATATAGATTCAAAG
>Marker4121
ATAAATTTACAAACTACGAAACCACAAGATTTAGGACATCAACCCCAATATGTTCTACCAAGACTTAGCTTATGCAACTCTAACAAGAAGTCCTCATACCXXXXXXXXXXAATACGCGAGGTATATTGCGAATGAAGAGAAAACTTAAGAGAACAGATTGACCAAAAAATTAAAAATAAAGGCCTACAATTCTGTGAAATTTTCCATAAG
>Marker6185
ATCTCTTGTACTAAAAAATTCACCAAAAAACTCATTAAAGTATTCAGTTCCATTATCAGAGTGTAACAGATTTTGGTTTGAAATTGAATTTCAATCATATXXXXXXXXXXAAACCATCATTTTCCACTATGAGTCGTAATTTTAGGACCCCAAATATCGGTATGAATCAAATAAAAAGATTTCGAAGCCTTGTAAGGTTTTGGAAAATAT
>Marker4619
TTATTTTCCCTCAACATGATATTTGCATTTAGTCTTCACAAGGTTTCAAATTCAACAAGCATCGATTATTATGTCTCACCCTGAGTTCTTCTGCCATCCTXXXXXXXXXXTAGCTTCACCATAGCATTGGCCAAACCTTGTAGTTGTCTATTCCTTCCTGTGAGAATCAAATAAAAGACTTTAACAAGGACTTTATTACCAACAAAACGT
>Marker7751
CTCATGTTCATCCTGTCGAAACATCGCGCACACCTCCGTCGTGCCCAGCACGCCCCATGCCCACCAACGCATGCCCCCGGCCAGCCTCCCCAGCCCATGCXXXXXXXXXXCTTAAATGAATAATTTTGGATTTTAAACTGATTTTTGGGTCATTTTGGATAATTTGAGAAAATTTGACTTAATGAAGGAATCGACTTCCCATTAAAGTGT
>Marker8020
ATTAGTGATTTAAATTAATTGACTTTTTTTTAGAAAAAATAGTATAAGGGAAAAAATTCTCGCAGGGAATCCCCACCCCGATCCTCGGGGAATGAAATGGXXXXXXXXXXTTCTTTAAACCAAATTCTTACTAATATTCGTACAAAACAAACAAATGTGGAAGGAACCGTAATAGATTATGAATTAGAGGGTGATTTTACGGTGAAAGAG
ATTAGTGATTTAAATTAATTGACTTTTTTTTAGAAAAAATAGTATAAGGGAAAAAATTCTCGCAGGGAATCCCCACCCCGATCCTCGGGGAATGAAATGGXXXXXXXXXXTTCTTTAAACCAAATTCTTACTAATATTCGTACAAAACAAACAGATGTGGAAGGAACCGTAATAGATTATGAATTAGAGGGTGATTTTACGGTGAAAGAG
>Marker4117
TTTTTCATAGAGAAAGAGATTAAAATAATTTAAGGAAATATTCCCGATGTCCAAATTTTTACCTTGTTAAAAAAAAGAAGAAAAAAGATGCATTAAGAAAXXXXXXXXXXTTACAAAAAAAAGGACAATCAAGAATTAGAAAAGAACTTTCATAAAGATGACATAAATAAAAAGAACATCCCAATCCATATAAATTTAAAACATAATGAT
>Marker3845
CTCTTCAGATGGGGAAATCGGCTAAAGCAAATAAATCAACTTGGCCCATTCAAAAGAATTTTTAGGTGGATGCCCGATCCATTTGACCCTCCTTCCCAAAXXXXXXXXXXTATAAAGCCCGAGGCTCACTATGGCACAATGGCCCGGAGCCTAGGTGCAAGGCGCACAAAAAGGCCTTTTCTTTTTCTTATTTTTTTTCTTTTTTTAAAG
>Marker3645
AAAATCCATTGTAAATCTAGTCTCACAGCGTTGGTAGAGACGAGGGATATCCCGAAGACCACGTCGAGAATAGGCCTAAATAACAACTCAATCTACATAGXXXXXXXXXXTATATTGGCATTGGACATTGTAGGTAACTCCCAACGGTTTTTTTGGAGTGTCGGCTTTGATTCTTTCGATTGATAGGATTTGAATCCCGAACGGAAACGT
>Marker7255
CTTTTTTAAGAACCAAGTAGAAAGTCAATTATTTTCTAATTAAGCATGTTGGTTCAACTCCTAATCACAACCTTAGTGTTATTGACTACCTACATTGGATXXXXXXXXXXTCTAAGATTTTTCTGTCTCCTTATTATAATCAAGTTTTGATGATAACTATAATGCATTTATATAATTATTTAATCATGGTACATCACTTTGTGAATGAAT
>Marker3238
ATAACATATGAAATCATATATCATGCATTAATACCATACATTATAACTCTTATAATATATTAGAATGCATGAACATGTTTAACCTATGGTGGGATTAATCXXXXXXXXXXATTAATTTTGCAAAATTTATCCAAATAATTTCTGCCGCTCTAGAACTGAACCATACCAATCTGAATAGACCTGAACCGTTTCGAGCCAGACCCCAAAACT
>Marker11070
ACTTTAAATATCTTGAATGAGATCAAAAATCAACACAATCAAACAAAAAATGCATTTAGCCGTGAAAAAGGTAAGAACAAAGCTTTCTAGCCATATAAACXXXXXXXXXXGTTTTTTTAGAATATAATGAAAAAAAATAGGGTTTGAGGAAAACATTTTCTAAGAATAGGTGTTTTGAGAAACTATTGACAAAATTGGGGTAGTGGAATC
>Marker3005
CCATTAACACCATTGCGATGGCGAGATAGGAGGATTTAGTTTCTGTTTTGCAGGAAATAAGTCACTGCATGCGTTCATGGCTCGAAGACAAGATAAACAAXXXXXXXXXXTCAACGCAATTTCAACCGCATGCGGTAATAAAAAACATTACCGCATGCGGCGATAGATCGAAGATATGAAGAGCAACGCATTCGCGGAAGATTCTGACAA
>Marker3155
ATTATTATCGCCTTCCAACAAGAGTTCTCAACAATTCTTCTCCATATTTTTTAAGAAAATCGGACATGGGGATTTCCATGAACAGCGGAAGGATCGTTCCXXXXXXXXXXCTTTTCTAAACGATCAAGGGAAAGAATTCACATACCTTTGAAGACTCATCTTTAACACCCTTGATCACGAGCGCTCGAATAGACTCCAAGACTACAACAC
>Marker3884
GATGGTGAAGGATCTCTTGACGAAGAGCATCCATGAGCGCGTTCAAATCTTTCTGATTTCACCGTGATCGAAATACAACATCATTCTAACATACAGTTATXXXXXXXXXXCTCTTCAAGCTTTAGAACTCAGATGCAGCGAAAGAACCTCCATCGTACTCTATCGCCCAGCAAACGCATCGTTTGCAGCAGCACGATCAATCACGAAGAA
>Marker8301
TTCTCATAAGCATCACAAACATTTCGTGATGCATTATGCCCAGGGGCTGAAGGACATTCCTCCATGAGAACGAATTTAAGGTCCTCCACTACAGAAACCGXXXXXXXXXXGATTGAGCTAGACATGCTGACAAAAACAAATTACTTATATTAGACACTTGTGCAAAAATTTATTTTTTTTATTTTAATCCAATCAATTTAGCAAAAATTA
>Marker5217
CAATTTAAATTTTGTAGGTCAAAATAATGGAAGGAAACAGCCAAGAAATCACAATAGAAAATGAGTTTCAGATAATGCTTTCGTTGTTCATATCTACTTAXXXXXXXXXXTCTCGACTTATTTACACTCTCAAGGCTTTAAATCTGTCATGTAGAAGTTAATCTACCATAAAGCAAGCAATCCCAGTTTATCATATGAATTATCTATCAG
>Marker494
GATTTACTTTGAGTTACTAAGCGATCGTTTAGTCAGTTACTAAGCGATGAAGCTGGCTGACCTAAACGATCGTCTAGCGCACTTTAAATGATACGCGAACXXXXXXXXXXGTTACTAAGCGATAAAGCTTGCTGACCTAAACGATCGTCTAGCGTGCGCGCTTTAAACGATACGTGAGCGTCTCATCATCTAACCGATGCATGCAACTTG
GATTTACTTTGTGTTACTAAGCGATCGTTTAGTCAGTTACTAAGGGATGAAGCTTGCTGACCTAAACGATCGTCTAGCGCGTGCTTTAAATGATACGCGAXXXXXXXXXXGTTACTAAGCGATGAAGCTGGCTGACCTAAATGATCGTCTAGCGCGTGCGCTTCAAACGATACGCGAGCGTCTCATCGTCTATGCGATGCGTGCAACCAG
>Marker4333
AAGGCAAATCCATCAACGCATATCATCCATATTTCCACTACATAATTTCGAGCATCATTACTGTCACTATTAGTCACCATCGTTCAGTCCAAAATTTGTTXXXXXXXXXXCCCTATCAATTGCTAAAGTTTGAATAAAGCGTCATGAAAAAATGTTCATCCTATAGGAGGACACTCAAGGTGCCTCAGGTCCGAGTATAGATCTCACAGT
>Marker4369
ATAAGATAACCAAGGAGCTTTGTTTATATGAGTAGATTCCAGGATGAAATAACATTTATTTTATTCATCAAACAATGTGTATCATTACAAACAACGAGACXXXXXXXXXXCAACTGATTTGAGCAAGTTGGAACATAGGCTTAAGAAATATAGGCCTGCGAGGCATAGATAGAAAAAGGGAGCCTTCCAGAGATAGTTGGATAAGAAGGA
>Marker10523
TTGGAAAAAGAGCAATAGAAGTACATGCTTTAAGATCGGGTTTTTCTAAAGAAACAGAATTTATCTTCCTAGAGTTCCTAGATGCTCAGCATCTATTGTCXXXXXXXXXXTGAATTCAATTATCGGGGATTCTAAGGATTTAGAATTAATAGATTCAGAGGATTCAAATTTAGAAGATTCAGGACATTCGAGTGATTCAAAAGATTCATT
TTGGAAAAAGAGCAATAGAAGTACATGCTTTAAGATCGGGTTTTTCTTAAGAAACAAAATTAATCTTCCTAGAGTTCCTAGATGCTTGGGGTCTATTATCXXXXXXXXXXTGAATTCAATTATCGGGGATTCTAAGGAATTAGAATTAACAGTTTCAGAGGATTCAAATTTAGAAGATTCAGGACATTCAAGTAATTCAAAAGATTCATT
>Marker2630
ACCGTGAGATCTACTCTCAGCCTCGAGGCACCATGGGTGTCCCCCTATGGGTGGCATTTGGGTAGGTCAATACCAAGGTGAATGGAGAGAGTGTTTATAGXXXXXXXXXXGGCATCGTGGGTGTCCCTCTAAAGGATGGTTGTATTTCATAGCGCTTTATTTGATCTCCATAAATGGGCAGGGTTGCTTTAGTCTCTTTTATTCCCTAAG
>Marker3596
CCTCTCTCTGCTTTTCCACGCCTTCTGGGTTCTCTCTCAAGCTGATCAAAGCGATCTTCCAGCATTTCTTCCCTTCTCTCGCTCCGCCTTTTAAGTAAAAXXXXXXXXXXAAAGCTTCGGGTTGAAAGGCTTCTTCTCTCTCATGATTGCATGATGGGATGGCATTAATTCTCTGTCTGAAACGCCGAACATTTGTCACCGAAAAGTTAA
>Marker3642
TTTTTGGTTTAGAATTAAACCATACCATAACACATTGTACTTCTAATTCTGGAAACATGTCTATTCCACAGAACAATACGATGTTGATAATTTCTTATTGXXXXXXXXXXTACAAATTTCCCCACAAACTATCAGCATAAATACCAATTACAAGAATGGGAGAAGAGTGGAAAATACCTAACAAGGGCAGCCAATTTCTGGATCAGATCT
>Marker694
TCATTGCCAAGGTCCTTGATCACGAATGCTCAAACACAGTAACCTTGAACACTCGTCCAACACGACCACTACACTGCACAAACACCACGCACTCGAACTCXXXXXXXXXXTAATCCTCCACAGAACCTCGACGGTGTCGAGTTGAGTATGACACCACCAATAAGACTATCTTGGTATTCTCGGTGTGAGAATCCAGAGGGTGGGCTCTGT
TCATTGCCAAGGTCCTTGATCACGAATGCTCAAACACAGTAACCTTGAACACTCGTCCAACACGACCACTACACTGCACGAACACCACGCACTCGAACTCXXXXXXXXXXTAATCCTCCACAGAACCTCGACGGTGTCGAGTTGAGTATGACACCACCAATAAGACTATCTTGGTATTCTCGGTGTGAGAATCCAGAGGGTGGGCTCTGT
>Marker6020
AACAAGAATTGAAGGAGATTGAAACTGAATTTCATGTTTGAAGAGGATCTTCAAAAGCATGTGTTGAAACTCTCTTGATACCCTTTGAATATACTTATTTXXXXXXXXXXATGTTTTTAGAAACTAACATTGGTATCAGAGCATCATTTAAGCATTCAATTTGAGTTAATTTTGTCTTTGTGGGTGTTTTTAATAAGTTGTATGAAAATG
>Marker5158
TTTCTCCTTTTTGCATGTACAGACAGTTGTATTTAACTCACCAATAATGTTATTAAGAGGATGATTCTTTTGAACACAACTGGATATGAGAAACATCTCAXXXXXXXXXXGCAACATAAGGTACTACCTTGATCTTCACCATTTTCACAGGAATGCTCAATATTTTGCAAGTCATCAACAATGCTATTGATGGATTCCATCACATTTCGA
>Marker7258
ATGTTTAAATATGTCAATAATACAAGAATTTAGTGATTTATCAACTTATAATAACAACTTTTAACTTCTTTTTGGTAGGACCTAATTGAGAAGTTTTAATXXXXXXXXXXAATGCTTTTAGTCGGAGAAGGTACAAAATCCTTAAAGGATTATAGTCTCCTTAAAGGTACAAAATCAATAGGAGAAAATGTCAAATTTTGGGGATTAATA
>Marker11377
TTTTTATAAGCATATTGTTGTTATAAAATAAGTGTTATTTTATCAGCATATACTCAATCCAATAAACTAAGATCCGAGGTTATTTCATGTAATTTAAACAXXXXXXXXXXTTGTTTTGTAAAGATACACATTGCTCAATGAATAAAATAAGTGATATTTAATTCTGGAATTTACTCATATCTAATAAACAAAGCTCCTTGGTTATCTTAT
TTTTTATAAGCATATTGTTGTTATAAAATAAGTGTTATTTTATCAGCATATACTCAATCCAATAAACTAAGATCCGAGGTTATTTCATGTAATTTAAACAXXXXXXXXXXTTGTTTTGTAAAGATACACATTGTTCAATGAATAAAATAAGTGATATTTAATTCTGGAATTTACTCATATCTAATAAACAAAGCTCCTTGGTTATCTTAT
>Marker4994
CATTTTCATATATCTCATGAAAAAACACCCACCAAGCCAAAATTATATCAAATTGAATACTTAAACGATGCTCTAGTACCAATTGTTGGAGTTAGAAAGCXXXXXXXXXXATTAAGCATGCTCATAAACTATCAAGAAGGTTTCATGACATACTTTTGAAGAAACATTTGATTCTTGAATCACAACTACAATTCCTCTTCAATTCAGCAT
>Marker2667
ACCGACGTTCTTGAAGGGTATTGTATCATGGGAGTGGAGTACCGAATTACTTAATGCAAGTGGAGGCACGACTCCACACAGGTCAGGATGGCGCCTCAACXXXXXXXXXXTTTTTATTCACTGTTTGATTGTAAAATTGTTCGAACAATGCTAGCTTAGACATCAAAGTTACTAGGGATTTTGTTTGTTTTCCCACCCCATGTTAAAAGT
>Marker69048
CATTTATTGATTCAAATCTCCTAGCATGAGGTGCTCTTCATGCAGCCTTCTCCATTGCATGATTGTCCTGCAATAAATAGGGAAGATTGAAGTGAAAAACXXXXXXXXXXGTAGTAAGTTTCTTCTCCAAATTCCCTTCATTCAAGCTTATTTTGAATCCCACAACTCAATCTAAGGCTCCAAGAGAATAGTAGTGAAGACCTTGAGGTG
CATTTATTGATTCAAATCTCCTAGCATGAGGTGCTCTTCATGCAGCCTTCTCCATTGCATGATTGTCCTGCAATAAATAGGGAAGATTGAAGTGAAAAACXXXXXXXXXXGTAGTAAGTTTCTTCTCCAAATTCCCTTCATCCAAGCTTATTTTGAATCCCACAACTCAATCTAAGGCTCCAAGAGAATAGTAGTGAAGACCTTGAGGTG
>Marker3140
TCGATGCACTATTTTGCGGATGAGATGATACCTCCACCTTATATGTTTGTCGCGCTTGTGACTCTTAGGCTCCTTGGAGTTTGCCACAACACACTATTATXXXXXXXXXXCTTAGTAGCATCACAAGCTACTACATACTCGGCCTGCATTGTGGAATTGGTGATGCACCCTTGCTTAGTAATTCTCCATACTACAACTCCTCCGTTAAGA
TCGATGCACTATTTCACGGATGAGATGATACCTCCACCTTATAAGTTTGTCGCGCTTGTGACTCTTAGGCTCCTTGGAGTTTGCCACAACAAACTATTATXXXXXXXXXXCTTAGTAGCATCACAAGCTACTACATACTCGGCCTGCATTGTGGAATTGGTGATGCACCCTTGCTTAGTAATTCGCCATACTACAACTCCTCCGTTAAGA
>Marker3928
CCATTTTTTATCACCTTAAGCGTAAAGGTGTTGAAGATCAATTCAACAGACATATCTCTAGCGAGATAAAGGGCAAAAGAGAAGCTCGAAATGACATCCCXXXXXXXXXXGAGAAACCATCTGGTGAGGCAAGAAGTGATGGAGAAATTCGTAGTACCGTTCATTCAAAAATGAAGAGAAAGCCCTTCGTCACTCTAAATACAAGTGAAG
>Marker6377
TCTGTAGTTGTTACAATTTGTTGTAAAGTGCTACAAATTATGTGATCCTTATTCGTTCATGTATTGACATGAGGAGTGGGGGCGTCTTATGCAATGAGTTXXXXXXXXXXACTATTTTCAAAGCGATGACCTAGGTAACTTGACCTTAATCCTGAGCTAACTATGAACTCCTGTTTATTTGGGATTATCCTTAGATTTGCATGGGTGAGG
TCTGTAGTTGTTACAATTTGTCGTAAAGTGCTACAAACGAAGTGATCTTGATTCGTTCATGTATTGACATGAGGAGCCGGAGCATCCTATGTAATGAGTTXXXXXXXXXXGACTATTTCAAAACAATGACTTAGGTAACTTGACCTTAATCCTGAGCTAATTATGAACTCTTGTTTATTCGGGATTATTCTTAGATTTGCATAGGTGAGG
>Marker8818
CATTTCTTGATTCAAATCTCCAAGCATGAGTGCTCTTCATGTAGCCTTTTCCATTGCATGATTGTCCTATAATAAATAGAGAAGATTGAAGTGGAAACCGXXXXXXXXXXACAGTGAGTTTCTTTTCCAAATTCCCTTCATTCAAGCTTATTTTGAGTCTCACGACTCAATCTAAGGCTCCAAAAGAATAATAAGGAAGACCTTGAGGTG
>Marker3107
TATATAATTTATCCTATTAAATGAAAAACATTAACCCATTATCCTCATCCTCGGCGGATAGCGGGAATCGAACCCGCATCTTCTCCTTGGCAAGGAGAAAXXXXXXXXXXTCCTCGGCGGATAGCGGGAATCGAACCCGCATCTTCTCCTTGGCAAGGAGAAATTTTACCATTCAACTATATCCGCATTTTTTTTTATCTGCAATGTATA
>Marker3803
CCCGTACTCCATTTTTCCTGCAAAAGGAAGTAACAAGTGTGTTAAGTATATTATAAAAGGAGGCAAAGAAAGTAGGAAGATGGAGGAAGAAAATTCTAAGXXXXXXXXXXATGCGTTGATGGAGAAGTGTGGATGGATGAGGTTATAGCAACCAAGGCTTGTAGATGCTAACTGTTGAAGGAAAGGATAAGCTATGCGTTGGTACAAAGG
CCCGTACTCCATTTTTCCTGCAAAAGTGAGTAACAAGTGTGTTAAATATATTATAAAAGGAGGCAAAGAAAGTAGGAAGATGGAGGAAGAAAATTCTAAGXXXXXXXXXXATGCGTTGATGGAGAAGTGTGGATGGATGAGGTTGTACCAACCAAGGCTTGTAGATGCTAAGTGTTGAAGGCAAGGATAAGCTATGCGTTGGTACAAAGG
>Marker3379
TATTACTACCAGCAAAATGAAAAAGATTTGCAAGATTTATCTAAACTATGAGGACCAAATTAAGATTTTTAAAACCATGGAGACCCATTCGAACTAAATTXXXXXXXXXXTTAACCATATCTTTTTTCACTCAAATGTAATTTACCCATATTATTATCACCAACATAGGATGTTTCAAAAAAAAATTATCACCAACATAAGAAGATAATA
>Marker8497
CTTGTTGGTATAGGTAATAACTTTCAATTCTTTTAAGCCTTTCTTAGCCATACTTTCATGTCCTCAGGATCCCTCTCATTCAGATGTGATATCGGTTCATXXXXXXXXXXGGGTTTAAAAGTACAGTTACAAAGAATTAGAAAAGATGGGCTATTTATGAGCTAGTATTTATCTCAAATCAAAGTGTAGTTGATAAGTTTAGTGCGATTG
>Marker3581
AGTATAATAAAGCGCCTAGGATCGGTCATCTTCGGTGGGATTATAGATTTCGAGCTCTACGTCAAAGCAACCGTGGCAAACTTACCAATACACCTCTTCTXXXXXXXXXXGAAACGTTGGTACTGTACCTCGTCATTCTTCTTCTTTCTGAGTCTCTGTGGAAAAGGTGGCAACTGTATTCTCACAATCCCTTATTCTTTTTGCTCTGAG
>Marker5835
CACTTCAAGGTCTTCCCTACTATTCTCTTTGAGCGTTAGATTGAGTTGTGAGACTCAAAATAAGCTTGGATGAAGGGAATTTGGAGAAGAAACTTACTGCXXXXXXXXXXCATGATCGATTTCCACTTCACTATTTATTGCAGGACAATCATGCAATGAAGAAGGTTGCATGAAGAGCACCTCATGCTTAGAGATTTGAATCAATAAATG
>Marker4499
CAATTTCAAACATCTTATGGAAAAAACACCCACCAAGCTAAAATTAACTTGAATTCAATGCTTAAATGATGCTCTGATACCAATTTTTAGTTTAGTAAAAXXXXXXXXXXATTAAGCATGTTCATGAGATATTAAGAGGATTTTAGATATATACTTTTGAAGATCCTCTTCAATCTTGATAATCAATTACAACCTCCTCTTCTTCTTATT
>Marker6238
TTTCTCTTTTTTTCGAGTACAAACACCTGTGTTTAACTCACCAATTATGTTATTGAGAAGATGATTCTTTTGAGCAAGACTGGATATAGGAAACACCTCAXXXXXXXXXXAACATAAGGAGTACTACTATGATTTTCATTATTTTCATAGGTATGCTCAGTATTTTGCAAGTCATCAACAATGACATTGATGGATTCCATCACATTTCGA
>Marker4527
TTAATGTTGTTGAGCTTGCGTTAGCAAATGATATTCTTACGAAAACTATGATTTATGAGATGAAGCTTTTAGTAAGCATGTTTTATGAAAATGTTTTCTTXXXXXXXXXXTATATAGAGAATGTATCAGAATAATTCACTCAGTTCAGTGATAAGTAATGGTACCCTGCTTCAGTTATGATCCTTGACATCAGGATCCAGTTTGCTCTAT
>Marker5102
CATTTTCATACAACTTATGAAAAACACCCACCATGCTAAAATTAACACGAATTGAGTAATTAAATCATACTCTGATACCAATTGTTAGTTTCAACAAGCAXXXXXXXXXXAACTAAGCATATTCATCAAATGAAAAGAGGGTTTCAGTAAATACCTTTGAAGATCTTCTTCAAACTTCAAATTTAGTTGCAATCTTCTCCTTTACTAATT
>Marker5525
CTCAACTAATCTCACGGGATAATCCACCTGACCCTATGACGTTTGGGTGTCAAGAAATTTATAGGATATTAAATCCTAGGTAGGTGGTCACTATAGTGTCXXXXXXXXXXTGCAATAAAGAGTCCAATACATGTCACATAAGTATCGGAGTATCCAAATATTCAATACCTGTTGGCCCCACTAGCCAAACTAGAGTGTCCGATGCAGAGG
CTCAACTAATCTCACGGGATAATCCACCTGACCCTATGACATTTGGGTGTCAAGAAATTTATAGGATATTAAATCCTAGGTAGGTGGTCACCATAGTGTCXXXXXXXXXXTGCAATAAAGAGTCCAATACATGTCACATAAGTATCGGAGTATCCAAATATTCAATACCTGTTGGCCCCACTAGCCAAACTAGAGTGTCCGATGCAGAGG
>Marker5386
CATCTCAAGATCCTCCCTATTATTCTCTTGAGGCTTTAGATTGAGTTGAAGGACTCAAAATAAGTTTGAATGAAGGAAATTTCGAGAAGAAGCTCACTAAXXXXXXXXXXGATTTCTACTTCCATCTTCTCTATTTATTGCAGGATATTCATGCAAAGAAGAAGGCTGCATGAGGTGCAGCTCGTGCTTGAAGATTGAATCAAGATTCAA
>Marker3149
TCATTGTAGGACTATGATGTATTGTTCATTAGAGGGATTAGTGGTACTTATGAAGTAACTCTTATCAAAAAGTACCTATGAGTGGAAGCAAGATCGTTCCXXXXXXXXXXTTTCAAACTTAAACAACAAAGGACCGAGAGACATACCTCTTGAAGAACTTTTGTTCCTTGATCTCTCGCTATAGTCAAACTTAGCGACTCTCGGTATCCT
>Marker4033
ATCGTGAGATTTATGCTCGACTTCGTTCCATTTTTAGATGACTGCTCCATTTGAGAAGTGTTTGCATGGGTTAATAGCAAGGTGACCGAGGGAATTTTTTXXXXXXXXXXTTGTTTTGTAAAGACACACATTGTTTAATGAATAAAATAAGTGTTATTTAATTCTGGCATTTACTCATATCCAATAAACAAAGCTCCTTAGTTATCTTAT
ATCGTGAGATTTATGCTCGACTTCGTTCCATTTTTAGATGACCGCTTCATTCGAAAAGTGTTTGCATGGGTCAATAGCAAGGTGACCGGGGGAAGTTTTTXXXXXXXXXXTTGTTTTGTAAAGATACACATTGTTTAATGAATAAAATAAGTGTTATTTAATTATGGCATTTACTCATATCCAATAAACAAAACTCCTTAGTTATCTTAT
>Marker10077
CACCTCAAGGCCTTCCTTACTATTCTCTTGGTGCTTTAGATTGAATTGTGGGACTCAAAATAAGCTTGAATAAAGGGAATTTGGAGAAGAAGATCACTTCXXXXXXXXXXAATCTTCTCTATTTATTGCAAGACTATCATGCAAAGAAGATAACTATATGAATTGTACCTCATACTTGGAAATTTGACTCATGAAAAGAGTGGAGAATGT
>Marker3785
TTACTCATATGAGACTGAGTGAGAAAGGCTAAGCCGAACTGCACGAAATATTGGCATCCTTTATTTCTATTCGTCTCAAAAAGAATAGTCTCAGTCTTCTXXXXXXXXXXCCATGTCCATGCAATACCCAAAACCATTTACTTTCTCTAATCAAAAAGTAAGAATAATATTTAACACTAACATCTGAATGGATCCAACGCAACTTAATGA
>Marker1950
ACCTTTCCATCTATACCTCGTTTTCACTTGTAGATCCACTTACACCCTATAGGTTTTACCCCATCAAGTTGATCCACAAGTTCCTATACATTATTGAAATXXXXXXXXXXTCATCAGATATGATGTTTTGGGTTTCAATCAAACCCATGTAGCTTTCCGATGGGTTCATAACCCTCCCACTACGTCGAGATAGTCTCAACTCTTGAGATG
ACCTTTCCATCTACACGTCGTTTTTTCTTGTAGATCCACTTACACCCTATAGGTTTTACCCCATCAGGCTGATCCACAAGTTCTCAGATATTATTAAAGTXXXXXXXXXXTCGTTAGAAATGATGTTCAGGGCTTTAGTCAAACCCATGTAGCGATCTGGTGGGTTCATAACCCTCCCACTACGTCGAGGCAGTCTCAACACTTGAGATG
>Marker4589
ACTGATTCTGATGTGAATGTCTTAGAGTTCTTATCAATCTGGAAATCATAGTCCATGTATCCTCAAATCCTTATAACCATACACGAGCATGTAGTCCCTCXXXXXXXXXXCCAACAGCCGATGCATAGAGGATTCGTCTCATTTTCTCAACTTCTTGAGGTGTCTTATGACACTGTTTTGTAGATAATATAACTCCATGTCTGAAAGGGA
ACTGATCCTGATGTGAATGTCTTAGAGTCCTTATCAATCTGGAAATCATAGTCCATGTATCCTCAAATCCTTATAACCATACACGAGCATGTAGTCCCTCXXXXXXXXXXCCAACAGCCGATGCATAGAGGATTCGTCTCATTTCCTCAACTTCTTGAGGTGTCTTATGACACTGTTTTGTAGATAATATAATTCCATGTCTGAAAGGGA
>Marker4089
ACAAGTTTCATCAACATTTTGTTTAAAGCCATAAGATTTGATCGCAGTGTCAATCTTATATTCTAGGGTCGAGATGCTTGTTTTAATCCATAAATGGATCXXXXXXXXXXTTCAACAAGATTGTCATTGTTGGAATATAGAAACATGCAGCGGAAGAAAACAAGATCATTAAGCATTCTAATTCTTCAATTTTGACATCAAAATATGCAT
>Marker4351
ATCAGGGAGCATAAGTCTCGTATTAAAATTGTGTTAAGTGAGCTTTCCAATGAAACTACAGAAACTTCAATAAAAGTTGTTGAAGAGGCTATTACATCAAXXXXXXXXXXAAACCCACCTGCTCATTATATGGGTTTAACAGAAAACTTAACCATCATATCTGATGAGGAAGTTGAGGATCCATTGTCCTATAAATAGCCAATGGATGAT
>Marker7558
TCCACAGCAGAATAGTTTAGCTGAGAGGTTTAACAGAACAATTATGGAGCGTACAAGACGTCTCTTGACAAATGCTTCATTGCCCTTGAAGTTTTGAGGGXXXXXXXXXXCCTCAGGAGATATGGACAGGAAAAGCTCTAAGTTTGGATCATCTCAAAGTGTTTGGATGTTTAGCTTATTCTCATATTAAGGAAGGGAAGCTGAATAAGA
TCCACAGCAGAATAGTTTAGCTGAGAGGTTTAACAGAACAATTATGGAGCGTACAAGACGTCTCTTGACAAATGCTTCATTGCCCTTGAAGTTTTGAGGGXXXXXXXXXXCCTCAGGAGAGATGGACAGGAAAAGCTCTAAGTTTGGATCATCTCAAAGTGTTTGGATGTTTAGCTTATTCTCATATTAAGGAAGGGAAGCTGAATAAGA
TCCACAGCAGAATAGTTTAGCTGAGAGGTTTAACAGAACAATTATGGAGCGTACAAGACGTCTCTTGACAAATGCTTCATTGCCCTTGAAGTTTTGAGGGXXXXXXXXXXCCTCAGGAGAGATGGACAGGAAAAACTCTAAGTTTGGATCATCTCAAAGTGTTTGGATGTTTAGCTTATTCTCATATTAAGGAAGGGAAGCTGAATAAGA
>Marker8324
TTTTTCAGATTATCATTCATTTATTATTTTCTCTCGGTTAAACGTGGCTTTATTTTTTTTGATAGTCATAGGATATTAGCACTGCCTTTTTCCTTTTGTTXXXXXXXXXXTGGATGGATTATTTATTTGCATTAATTTTATTGAAATAATAAGGTTTTTTGTTTTGATTTTTGTTTGCAAGAGAGACTTTTTAGGTTTGACTTAGATTGA
>Marker4334
ATCTTTTAGGGCTAAGTCTGTCAGATTGACAGTACTCCCAATCAAATATTAGTGAAAAATAAATTCAATGATTTTGGCCTTCAAATAAATTCAATGATATXXXXXXXXXXGAAGCGTTGAGCCAAATGGCCAAACCTGACCTCGGTGATCGAGGCATGTTGGGCCATCTGGCCTAATTCACCCACTTTTGCCTCAAAAGCCAAGGTGGAG
>Marker2846
AGTAAGTGGGAGCAGGACGTGTGACAATATATCTCACGGTCTCTCTCATTAGGTTGGATAACATTTTTCTTATGTATCACCTTGAGGCACTCTGGGAGTGXXXXXXXXXXGTGTCTTGTCCTAATCTGCTTTTTCCCTACGGTGGGCGCATTAGGGCAGGACTCTAGGGTCTAATATGAAGGGTTACACTTACACAGAATTGTTAAGGTT
AGTAAGTGGGAGCAGGACGTGTGACAATATATCTCACGGTCTCTCTCATTAGGTTGGATAACATTTTTCTTATGTATCACCTTGAGGCACTCTGGGAGTGXXXXXXXXXXGTGTCTTGTCCTAATCTGCTTTTTTCCTACGGTGGGCGCATTAGGGCAGGACTCTAGGGTCTAATATGAAGGGTTACACTTACACAGAATTGTTAAGGTT
>Marker8136
CACCTCAAGATCTTTCCTACTATTCTCTTGGGGCCTTAGATTGAGTTGTGAGACTCAATATAAAGTTGAATGAAGGAAATTTAAGAAGAAACTCACTGCAXXXXXXXXXXAATCTTCTCTATTTATTGCACGACAATCATGCAACGGAGAAGGCTGCATGAAGAGCACCTCATGCTTTGAAAGATTGAATCAAGAAATGGTGGAAATAGT
>Marker6138
ATCAATATACATAACAGTTTTTATAAACCATACCCATACATAACATCTATTCAACACAACTATACCCTTTTCCCCTGTCATAGACATAGAACTAAATAACXXXXXXXXXXATGTTAATTGCTACTTGGGGAGGAAAACATTTTTAAAAAACAAGTTGGAAAGCCTAGTGAGTGACTATTTTTAATAAAACATACTTAACTCATAAATAAC
>Marker6071
TTAGATGAAGACTATCATGATCCAAGACCTGATCGCCCAGTGGCTCAATATAATATGGCTCCTCCTGCAATACCTTAATCTACATCAATATATATCTATAXXXXXXXXXXTAACGCTTTCTCTTTTTCTTTCTATTTCAAGTGTGTAATAATAATCCATGCATGCATGGACCTAAAAAATTATGAACTTTTAACTTTTTCTTCTAAATTA
>Marker2734
CTCTTGATGGCTAGCCGCATGCTTATATCTCTATAATGCATGGTTGCTCGAGCATAAGATCGTGCCTATCTCTAGGAACAATGCAAACTTTGCTTTAGTGXXXXXXXXXXCCTCACACCAAGCGAAGAAGATTATCACTATACTCACACAATGCACACCTCTTGGTGGGTTGCTACATGCGTCCTATCTCTAGGCTACACGATTGAGTAT
>Marker5049
CTAATGGAAAGCTTGTATCTTTATAAGACCTTCACCAATTGCTCCTCTTACTCATTAGACAAATTCTTTGAAATAATCATAGACAATGTTTCATCTTTTCXXXXXXXXXXTGATTTACTCGTAGGATTTTGATGTTGATTGGAACAAGGTGTTCATGTAAGTTGCGTTATAGATATAAAAATCTCCTTTCTTCTAATAGTTGTATAAGAT
>Marker5932
TTACCCACTTTCCCGTAGAAACTAAGGAAGAAAAAGAACGAAGAGGTACAGTACCAACGCTTCATGTCTATGTTAAAGCAATTACGTATTAATATTCCTTXXXXXXXXXXTAACTAAGAGTTCAAAATCAATCATTCCACCAAAGATGAGCGATCCTAGGAACTTTACTATTCCTTGCTCCATAGGAGGATTGTACATCGGGCAAGCATT
>Marker5500
TTATATATCGTACTAGTAATACAAGACCAGATATTGTATTTTCAGTAAATTTATTAGTAGGATATAGTTTTTCTTCAACAAAAAGACATTGAAACGGAATXXXXXXXXXXTTTGATTTAGTTGGTTATGCAAGTTCTAGAAATTTATCTTATTTACACAAAGCTAGATATCAAAAAAGTTATTGAATGAATCGAATTCTTGTGGAAGCGT
>Marker3034
CTTGTTGGTATAGGTAGTAACTTTCAATTCTTTTTAGCCTTTCTTAACCATACTTTCATATCCTCAGGATCCCTCTCGTTTGAATGTAATATCGGTTCATXXXXXXXXXXCCAGGATTCAGACTAGGATTCTTGATGATTACTTTATTCAACTCCCTGTAGTCTATGCATAGGCGTAACGATCCATCATTTTTCTTTACGAACAATACTA
CTTGTTAGTATAGGTAGTAACTTTCAATTCTTTTTAGCCTTTCTTAACCATACTTTCATATCCTCAGGATCCCTCTCGTTTGGATGTAATATCGGTTCATXXXXXXXXXXCCAGGATTCAGACTAGGATTCTTGATGATTACTTTATTCAACTCCCTGTAGTCTATGCATAGGCGTAACGATCCATCATTTTTCTTTACGAACAATACTA
>Marker4073
TTAACTTATTGCGATGAAATTAAAATATGACAAGGTAGAAGATGATGATGGACATGATGTTGAAGGAACTAAAGAAATGCATTGATTACAAAATGTATTAXXXXXXXXXXCATGTTTGGACAGTGGAGTAGTCTTTCTCGAGCTTTATCTTCGGCGAAGCTCCGGTTGTCAATCGGAAAGGGTTGTGGGAATGAAGAACGCTCAAGGATT
TTAACTTATTGCGATGAAATTAAAAGATGACAAGGTAGAAGATGATGATGGACATGATGTTGAAGGAACTAAAGAAATGCATTGATTACAAAATGTATTAXXXXXXXXXXCATGTTTGGACAGTGGAGTAGTCTTTCTCGAGCTTTATCTTCGGCGAAGCTCCGGTTGTCAATCGGAAAGGGTTGTGGGAATGAAGAACGCTCAAGGATT
>Marker4365
ATATAATTCGCCTTAAATTTGCGTTCCTGCACTCACGAACGTAGTCTATTATTGTATGCCATAAATTCTTTCGTCCAAATCAATCAATCAATCAATTAATXXXXXXXXXXGAAAGTCAGAACATGTTGTATCTGTGCTCATAGCTTGAAAGAAACATAACACTCAGTTTTTTCTCCATGGAACAACCTCTTTAGTAAAAACTTGAAAGAC
>Marker4452
CATTTTCGTATAACTCATGAAAAAGCACTCACTAACCCAAAATTAAACCAAATTGAATGCTAAAATGATGCTCTAATACCAATTGTTAAGAGTATATCAGXXXXXXXXXXAATAAAACATGCCCATACAATAATAAGAGGGTTTCAAGTCATACCTTTGTAAAACCTCTTGAAACTCGAATTCAGCAGTAAATCTTCTCCAAATCTTCTT
>Marker5003
TTGTTATTGTGTCTTGTGGATAATATCATATTCCAGGAGTCATTGAAATTGGTTTATTGGTGATTGCAGGATGCATAGTTGATTGTGCATTTACAGTTGCXXXXXXXXXXTTTTAGGTCTGCCGGTGGTCACTATAATATTTTGATTACTCAGCCTTGATGAAGTATATTTTCTATGGAATAGTTGTGGATATTTAGATGAGCTATTTTT
>Marker7451
CAAATCATGTTACTTGTGACTTGTTAATTTTAACTGATGTGAGAACTGTACAAAGTTTTCTGATCAAGTTGTTGGATGGAAACTATGAGAATGCAGATAGXXXXXXXXXXCAGTGACTCAATTGAGCGATGAATTGAATTGTAATGTGCAATTCGATAAAAAAATTATGTGTTATACCGGACTAACTGATGAGGAAGGTTAATGGATTAG
>Marker5767
TTCCTTTTGGTTGTTCATCAATTAAGTACCCTCTCCCTGAAGTACCCACGACACTATTTAAAGCGATGATCCAATACTCCTTGGCGCATGAGGTTCCACCXXXXXXXXXXCCATTATCCAATTCATTTTTTCATGAATGGATCGAACCAAGTTCGTGGGTTGAGTATGATGTAAATTTATGATCCTTGTCTTTTTTTACAATTAGATACA
TTCCTTTTGGTTGTTCATCAATTAAGTACCCTCTCCCTAAAGTACCCACGACACTATTTAAAGCGACGATCCAATACTCCTTGGCGCATGAGGTTCCACCXXXXXXXXXXCCATTATCCAATTCATTTTTTTAGGAATGGATCGAACCAAGTTCGTGGGTTGAGTATGACGCAAATTTATGATCCTTGTCTTTTTTTACAATTAGATACA
>Marker4708
ACACTTGTTGCCATTATATAGTGTTTTCCAAACTGTCTTTCAATTACTCCTTCGTTATGCTCTCTCAACCATCCACCACATATTTGATTTAAATCAAAAGXXXXXXXXXXGGAGCTATTGAAAGACAACATTTAAACAACCACACAGAAGTTCGAGATATCATTTAAACAACCAACATTTAAACAATTACATTTCTGCACACATATATGT
>Marker4536
ATAAGATAACTAAGGAGCTTTGTTTATTGGATATGAGTAAATGCCAGAATTAAATAACACTTATTTTATTCATTAAACAATGTGTATCTTTACAAAACAAXXXXXXXXXXGGATCAAATCGTTACAACGATTCTTTTTCCAGGATCAAGAAAAAACCCTTACAATAGTTTGAAAAAATAAATAGCATACTTGAAAAACTCTCTAAATAGA
>Marker2728
AATCGTCTAGAATCGACCGAGCTAAACGATAGAGCTAAACGATCGCATAGCTTTTGCTAGACAATCACATAGCTTTATCTAAACGATTGGGCATCGACCTXXXXXXXXXXCTCACACCAAGTCCGAACAGAGCCCACCCTCTGGATTCTCACACCGAGAATACCAAGGTCGCCTTGTTGGTGGTGTCAGACTAAACTCAACACCGTCGAG
GATCGTATAGAATCGACCGAGCTAAACGACAGAGCTAAACGATCGCATAGCTTTTGCTAGACGATCGCATAGCTTTATTTAAACGATTAGGCATCAACCTXXXXXXXXXXCTCACACTAAGTCCGAACAGAGCCCACCCTCTAGATTCTCAGACCAAGAATACCAAGGTCACTTTGTTGGTGGTGTCAGACTCAACTCGACACCGTCGAG
>Marker9923
TCAAGTTTCCTCAATAAAATTCAAGTGTAAATTCTTCTGAGTTTCCTGGTAAGTCCAAGGTCGAACACAGGGACTTGTGAAAATAGATTGCGTTGGTAATXXXXXXXXXXGCGGAGTTTGAAAAGAGTTGGTAAATGGGAAATGCGATGAATATGTGATGTGTTATTTTATGAATGGCAATGTGGATGATATGCGTTGATGGATTGCGTT
>Marker3626
GTAAATCGAAATGAAGCTATGTCCATTCGATTTTCTGATCCGCTGGAGATCGTGATTGCATTCTTTCTATTTATCTAACTTTCAGCTTGATCGTGCTTTTXXXXXXXXXXACTCTTTTATTTCTGCAATCTGTATAGTTTAGTGGCTCTCTGATCTTCATTTTGATATTTATACTTTCTGGTTATCATTCCGTTGAGTAGCTACTGCGTT
>Marker2494
GATCGTGTAGAGTCTGTAGGCGACAGACTAAGCTAAACAATCACATAACTTTTGCTAGACGATCGCATAACTTTATCTAAACGATTGGGCATCGACCTATXXXXXXXXXXCTCATACCAAGTTCGAACAGAGCTCACCCTCTGGATTCTCATACCGAGAATACCAAGGTCGCCTTGTTGGTGGTGTCAAACTCAACTCGACACCGTCGAG
GATCGTGTAGTGTCTGTAGGCGACAGACCAAGCTAAACGATCACATAGCTTTTGCTAGGCGATCGCATAGCTTTATCTAAATGATTTGGCATCGACCTATXXXXXXXXXXCTAACACCAAGTCCAAACAGAGCTCACGCTCTGGATTCTCACACCGAGAATACCAAGGTTGCCTTGTTTGTGGTGTTAGACTCAACTTGACACCGTCGAG
>Marker4719
TCAAATTGCTTCCCATCAATCACCCTTTGCCCTTTCTCCTTCTAATTTAACTTCTCCCTTCTCATGGTCAGGCCTTACGTATATATGTTTTATCTTTAGCXXXXXXXXXXCCTACTACACATTTTGGAGCTTGGTTATAATGTTATGTACAATGATGTTGATATGGTATGGCTGGCTGATCCATTTCCTTATCTGCAAGGGAATCATGAT
>Marker8631
CAAACTAATTCCACAAAGCAAGTTTCAACATTGCTCATACTTGTTGAATGTTCTGAATTGTTAGTGGTCCCTTCTGGGACACTCTAAGGCATGAGGGAGAXXXXXXXXXXAAAGATTTGTTGGAATTCCTTGAATACTAATAAAAAATTGGTTTAGGAGATGTTTAATTATTTATTTAATTCTGTTATTTTCTGCCGTGGTTTTGGAGAA
>Marker5078
TTGATTTAACCATAATTAGTAAATCAATCCTTAACAGATCGTTCGTATTTATAGCTAGGTCAAAATTACCATTTTACCCCTGTAATACATCTTGCTCCTTXXXXXXXXXXCAATTTTTTTGTCTCGGAGCATTGCAACGTTACGGAAAAAATCTATGTCCATCACTTTGCAGCGTTGCAACGCTACTATACAGTCACCTACTGTACAGTC
>Marker5517
AATTATTCAACACCTAGGGCAGGAAAATCGTCGAAAACAAGAAAGAAGAAGGAGGAGGAGGAAGGATCGAATTCAATTCCTGGCAAAGAGAATAGGAGTAXXXXXXXXXXGAGGAAGCAGAGGCAAGGACGAGCGTCAAGCAGCCTTCGCTCCAGGATCGACGAATGGGATAGGAGATGGATTTGGACTTGGAATGGGAGCAGTGAGGAG
>Marker5070
CAATTCGATTCCACATGGCAAGTTCTAACATTGCTTGGACTTGCTGAATATTCTGAATTGTTAGTGGTCCCTTCTGGAACGGTCTAAGGCATGAGGGAGAXXXXXXXXXXGGAGATTTGTTGGAATGCCTTGAATCCTAATTAGAATTGGTTTAGGAGATGTTTAATTATTTATTTAAATCTTTTCCTTTTCTGCCTTGGGTTTAGAGAA
CAATTCGATTCCACATGGCAAGTTCTAACATTGCTTGGACTTGCTGAATATTCTGAATTGTTAGTGGTCCCTTCTGAAACGGTCTAAGGCATGAGGGAGAXXXXXXXXXXGGAGATTTGTTGGAATGCCTTGAATCCTAATTAGAATTGGTTTAGGAGATGTTTAATTATTTATTTAAATCTTTTCCTTTTCTGCCTTGGGTTTAGAGAA
>Marker3635
TTTGTTCGTGATAAGGTTCTTGAGAAAAAGGTAGATATTCGTTTTGTCCCTTCTGAGAAACAGATTGCAGATGGTTTAACAAAACCATTAACAAAGGTGAXXXXXXXXXXTCACTGACCTTCATCTCCTGCTCAACTCTCTTCTTCAACTACTTGATTGAATATGTGGTACTCATCAAGCTCTCCAAATGTCATCTTCAAATTCTGCCAT
>Marker3187
TTTATGTAGAGACATGAAGATGGATCAAGTTTGAGTAAATAGCTAAAATAGTCTATAGTACATGATTAAGGTTGGGTACCTTATTCTGGTAACACTATTGXXXXXXXXXXCAGATTCATTCATGTACTGACATGAGGAACGGGGGTGTCCTATGCAATCAGTTTGCAGGAGACCAGATCAAGAAATAAGTCACTCTTACTTTATAACGTT
>Marker3508
TTTGTGCTAATCATTCCCATTATGTTAGTGAGGCATCCAATCTTTGTCGTTTTGTTTATTATTTTACTGAATAATTATAATTACTTCCCGGAAGTTTGTGXXXXXXXXXXATTTATATATTCCTTTGTTAGTTGCCAAATTATCATTATGTCTTATTCCCAGCTTTAAACATTTGTTAAAGATCCTTCCTCTCTCTCTCCCTCTCTCAAT
>Marker5121
CTCAAATATGTTTATTTAGGAAGCAATAACCCTTTACCGGTTATTATATCTGCCTCGATGAGCAAAGAGAAGAAGGAAGCACTTATCCAGATCATGAAAAXXXXXXXXXXTCATCTTGAAGAGGGAAAAACAGGATCCATAGAAAGACAACGTCGTTTGAACCCTACCATGAGGGAGGTTGTGAAGAAAGAGATAGTGAAGTGGCTTGAT
CTCAAATATGGGTATTTAGGGGGTAATAACACTTTACCAGTTATTATATCTGCATCGCTGAGCAAAGAGAAGGAGGAAGCACTTATCCAGATCCTAAAAAXXXXXXXXXXTCATCTGGAAGAAGGAAAAATAGGATCTATAGAAAGGCAACGCCGATTGAACCCTGCCATGAGGGAGGTTGTGAAGAAAGAGATAGTGAAGTGGCTTGAT
CTCAAATATGGGTATTTAGGGGGTAATAACACTTTACCAGTTATTATATCTGCATCGCTGAGCAAAGAGAAGGAGAAAGCACTTATCCAGATCCTAAAAAXXXXXXXXXXTTATCTGGAAGAAGGAAAAATAGGATCTATAGAAAGGCAACGCCGATTGAACCCTGCCATGAGGGAGGTTGTGAAGAAAGAGATAGTGAAGTGGCTTGAT
>Marker4026
ACTTGTTAAAATATTCAAGTCTTTAGGTCTTTTGGTGGTTTCCAACAGGATTTGGAATCCAGATTCAACATCCTATTTACCCTGACAGTCCCTTTCATCCXXXXXXXXXXCATCCTTGGAAAATTCCTAGGAGGTCACCCAATATAGGATTTCTCCAAATTATTTATGCTTTACTTTGGAGTTCATATGATTAAGCCACCGAAAAGGAAG
>Marker4021
ATTTAACAAACTGTCCCCTCTGTCGTCGGCGAATTGAGCTGGTAGTAAAGACTTTCCGCCATTAATGTTCAGCTTTGAGGACTCGTTATCATCATTAACCXXXXXXXXXXTTGTCACATGTTGCAAGAATCTGACTAGCCAGTTACATATTGCAACCTCCCCGGATAGCAGTTGAAAGCTTCTTTCAGAAGGTAATTAAACGTAATTGCT
>Marker3200
ACTGACCCTGATGTCGATTTCCGAGAATCTCTATCAGTCTGAAAGTTGGAGTCTGTGTATCCTGTAAGGATCAAATCCTTATCTCTATACACGAGCATATXXXXXXXXXXGAAAATATCAAGTCTAATACATAACATTGCATACATGAGGCTTCCAACAGCCAAAGCATAGGGAATCCGTCTCATTTCCTCAACCTCTTGAGGGTCTTAT
>Marker9736
AACACTAGAAATCACTACACATTCAAGAATCAAACTAAAGAAAAATTAGGAAAAAACCCAAATTAAAATTGATAAAAAGGTTGAATAAAACATTACCGAAXXXXXXXXXXTAGTCTCTTGTCCTAATATGCTTTTTCCCTATGGTTGGCGCATTAAGGCGGGACTCTAGGGTCTAAAATGAGGGGTTACACTTACGCGGAATTGTTAAAG
AACACTAGAAATCACTACACATTCAGGAATCAAACTAAAGAAAAATTAGGAAAAAACCCAAATTAAAATTGATAAAAAGGTTGAATAAAACATTATCGAAXXXXXXXXXXTTAGTCTCTTGTCCTAATTTGCTTTTTCCCTACGGTTGGCGCATTAAGGTGGGACTCTAGGGTCTAAAATGAGGGTTACACTTACACGGAATTGTTAAAG
AACACTAGAAATCACTACACATTCAGGAATCAAACTAAAGAAAAATTAGGAAAAAACCCAAATTAAAATTGATAAAAAGGTTGAATAAAACATTATCGAAXXXXXXXXXXTTAGTCTCTTGTCCTAATTTGCTTTTTCCCTACGGTTGGCGCATTAAGGCGGGACTCTAGGGTCTAAAATGAGGGTTACACTTACACGGAATTGTTAAAG
>Marker5783
ACAACTACCAGTAGAGCTTTCCTTAAATTTAATCTTTGCCATATATTTATCAAACCTCTGATTACCAACAGCATGCGGATTGTTTTAGCCCATATATTGAXXXXXXXXXXAGTTATGACATCTAATTGATCTAATTCCAAAATGTCTTGAACAACAAAGGACAACAAAAGTCTAATTGAGGTTAGTTTTACTACTGGCAAAAAAATTACA
>Marker5951
TTTCTTTACATTATGCATGTGTAACTAAACTTCCGAATGGGTTGAGAAGTACTTAGCTAGCATGACCTATGATCTTCATTTTATGCGATCATCTTGTCTTXXXXXXXXXXAATCGAATAAGCAAGAGATAGAGACTTAGAGATAAGTTCTGTTTGCTAACATGCATCGCATGCACCCTAGAAATAGGTTATGGTGGTATGCGGTCGCCTT
TCTCTTTACATTATGCATGTGTAACTAAACTTCCGAATGGGTTGAGAAGTACTTAGCTAGCATGACCTATGATCTTCATTTTATGCGATCATCTTGTCTTXXXXXXXXXXAATCGAATAAGCAAGAGATAGAGACTTAGAGATAAGTTCTTTTTGCTAACATGCATCGCATGCACCCTAGAAATAGGTTATGGTGGTATGCGGTCGCCTT
TCTCTTTACATTACGCAGGAGTAATTAAACTTTCGAATGTGTTGAGAAGTACTTAGCTAGCATGACCTAAGATCTTCAATTTTATGCGATCATCTTGTCTXXXXXXXXXXAATCGCATAAATAAGAGATAGACACTTAGAGATAAGCTCTGTTTGCTAACATGCATCGCATGCACCCTAGAAATAAGTTATGGTAGTATGCGGTCACCTT
>Marker3321
TCGAAATTTGGTCAAATCTTCAAAAAACTATATGTTGTTCGATGTATCCACGAGACATGTAAGTGGGAAGTACGTGCAGTTAGAATGGATGGTTGTGACAXXXXXXXXXXTAGCACGTTTGTAATTGGCCGGTTAATCAAAGATAAGTTCGGTGTTGGTCGTGCTGAAACCCCATACCATATCATTGAGGATATGTGACTGGAATATGGT
>Marker12137
CCTTTACTAAACCGAATCTTACAGATGCTGAACTACTACATCTGAGGAAGCTAGCACATTCCTTACCTACTCATTTTGTCCTTGGTATAAACTTTGTTGTXXXXXXXXXXTAGAAGGTTTTGAATAGCTGGTTTTTCTGCTTAAAATTTATGGGAAGACACGGCAAAACTTAAGCAATTTAAGTGAAGGTCGCAAGCAACACAATGAAAT
>Marker5361
AAAATTTCTCAGTTTTACAGGATCTTTTTTTTGTCCGTTTCTCGTTTTTCCCCATTTGGGTTTTGTAGCCTCCCCTGTGTTTTTTATTTGCTTCATTCATXXXXXXXXXXGACATCGCCGGCCACATGAGAAAAACGCTTTTACATAAATTCATTTTCTGCCATTGAAATAGGTGAGAAGGTCCTTTTTTAGGAGAGAGATGAAGATTGA
>Marker2825
AACGTGAGATCTACTCTCGGCCTCGAGGCACCATGGGTGTCCCCTTACGGATGGCGTTTGGGTAGGTCAATACCAAGGTGAATGGAGAGAGTGTTTATAGXXXXXXXXXXTCGTGGGTGTCCTCTAATGGATGACAGTTTTGCATGATTCTTTATTTGATCTTCTGGATAGGGTTGCTTTAGTCTCTTATTCTAGTCAGTTTTCCCTAAG
>Marker5232
AGAAGTTAGTAACCCAATTCGACAATAAACCACCTATGTCTGAGGGGCAGTGTGCCTAGGAAAGATAATCACTAATATTAAAGAGTTAGAAAATTACAACXXXXXXXXXXACTTAGGCTCCCCCTAAGTATGATGATATTAATGTTGAATACTTCGACTTTTAACACTGTGTGAGACTCCTCTCTGCTTAATTATCTTCCTTGTAATTTA
AGAAGTTAGTAACCCAATTCGACAATAAACCACCTATGTCTGAGGGGCAGTGTGCCTAGGAAAGATAATCACTAATATTAAAGAGTTAGAAAATTACAACXXXXXXXXXXACTTAGGCTCCCTCTAAGTATGATGATATTAATGTTGAATACTTCGACTTTTAACACTGTGTGAGTCTCCTCTCTGCTTAATTATCTTCCTTGTAATTTA
>Marker7205
AAAATATTTCTAGCCTGTGCATTGTTGATCAATTAAGTTGCAAATATTAGGATCGCATGGTTGAAGTCTATTCTTTTTCTAGCCAAGTTCATGTGGGTCCXXXXXXXXXXGTGTCGCTAAGAAGAAAAAGTTTTTAACTGAATTATGGCTGATTTAGATTTTTTCAAAAATTGGCTAATTAGGCTATTCAAATTTCTAATAGGTCGAGGG
AAAATATTTCTAGCCTGTGCATTGCTGATCAATTAAGTTGCAAATATTAGGATCGCATGGTTGAAGTCTATTCTTTTTCTAACCAAGTTCATGTGGGTCCXXXXXXXXXXGTGTCGCTAAGAAGAAAAAGTTTTTAACTGAATTATGGCTGATTTAGATTTTTTCAAAAATTGGCTAATTAGGCTATTCAAATTTCTAATAGGTCGAGGG
AAAATATTTCTAGCCTGTGCATTGCTGATCAATTAAGTTGCAAATATAAGGATCGCATGGTTGAAGTCTATTCTTTTTCTAACCAAGTTCATGTGGGTCCXXXXXXXXXXGTGTCGCTAAGAAGAAAAAGTTTTTAACTGAATTATGGCTGATTTAGATTTTTTCAAAAATTGGCTAATTAGGCTATTCAAATTTCTAATAGGTCGAGGG
>Marker6482
ATTTACCTCCTCTTTATAAAAATTTCGTCCTCAAAATTTCGCCACAAGTCCGTCAGTTAAACAACTGCGAATACTTATTTCTGATTTGCTCCTCAACTTCXXXXXXXXXXCCTTTCTGTTCAGAATCTCCACTGGTTCCTCCTTATACGATAAATTCTGTTTCAACTGTATCGGTTGCTCAGATAATATATGAGTAGGATCTAGCACATT
>Marker2432
TTGATTTAACCATAATCAATAAGTTGATCATTCAAAAGTTGTTCGTAATAACGGCTGGGCCAATATGCTATTTTACCACCGATATTACATTTGTAGGAGTXXXXXXXXXXATAAAGCATGTTCGTATAATAATATGAGGGTTTCAAGTCATACCTTTGCAGAACCTCTTAAATCTCGATTCTCAACTGTAAAACTTCTCCAAATCTCGCT
>Marker6089
TAAAATCAAGAGAGAAAAGCTTGTTAGTACCCATCAACGGGATAACAACTGATAACAGTTTAGGAATTTCAGCAAACAAGTGATACACAGAAAACAGAAAXXXXXXXXXXCAGTCTTTAAATGGCTTGAATGTGAATGAATTCCGAGCCTTTTCAGAACCTTTCCGGTGATTTCACAGGCATTCTGATTTCATCGACATTCACAATCTTT
>Marker3542
TCCAGTAAAGACCCACAGTTGCACTCTTCTCACTACAGCAAGTTAGCTCTTCATAAATGTTTGTAACACCAACTATGTCAAATTACCGTTTTACACCTGGXXXXXXXXXXGAAACCCCTCTCGAGCCAATGAAAGGGTAAGGCCCTTTGTTCAAGTCCTGGAGCACCATTTAAGAGAACACTCATCTACTTACCCTGAAGTCGAGAAGGA
>Marker4074
TTCATCAAGTGTCCAGCCGTGAAGTGCTCTGTTTTCTACAGATGAAGCAACAAGATTGGCCTTATTATTGATATTATTTATTCACTTATAAATATACACTXXXXXXXXXXTGTCCAGCCGTGAAGTGCTCTGTTTTCTACAGATGAAGCAACAAGATTGGCCTTATTATTGATATTATTTATTCACTTATAAATATACACTTTTAAAAAA
>Marker4147
ATGACACTGTCCTACCCACTAAACAAGTCCCTTGGATAACGTACTACAGGAAGAATCTCATAAAGGAAATAGTGGCACCTATTGTTTCACCTACTCCAATXXXXXXXXXXGATGATATTGTTGATTTGGCTGAGAATAACAGGGTTACAAGCAGTGATGAGACTTTGGAAGAAACACAAGAGGGTGAGACTCTACCTCAGGTGGTTGAAT
>Marker2981
CCTATTGATCAGATCCATGAACGCTGCTGGAACATTCATTAGGCCGAATGACATCACTATGAACTCATAAGTCCATACCTTGAACGAAAGGCTGTCTTGGXXXXXXXXXXCTGAGAAGGGGATATTTATTCTTGATGGTCACCTTGTTCAACTCTCTGTAGTCAATGCACAGACGTAACGATCCATCCTTCTTTTTTACAAACAAAACGG
>Marker2888
CTTCAAGGCGTTAGAGGTCTCACCTTGTCTCACCTCTTGCCATAGGCGAGTGCTTGGCTCGCCTCAACAACACTGGGTTCAGAATTAAAAAGGAATCTTCXXXXXXXXXXTGATTTTAGAAACCATCCTACTCCAAACATCTACAACCAACAAAAGAAGGAAGACGACAATTTTTTTTTTGGATAACTGTGAGTGTTCGGGCCAGCTGAG
CTTCAAGGCGTTAGAGGTCTCACCTTGTCTCACCTCTTGCCATAGGCGAGTGCTTGGCTCGCCTCAACAACACTGGGTTCAGAATTAAAAAGGAATCTTCXXXXXXXXXXTGATTTTAGAAACCATCCTACTCCAAACATCTACAACCAACAAAAGAAGGAAGACGACAATTTTTTTTTTGGATAACTGTGAGTGTTCGGGTCAGCTGAG
>Marker3342
TATGCTAATGGCAGCTTACATCTTCTTTATGCATGTTGATTTTTGCTTAAATCTACTTTGGAAATAAGAATTTCTAGTTTAGCTCACGCATTGAAGAAACXXXXXXXXXXAGAAGTATATTCAAAGTGAGTTTGCATCGCCTGGGAAGCCCTGGTTAGACCATGCTTGTCCATGGCTTTTGATTTGTGCCATGATGATCTATCCATTTAT
AATGCTAATGGCAGCTTACATCTTCTTTATGCATGTTGATTTTTGCTTAAATCTACTTTGGAAATAAGAATTTCTAGTTTAGCTCACGCATTGAAGAAACXXXXXXXXXXAGAAGTATATTCAAAGTGAGTTTGCATCGCCTGGGAAGCCCTGGTTAGACCATGCTTGTCCATGGCTTTTGATTTGTGCCATGATGATCTATCCATTTAT
>Marker3272
TTAAATAACCATAATCAGTAAGTTGATCTTTCACAGGTTGTTTGTAATCACAGTTGAGTCAAGATAACTGTTTTACCCTTGTGAATACATCTTATTTCTTXXXXXXXXXXATGCGGGGCCCCGATTGTTCAAGACCTGGAATTAGTACTTAAGATAACAACCTATCTGCTAACCCTAAATCGGGTAGGGTTTAAAAAAATCTCAGTTTGG
>Marker4675
CTTGAACCCTAATTTCTCTACTTGTATATGTTCCCTATTGAAACCAGTGTGGTGAGTAGGTTGATGTGAGAATTAATGTGTAATGGTAGAGAAAAGGGTGXXXXXXXXXXGTAACCCATGCGTTGGAGGCTAGAAAATTGGCTAAGTGTTGTGCCATGCATTAGCCTTGCTCATTTGAGAGGTTATTTGGGCATTGAAGGATGCCAAAGT
>Marker2340
TGATAACGGGCAGAAATGCACGTTATCATAGTGCTAAGTTCTTAAACAATATTGGATTGCGTTGATAGAATATGTTAAATTGCGTCCATTAAGCATAAATXXXXXXXXXXAATGCGATCATAGGAATATATCGGTCGAGCGCAACTTCATCGCAAGACTTTGCTTGATCGTGCTCGCAAACATCCACCCAAGAAGAATCACCGCAACATG
TGATAACGGGCAGAAATGCACGTTATCATAGTGCTAAGTTCTTAAACAATGTTGGATTACGTTGATAGAATATGTTAAATTGCGTCCATTAAGCATAAATXXXXXXXXXXAATGCGATCATAGGAATATATCGGTCGAGCGCAACTTCATCGCAAGATTTTGCTTGATCGTGCTCGCAAACATCCACCCAAGAAGAATCATTGCAACATG
GATAATGGGCAGAAATGCACGTTATCATAGTGCTAAATCCTTAAACAATGTTGGATTGCATTGATGAAATATGTTAAATTGCATCCATTAAGCATAAATTXXXXXXXXXXATGCGATCATAGGAATACATTGGTCGAGCGCAACTTCACTACAAGACTTTACGTTGATCGTGTTTGCAAGCATTCACCCAAGAAGAATCACCGCAACATG
>Marker6676
ACCGAATCCCAATTTTACACTTAAGTGTGTTTTCTTATTTAAATTTTCTTAATTTTCCACTTAATTGTGTGTCTCTATTTAAATTTGTATAAATAAGTTGXXXXXXXXXXAAAAAAAATGGAATTTATGTGAAATGTGAAAAATATGGGAAATTACTTTGGAAAAATTTGGAAAATCCGTGTAAAGGTATCATCAAAGTGGTGAGCAAAT
>Marker10525
CACCTCAAGGCCTTCCCTACTATCCTCTTGGTGCTTTAGATTGAGTTGTGGGATTCAAAATAAGCTTGAATTGAAGGGAAATGGAGAAGAGGTTATTGCAXXXXXXXXXXTACTTCAATCTTTTTCATTGATTGCATGACTATCATGCAATTGCTGCATGAATTGCACCTCATGCTTAGAAGATTAACTCAAGAAAATTGTGGAGAATGT
>Marker5347
AGAGTTTAACAAACTAAAATGTGCATAATGTCTAAATTTGTTTTAAGATTGTTGTCAAAGCAGAAGCACAAGAAACTATAAAAATCACAACATTCATATAXXXXXXXXXXTTTGATAAGCTTGGAAGCTTCTCCTTATTTTATTAACAAAGGGGGAGAATTCAAGAGCTCCCCTTCCCTCCTCTAAATGGCCTTACAAATACCTTCTCTT
>Marker3383
TTACTTCTATTTCAATAGCTTGGAAATTCTGGACACCATTCTCTGATGATGCATTTTCAGTTCTAGGTAAGAGCTTCACCTTGAAGGTAGTGGAGTTCTCXXXXXXXXXXAAGTCCCGGAGCTTGTAGCATTTAGTTCCCTCAGGATACCCTATAAAATGCACTTTAGAGCCCTAGGTGAAGTTTTCTCTACCTTATATGTACATATGTT
>Marker7831
ATAAGATAACCAAGAAGCTTTGTTTATTGGATATGAGTAAATGCCAGAATTAAATAACACTTATTTTATTCATTGAATAATGTGTATCTTTACAAAACAAXXXXXXXXXXCCCTGTTGAGCTACAATGAAGACCTTATGGACCTGTAGATTGAAGCTCCAACGGTACTCGGATAATTAATTAAACTCTTTAACTAAATTACCCAACATTT
ATAAGATAAAAAATGAGCTTTGTTTATTGGATATGAGTAAATGCCAGAATTAAATAACACTTATTTTATTCATTGAACAATGTGTATCTTTACAAAACAAXXXXXXXXXXCCCTGTTAAGCTATAGTGGAGACTTTATGGACCTGTAGATTGAAGCTCCAACGGTACTCGAATAATTAATTAAATTCTTTAACTAAATTACCCAACATTT
ATAAGATAACAAACGAGCTTTGTTTATTGGATATGAGTAAATGCCAGAATTAAATAACACTTATTTTATTCATTGAAGAATGTGTATCTTTACAAAACAAXXXXXXXXXXCCCTGTTAAGCTATAGTGGAGACTTTATGGACCTGTAGATTGAAGCTCCAACGGTACTCGAATAATTAATTAAATTCTTTAACTAAATTACCCAACATTT
ATAAGATAACCAAGAAGCTTTGTTTATTGGATATGAGTAAATGCCAGAATTAAATAACACTTATTTTATTCATTGAATAATGTGTATCTTTACAAAACAAXXXXXXXXXXCCCTGTTGAGCTACAATGAAGACCTTATGGACCTGTAGATTAAAGCTCCAACGGTACTCGGATAATTAATTAAACTCTTTAACTAAATTACCCAACATTT
>Marker4952
AAAAATCCTAAGTTTATTTAGAAAGCTCTGATACCATGTATAACTCTTAGGTTTGAGAAAGAATCAGAATGCTTTATTCATTCACTAAAGATATGAATATXXXXXXXXXXTAGAATTATAACAATTAGTAAAAAAGACAAAGTAACTCCGAAGGACAATGAAATACAGACCCCTCCTTAACTTTACTTTCCACCCAAATTTGGATTTATT
>Marker3524
AATGAGTATAACTTGGCAATATATTGTGCATATTTACAAAATGACCATCAATCACTATATTCACAAAAAGACCAACTAATATTATATTAAGTGTCCTTAGXXXXXXXXXXAGTGTAAATTCACAAAATGATCGTAAGTTCTAAGTTATCATAATAAGATGCCTCAAACTCGGTCAAATGCTATGACGGATCCTTCACCCATAAAGTTTGT
AATGAGTATAACTTGGCAATATATTGTGCATATTTACAAAATGACCATCAATCACTATATTCACAAAAAGACAAACTAATATTATATTAAGTGTCCTTAGXXXXXXXXXXAGTGTAAATTCACAAAATGATCGTAAGTTCTAAGTTATCATAATAAGATGCCTCAAACTCGGTCAAATGCTATGACGGATCCTTCACCCATAAAGTTTGT
>Marker4572
TCCATTGTGGTATGTATAAAAGAACCTCAGTTCAACTTTGAACTATTTGGTTCTTTCAATTGCTTTCATCATCCAATTCCAAATATTTGCTCATATGATCXXXXXXXXXXTTCTCCATTACCTTATTGTGATCTGTTGAGTAATTCATCCAACGTATGTTTCATTACTAAATAACTGTGCGGCCTTAAAATTATTCAAACTTGCGAAGTT
TCCATTGTGGTATGTATAAAATAACCTCAGTTCAACTTTGAACTATTTGGTTCTTTCAATTGCTTTCATCATCCAATTCCAAATATTTGCTCATATGATCXXXXXXXXXXTTCTCCATTACCTTATTGTGATCTGTTGAGTAATTCATCCAACGTATGTTTCATTACTAAATAACTGTGCGGCCTTAAAATTATTCAAACTTGCGAAGTT
>Marker5415
CCTCTTATGACAACTGTGGTCTAACCTGTTCCTATGAACTTGTCTCCTTAGCACCTATGAAACCTGATTATCAATTTATAATCTTAACATCCTACCATAAXXXXXXXXXXAGATTCTGGAAACTTAAGTTTCATACAACAAAAGCTTGACACCAATTCTACCATTCCCCCATGACATGTACAGATAAAACCAGGGTCTAAATATAGCAAA
CCTCTTATGACAACTGTGGTCTAACCTGTTCTTATGAACTTGTCTCCTTAGCACCTATGAAACCTGATTATCAATTTATAATCTCAACATCCTACCATAAXXXXXXXXXXAGATTCTGGAAACTTAAGTTTCATACAACAAAAGCTTGACACCAATTCTACCATTCCCCCATAACATGTACAGACAAAACCAGGGTTTAAATATAGCAAA
>Marker9384
ACTTGTTTTTGGTTTTTGTCATTTTTTTAAAATAAACAATAAGCAATAAAGACATAATAATTTAGATCGGAAGTCCAAATCTCAGTACCTCATATTTATTXXXXXXXXXXATGTATAATCTCTCCCACGAGATGATTTTTTTAGACGAATGCTTCATGAAACAATACACATTAAAATTTATTTAGACAAATGTTAGAAAATTTGAAAAAT
ACTTGTTTTTTGTTTTTTTTCATTTTTTAAAAATAAACAATAAGCAATAAAGACATATAATCGTTTAGATTGGAAGTCCAAATCTCAGTACCTCGTATTTXXXXXXXXXXATGTATAATCTCTCCCGCGAGATGATTTTTTTAGACAAATGCTTCATGAAACCATACACATTAAAATTTATTTAGACAAATGTTAGAAAATTTGAAAAAT
>Marker6833
ACTTTTTCAATAGGATCATCGAGGCGCTCATTAGGAAGTATGGACTTCACCATCGAGTTGCCACTCCGTACCATCCTCAAACAAATGGCCAAGCAAAAATXXXXXXXXXXTGACGATGCTCTTTAGGCTTACAGAACTGCTTTCAAAACTCCTATTGGGATGATGCCCTTCAAGCTTGTCTATGGAAAGATGTGCCACTTATCATTAGAG
>Marker10483
ATTCACCCAACAAAAATCACTTGGAGTAATCTTCCAAGTGATTAATAGGAAATTACTTTATATGATTTTGGATGTTTTCAAATATCACTTTTTCATAATTXXXXXXXXXXAATTTATTAAATAGAGCATACCGAAACTGGTACCTTTGGTAGAATTTCAGCACCTCTAACAACCAACCCCGACTTCCAATATTGTCCATGTTCATACAAG
ATTCACCCAACAAAAATCACTTGGAGTAATCTTCCAAGTGATTAATAGGAAATTACTTTATATGATTTTGGATGTTTTCAAATATCACATTTTCATAATTXXXXXXXXXXAATTTATTAAATAGAGCATACCGAAACTGGTACCTTTGGTAGAATTTCAACACCTCTAACAACCAACCCCGACTTCCAATATTGTCCATGTTCATACAAG
>Marker3575
CATTATCTGAGAAGTTGAGAACACAGCAACTGTTAAATCTCTTTTTTCAATTTCAGTTTCAATTTCCATTTATTCCTGAAGAACAGCAACCCATAATCTTXXXXXXXXXXCCTTGCCGCTGCTTCCAATACAGCCTACCCGTCCGTCGTCGATACCGGTGCCACTGATTGCTCACTTTCCGACGACAGACTCACTCCTATTCGCCGGGAG
>Marker6717
AATGATCAAATTTTTTCTGATCCACTAGGCATTTCAGTTCATTTCTCATCACCTGTTTCATATTTTGGGTGCTTCCTCCAATTACGTTCTTCTTTATTATXXXXXXXXXXGTGAAATAGATATGGCCAAGAAAACCTGAATGCTGCAATCACGCTCTCCAAAATGAACAACATTTCCATACTTATCTGCAAGAACCTACATAAGCAGAAA
>Marker8334
TAAACAGTATGAAAGTACAAGACGAATTGTATCAAATGATCAAGAATAAAGTGAAATCAGGCACACAAGCCTGTTACATATCCCGCACCATAAGACCAGCXXXXXXXXXXTCTCAACCCCTTTAAACCTTAAGGATAGAATACTCCCAGATCCATGCACGTTGAAAAGGTCAAAGGGTATGGGAGTTTTGTACAACTATCAACTATGAAA
>Marker3031
AAAGTTTTAATGTGTTGTGGGGGGTGGGTTGAGATTGGTTTAAACCATTTTGGGGACAAAGTTTGAGTTTTATGTGTGTTGGTCCTTGTTTATGATATTTXXXXXXXXXXTCTTGTCGTTGAACTTGGAGTTCTTATATGTTTATGAATGATTACGAAGTTCTAATGTGTTGTGGATGTTTTGTTTATGAAGTTTAAACGTGTTGTGGAT
>Marker2930
CTCAGCATAATGGTGTATCGGAGAGGAGAAACAGAACCCTGTTGGACATGGTTCGATCGATGATGAGTTATATTTCCTTACCAGACTCGTTTTGGGGTTTXXXXXXXXXXCACTTCCGCCCCAGCACATGTGCTTGAGGCTGATCCTAAGAAACTGGAACTACGTTCAAGGTTGTGCCTATTTGTAGGCTACCTCAAAGGTACATGAGAG
>Marker4417
TTGGTGTTTCATTTAAATCAACTTCCCTCAGATTCTTATTTGAATTTTTGGGCGTAGAAAGACCAACAAACTCAGAAGTTGTGTCAGCATTTGCAATGTCXXXXXXXXXXCGAATGAGTACATCATACAGATTCCGAGGTGCAACATAATCGATCAAAGTAATATATATCCTAGGTCATTACCTCTGTTTTCCAGGTAAATCAACTTCAT
>Marker4646
TTTCCGCCGCATGCCATTCGGCCTCTGCAATGCACCAAGCACGTTCCAGAGGTGCATGATGGCAATCTTTTCAGATTATCTCGAGGACTCAGTAGAAATAXXXXXXXXXXATGTGAAGAGACGAACTTGGTGCTTAACTGGGAAAAATGTCACTTCAGGGTGACAGAGGGTATAGTGTTGGGGCACAAAGTCTCTCAAGAAGGGTTGGAG
>Marker4539
ATTCATGGTATCTGCTTCTTCATTTCTCTTGCCACTATTAATGGCTTATCTTGGGCGTGAAGAATCTCCTCCTTTGGGTGATTCCCATCCTCCCACTGAGXXXXXXXXXXCTATTCTGTTTCGCATAGGCATTGCAAATTGGTGTCCTTCAATGCATGGTTCTAGCCTCTCTCCTTCTTTAGCAAATATTTTGTATCAAATAGGTACTAT
>Marker3763
TCAACTTTCAGTGACCATTAAATGACGCAACAGAGTAGGGAATTAATACCGCCCATCATTGCAATCACTAGCAAGAAAGGTTATATGATGCTCTAATACCXXXXXXXXXXACTAAAGCATGCTCATCTAAATAAGAGGGTTTTGGATCATACCTTTGTAGAACTCTTCAAGATCTCTATCAAATAGCAGTAGTCTTCTCCAAAGATCACC
>Marker3969
AATGCACTCCAAATTAAGGTTGAGTCACCTATGGTCATCCAAGTGAAATGTAAGTCTCTTCTAGCAACGGTGTTATATAGAGCTATTCATTTGGCGGTCCXXXXXXXXXXTCTAGAGCTAACATGGCATGCTTTACAAACGATGATGATATGAAAGAAGGGGATGATCCAGAGTCAAATAATAGCAAGGTATAATGTCCAAAGATTGAGA
>Marker2826
CGTTTGATGGGATTCGCACAGTTGGATGATGACCAATTATTCCAACGACCCTAGGAGGTAAGACTACTTTATCAACAAACCTGAGTGACGACTTCCATTCXXXXXXXXXXTATATGGATCAATACTCCTAATTCGACAAGCGGCGAGTGCATGCGAACAGGAGATCTCATGGTAATCAAACTCGTCACAGATACAAGTCTTCTCATTCAA
>Marker5714
TTTGTCATAGAGAAACAGACATTAAAATAATTTAAGGAAATATTATATCGATGACCAAATTTTATCCTGGTAAAAAAAAAGGTGCTTTGAGAAATAAACAXXXXXXXXXXCATACACAAAAGAAGGCAACCAAGAATTAGAAAAGAACTTCATAAAGATGGCATAAATAAAAAGAATAGCCCAATCCATATAAATTTAAAACATAAGGAT
>Marker5819
CATCCAACATTTGATGTTGGAAAACTCATAGAATATTTAGTCTTACGTGCAAAGTCACCCTTATTTGAGCTCGTCCCACACAGTTCAGATCAATCAAGTGXXXXXXXXXXCCCATTTGATCTTATCTTCACTATTCTGGCCTCCGTGTCCGTAGGCCTACACATCAGAAAGAGATGAAATTTCTTTAGATTGAACATGATATAGAAAAAA
>Marker10571
TAAAATATAACCTACTTGGATATCTGCAACCATTCAACGAAGAAGTCTTCGTTTATCTTCATACTTCTCTCTCTAATCTTCCTCTTCTTCTCTGATCAATXXXXXXXXXXATTAATTTGTATGTTAAATTTATCTATATCTTAGATTTCTTTTTTTTAGAAAAAGAAAACGTATTTTTAACATATCAGTATGCTAGTTTTTTAAAAATTG
>Marker2971
TTCAGCAGAATGATGTATCGAAAAGGAGAAATAGAACCCTATTAGATATGATTTGGTCTATGATGAGTTATGCTCAACTTCTTGACTTGTTTTGGGGATAXXXXXXXXXXTACATCAACAAGAGTTGTTGATATCGGTTCATCTAGTCAATCACATTCATCTCAAGAGTTGAGATTGTCTCAACATAGTGGGAGCGTTATTAACCTATCT
TTCAGCAGAATGATGTATCGAAAAAGAGAAATAGAACCCTATTAGATATGGTTTGGTCCATGATGAGTTATGCTCAACTTCTTGACTTGTTTTGGGGATAXXXXXXXXXXTACATCAACAAGAGTTGTTGATATCAGTTCATCTAGTCAATCACATTCATCTCAAGAGTTGAGATTGTCTCAACATAGTGGGAGGGTTATTAACCTATCT
>Marker18188
TTCATTAAACGTAACAAACCATGTGACAACAAGGATAAACTTTTTTTAACGTGATGATTCGAACCTTTGACCATCATACTTAAGAAAACATGTTTTATTCXXXXXXXXXXATGTTCAATAGTATTAGAATTGTAAAATAGTCCATTTTATGAGTTAGTCATTATTTTATTCTGTTTTACTTGTTCATACACTTGGCATATATAAGCCTGT
>Marker6109
ATAAAATAACCAAGAAGCTTTGTTCATTGGATATAAGTAAATGCCAGAATTAAATAACACTTATTTTATTCATTGAACAATGTGTATCTTTACAAAACAAXXXXXXXXXXACATACTTGTGTATGGTTCTAAGGATTTGATCCTTACGGGATACACAAACTCTAATTTTCAAACTGATAAGGATTCTCGGAAATTCACTTTAGGATCAGT
>Marker2988
CATTTTCGTATATCTCATGAAAAAAAACACCCACCACACCATAATTAAACCAAATTGAATGCTTAAATGATGTTATGATACCAATTTAGGAGTATATCAGXXXXXXXXXXATATACCATGTTTATATAATAACAAGAGGGTTTCAAGCAATACCTTTGTAGAATCTTTAGAATTTCTATTCTCAGCTACAAAACTTCTCCAAATCTCATC
>Marker5678
TAATCTTCTCCCTCCGCACCTATTGATCAAAGTGTTTGTTTCACACATCTAAGATAACTAAACAAGAAATTTTCACTTCAAAACTAGAAATTACCCTCTCXXXXXXXXXXTCTGCACTATTATTAGATTTCTCTTTAGTTTGTTTTCCAGTTGCCTTACCACGTGAATTCCCACCTAAATTTTGTTCCATTTCTACATTCTTTTCTTCTT
>Marker5801
CTTTCTTTTAGGTGGCTTAGTCATAAAAACTCTAAAGTTAAGCATGCTTAGCTTGGAGCAATCATATGTTGAGTAACCTCCTGGGAATTTTTCTAGGATAXXXXXXXXXXTAGGTCGTTGGGGATGTAGAGGAATGTCGAGGCTATTAGGTTCCGAATTTGGATTCCGAATCCTGGACCTGGGGCATTATGTTATACCCAGGTTGAGGGA
CTTTCTTTTAGGTGACTTAGTCATAAAAACTCTAAAGTTAAGCATGCTTAGCTTGGAGCAATCATATGTTGAGTGACCTCCTGGGAATTTTTCTAGGATAXXXXXXXXXXTAGGTCGTTGGGGATGTAGAGGAATGTCGAGGCTATTAGGTTCCGAATTTGGATTCCGAATCCTGGACCTGGGGCATTATGTTATACCCAGGTTGAGGGA
>Marker4363
GTCCCTGAAGGAACTCTTATTCAAGAGTGCCTACGAGCGGAAGCGGATTTTTCCAATTCATTGTGGCAGAATTACCACATGTACATTCAAACATACTAAAXXXXXXXXXXCCCAATCATCTACTTCGAACGATCTTCACACAAATAGAAGGAAGCAAAGATGACACTACCACTCAGAGCTCTCAGTATTCTTGGAGTGAGAATCCAAAGG
>Marker10275
CACCTCAAGATCTTCCCCACTATTCTTTTGGAACTTTAGATTGAGTTATGGGATTCAAAATAAGTTTGAATGAAGGGAACTTGGAGAAGAACTCACTGTAXXXXXXXXXXAATCTTCTCTATTTATTGTAGAACATTCATAAAAAGAAGAAGGCTGCATGAGATGCAGCTCATGCTTGGATTATTGAACCGAAACTTAAGTGGGTTTAGA
>Marker11343
TATATATCAATCTAAAAACTTAAGCGGATAGATTGTGTATCATTCCATGATTGAAACAGCTCTGTGATAGGACAAATACCAAGCTAGTGTATTTGCTAATXXXXXXXXXXCTATCTCTAGCAATAATCTCTCTATTGAATATCTTAGATATTAGCTTCGTAGCAGAATGACAATTACGACACACACGAAGATTTTTAATGATTCTAATTG
>Marker11429
TTGATTTTGCTTCAATCTTCCAAGCATGAGTTGCACCTCATGCAGCCTTCTTCATTGCATGATTGTCCTGCAATAAATAGAGAAGATTGAAGTGGAATTGXXXXXXXXXXAGCAATGTGTTCTTCTCCAAACTCTCTTCATTCAAGCTTATTTTGAGTCCCACAACTCAATTTAAAGATCCAAGAGAATAATAGTGAAGATCTTGAGGTG
>Marker15351
CAATATCAACATCCATAAATATAAACATATATCTATGCTTTTATTTATTAGTTATCTAGATTAATCAGAATTTTTGTTTTTAAATTCTTTTCATTCATTAXXXXXXXXXXTATTAGTTATCTAGATTAATCAGAATTTTTGTTTTTAAATTCTTTTCATTCATTAAAAAATCGAATTAGACTTGATAGATTATTTCGATATGATAAATTA
>Marker5495
CCTATTTTGTTGCAATAGTTTCTTCCTCAAAATAAAGTAATACACAAGCTTTCGAGATAAAACAACTACAGTCGTGAGAACAGCAAAATTTCAGGTAAGAXXXXXXXXXXAGAAGCATCACCAAAACAGCCTGACAAGAGAACCCAAGAATTTTGAAACAATACCATGTCCTAGAAACAACATATGCTCCATTTGGATAATTGCCCGAAA
CCTATTTTGTTGCAATAGTTTCTTCCTCAAAATAAAGTAATACACAAGCTTTCAAGATAAAACAACTACAGTCGTGAGAACAGCAAAATTTCAGGTAAGAXXXXXXXXXXAGAAGCATCACCAAAACAGCATGACAAGAGAACCCAAGAATTTTGAAACAATACCATGTCCTAGAAACAACATATGCTCCATTTGGATAATTGCCCGAAA
>Marker5006
AAAAATTAGATAAAAATATTGACTTAAACCTTGTAATGACAAAAACCTTGTAATGACAAAAAAAAGAATAGGCTATGTGAATGAAAATTGTTCTTCTAGTXXXXXXXXXXAATTAAATTTGTGTCAAAGCAAGAAAAAGTTAGACATGCCCATGAAAATTCAAAATTTATATCTAAACAACTTCATGCTAGATCAAAATGTATCCATAAT
>Marker13392
TTTCTATTCTGTGAAAAAAAATATCTCGGGATTCCCATTCTTTTTCGTCTTTTCATGTGTGTCCTGTACGTCTGTATGTCTTTGAATTAACGATGATTTAXXXXXXXXXXTTATTTAATTGAGTTTGAATTTGGTTTCTGATGCTTTTTATGTGTAATTGAGTGAGGATTTACTTCAGAGTTCGTGTTGTAGGTGTTTGATCTTTTGGAG
TTTCTATTCTGTGAAAAAAATTATCTCGGGATTCCCATTCTTTTTCGTCTTTTCATGTGTGTCCTGTACGTCTGTATGTCTTTGAATTAACGATGATTTAXXXXXXXXXXTTATTTAATTGAGTTTGAATTTGGTTTCTGATGCTTTTTATGTGTAATTGAGTGAGGATTTACTTCAGAGTTCGTGTTGTAGGTGTTTGATCTTTTGGAG
>Marker2674
CAAAATGAGGATCCCAAATTGCATGAGCAATCGGTCTTACATGTAAAGGGTCCTGTACCCATGCTTCAAAATTGCCTTGCCAAGCTACATGAAACAGATTXXXXXXXXXXAGGATCCCAAATTGCATGAGCAATCGGTCTTACATGTAAAGGGTCCTGTACCCATGCTTCAAAATTGCCTTGCCAAGCTACATGAAACAGATTTCCGGAA
>Marker6221
TTTGATATCTTTTTGTTAGCTACAACAAATATCATATTTTATTGAAGAAGAAAAAAAAGTCATAATAGTCAAGAGTCAAATTGAAATACACATACTTAATXXXXXXXXXXTCTCTCTCTCTCCTTGTTTGAGATTTGTTTTTTCCCTTCATTCTAAAGGCAATTTAAAGTGAGTTGTCGTAATCAAATTGATGGGTCGTACAAACAATAT
>Marker3790
TGAATGTAAAAAATTTGTCATTCAGAATAGGTGTGAGAGGAGGGTACCTGGCCATAACCACACTGGTCTCAGCTATGTTACCTTTCCTTGGAGACTTCATXXXXXXXXXXCAAACTCAGTTCTCTACAGAAGCTTTGGCATTGGTTTAATGTTTGTTTCTTTAGCTGTATGTCTTTAGCAGCAGCGGTTGCAGCTTTAAGGCTCATAGCA
TGAATGTAAAAAATTTGTCATTCAGAATAGGTGTGAAAGGAGGGTACCTGGCCATAACCACACTGGTCTCAGCTATGTTACCTTTCCTTGGAGACTTCATXXXXXXXXXXCAAACTCAATTCTCTACAAAAGCTTTGGCATTGGTTTAATGTTTGTTTCTTTAGCTGTATGTCTTTAGCAGCAGCGGTTGCAGCTTTAAGGCTCATAGCA
>Marker3446
AACACAAGTTATAATTTGTTTTAGATTACAAGTTGGGTTATAAAAGGTTTATTTTTAAGGATGAATAAAGAATGGATCAAATTTAGAAATAAGTTGTCGGXXXXXXXXXXTGTGAATTCAATATGGGAGTCATTAGAGGGTGTGAAGCAACATCTATTAACATATGGAATATCACCATCATATTGTGAATGGGTATATCACGGAGAGCCA
AACACAGGTTATAATTTGTTTTAGATTACAAGTTGGGTCAGAAAAGGTTTATTTTTAAGGATGAATAAAGAATTTACCAAACTTAGAAATAAATTGTTGGXXXXXXXXXXTATGAATTCAATGTGGGAGTCATTAGAAGGTGTGAAACGACATCCATTAACATATGGAATATCTACCTCATACTATGAATGGGTATATCACGGAGAACCA
AACACAAGTTATAATTTGTTTTAGATTACAAGTTGGGTTATAAAAGGTTTATTTTTAAGGATGAATAAAGAATGGATCAAATTTAGAAATAAGTTGTCGGXXXXXXXXXXTGTGAATTCAATATGGGAGTCATTAAAGGGTGTGAAGCAACATCTATTAACATATGGAATATCACCATCATATTGTGAATGGGTATATCACGGAGAGCCA
>Marker3131
CAAATTACCAATAAGCGGATCTCATGGAATAATTGGATTAAAACATACCGTAATAATTTTAAATATGAAAAAAAAAAAGTGCATTTTAACCATTGAAGGAXXXXXXXXXXGATTTTAACTATTTCAAAATCACTTCAAAATATAACCTCACATTGAGAGTCCCTGGTTTGTTTTGACGTATTCTTATGGCACAAGGAAAGAGGAGAAAAG
CAAATTACCAATAAGCGGATCTCATGGAATAATTGGATTAATACATACCGTAATAATTTTAAATATGAAAAAAAAAAGTGCATTTTAACCATTGAAGGAAXXXXXXXXXXGATTTTAACTATTTCAAAATCACTTCAAAATATAACCTCACATTGAGAGTCCCAGGTTTGTTTTGACGTATTCTTATGGCACAAGGAAAGAGGAGAAAAG
>Marker5842
AATGATTAAGAAAGGATATAATAAAAGTGAAAACTAAGAAGGGATCTAACAATCAACATTTTTCATGAAGACGTGCTTATATTCCAATCATTGGACGCCAXXXXXXXXXXTGGGGTCGGTTAAACTTGAAAGATTAAGTGAAAGTATTGTCACAATGAATAGACAAACAATTTCAACCCCACAAACAAGATAATTTCATCAACTCGTAGG
>Marker9802
ATAGTGCAATAGAACTTGCGTTTGGTTTTCCAGTAAAGAGGGAGGAAACAGAACCGCCATTGGCTTTCAACGTCGGTGGCTTGGATCATTCCTCCGCAGAXXXXXXXXXXTTCCTTTTCTTCTTGCTTTCTCTGGCTGAGGGCTTCTTTCTGCTATTTGATTGATTGTTTGTTGTTTGGTTTTGGATGAAAGTCTGGTTTTGGGAAAATT
>Marker9394
ACAATTTTTCCTTTTTATGTGTTGCAATAATATCTCAGGAATCTGAAAGGGCTGTAAGCAGAGAAGATGGGATTGCACTAGCCAACAAGCTTGGATCTTTXXXXXXXXXXTTTTTTTAACCCAACAGTTCTCATCTAATTACATTACAAAAAAATTAATGACATTTTACATGTGAATGTGATATGTAGAAACATAGCAGACTGGTTGATG
>Marker6898
AATAAAACTTATTTTGAAAATTCAATAAAGTTGTTATTGAATATATGAATTGCTTATTTCGTGTTAGAAATAAATCCAATAAACTTAAAGATCCATGACTXXXXXXXXXXCTGATTCGTACATGTAATGTCATGAGGAGTGGGGGCATTCTGTACAATGAGTTTGCACAAGATTAGACAACAAAATAAGTCACTCTTACTTTATAACGTT
>Marker8027
ATCTTTTACATATCATAAACAACTTTTATGATTTTTCCATATCTCATATGGAGTTTCATAAACACCTTAAAATTGGAATGATGTAAAAAATGATTAAGGAXXXXXXXXXXTCATACTCTCTATTTCGATCTAATCGAAGTGTTTCGATTATTTTACCTAACAAGTTTTATACACCTTGAACCTTTCAAGTGTTCTAAACTTATAACTGAG
ATCTTTTATATATCATAAACAACTTTTATGAGTTCTCCATATCTCATATGGAGTTTCAGAAATACCTTAAAATTGGAATTATGTACAAAATGATTAAGACXXXXXXXXXXTCATACTCTTAACTTTGATCTAATCGAAGTGTTTCAATTATTTTATCTAACAAGTTTTATACACCTTGAACCTTTCAAGTGTTCTAAACTTATAACTGAG
>Marker4691
AAAAAAGGGAAAATTGATGAGATAAATTTTAGACAGAGACATTATGGAGAACCAAAAAGTAAAGAAATAGGTGTGAGAATAAATACAGAAAATAGATTTTXXXXXXXXXXTATTTCGGAGCAAAAATAATGCTAGAGAAGATAAAAATTTTGAGAGGGAAAATATAGTTAGAGAGAAAATGACAAAAGTTGAAACTGTTACAATTTAAAG
>Marker5101
CAATTCTTGTCACTAGAAGATCACTCATTCGGCAGCCTTAGTCGCCAAACAAGTCTAGCTATGTAATGATTTTGAACAAGCTAGAAGTGTAGTAACAGTGXXXXXXXXXXAATCCGTACCTTACTTAGAAATTTTGTCTGGTGGAGTTAGATCGAGACAATGAACTTTTGGTATCCTTGGATCATGGTTTTCTTTATCAGGGTTATTTCT
CAATTCTTGTCACTAGAAGATCACTCATTCGGCAGCCTTAGTCGCCAAACAAGTCTAGCTATGTAATGATTTTGAACAAGCTAGAAGTGTAGTAACAGTGXXXXXXXXXXAATCCGTACCTTACTTAGAAATTTTGTCAGGTGGAGTTAGATCGAGACAATGAACTTTTGGTATCCTTGGATCATGGTTTTCTTTATCAGGGTTATTTGT
>Marker2231
ATCAGGCTGCCAACAACCAATGCATAGGGGATTTGTCTCATTTGCTCAATCTCTTAAGGTTTCTTAGGACACTATTCCTTAGACAATATCACTCCATGTCXXXXXXXXXXTTCTTTCGATCTTAAAAAGTCTAGATTCCAAGAACAAATCGAGCCTCTCCCAAATCTTTCATTTGGAATTAGGTTGCTAGCTAATTTTTAACTTCAGTTA
ATCAGGCTGCCAACAACCAATGCATAGGGGATTTGTCTCATTTGCTCAATCTCTTAAGGTTTCTTAGGACACTATTCCTTAGACAATATCACTCCATGTCXXXXXXXXXXTTCTTTCGATCTTAAAAAGTCTAGATTCCCAGACCAAATCGAGCCTCTCCCAAATCTTTCATTTGGAATTAGGTTGCTAGCTAATTTTTAACTTCAGTTA
ATCAGGCTGCCAACAACCAATGCATAGGGGATTTGTCTCATTTGCTCAATCTCTTAAGGTTTCTTAGGACACTATTCCTTAGACAATATCACTCCATGTCXXXXXXXXXXTTCTTTCGATCTTAAAAAGTCTAGATTCCCAGAACAAATCGAGCCTCTCCCAAATCTTTCATTTGGAATTAGGTTGCTAGCTAATTTTTAACTTCAGTTA
>Marker6569
AATGTGTATGAAGTTACTGAGGAGACATACAGATCATGTGAGACAAGTAATGGAGTATTGGGTAAATATGATAGTGGAAATGATAAAATTGAACTCAAAGXXXXXXXXXXTTAAAGAAGCCAATTCTTCCATTCATCTCCCACTTAATCCTATTCAATCTCCTCCTCCAAACACCAATTATGCTTCTATTAATTGTGGAAGGTATTCTAT
>Marker4517
ATAATCGAAGATCGTCTTCCTCTGGTAATGAACCCCTTCTCTATGCTTTATTGTATTCTAAGCATGTTGTTGTTGATTTTATTATGCATAACTATTAGTAXXXXXXXXXXGAAACCTTATCCTATTAACACTACGAACGCGACCCGCTTTGTGGAATTGTTAAAAATGTTGTGACTTGTCACAAATGATCTGATCCTAATCATTCGTGTA
>Marker3078
CATTCAGCCACAAACTTTCTTTCACAGCCTCAGACAATGCTATAAACTCAACCCTTGTTGTGGAAAGGCCCACAACAGACTGCAAACTAGCCTTCCAACTXXXXXXXXXXTACATTTCATCATTGGAAGGATCATTCTATTTATATAAGACCATTGCTTCCTTTGATGAATAGAGATACCTCAATATCCATTTGACTGCTTCCCAATGTC
CTTTCAGCCACAAACCTTCTTTCACAGCCTCAGACAATGCTATAAACTCAACCTCTATGGTGGAAAGGGCCACAACAAACTGCTAACTAGCCTTTCAACTXXXXXXXXXXTACACTTCATCATTAGATGGCTCATTCTTTCTATACAAGACCCTTGCTTCCTTTGATGAACACAGATACCTCAATATCCATTTGACTGCTTCCCAATGTC
>Marker2511
TAGGGCGCTTGAGAGAACCATGTCGAAGGAACTCGGCAAAATGACCCCGTAACTTCGGGAGAAGGGGTGCTCTCCTATCTTTTGATTAGGAAAGCGGCACXXXXXXXXXXAGGACTCTGCTAAGTGGTAACACGATGTATAGAGTCTGACACCTGCCCGGTGCTGGAAGGTCGGAAGGAGAAGTGTTATAAGCTTTGAATGGAAGCCCCG
>Marker9147
ATCTCTTGTGTTTCTGGGGCCTAGGCTTGCTTGTCAAAACACTCAAAATAATTTATTTATCCAACTTTGTCTATATGGACATCACTTTTATTGCACTTTTXXXXXXXXXXGAGGCCCGTTCCTGTGAAAGCTTCTGTGGTTGGTATAAATGCAAAGAAGACCATGCCAAACATTGAGCAGGTATTCGTCCAAGTAGTTAAAGAAGAGAAT
>Marker2483
AGAATAACAATGGAAGTTAAAGGTGGAGAGCCTGGTAGCAAGTCCTTGTTGATCGAGGCTTTTACACTGTAAATCTCTATTCGGTTCCAAAGATGTTTCTXXXXXXXXXXTGTCAGCACAACCTCCTCTCTCGCGTCTGCCTTGAAGTAAAAGAAAATCTAAGAACCAGAATAAACTCGTAAGATGATGAACTCGTGAACTGGTGGAACA
>Marker5053
CAAATCTCAACTAAGTTGTCACATCCTTAGCACCTTCATCATATCGTGATACTATAAACGATGCATTTGAACATTTAAAGATGTAAGAACTAAAATTGAAXXXXXXXXXXACACCATCTCTTCTATGGACCCTAGGTACTATCAAAGTTCATTCTTTTCTTTCATTATACTTCTTGAGAATTTCTTACAAAAGCTATAGTTGGCTAAAGG
>Marker5681
ATCAATAATTATACACACGTCATTTACTAACACTTTTGAAATAATTGACATATACCAAACAACGTTATTGTCTATTGCAATTCTACTTAGTTTAGAGATAXXXXXXXXXXGATTGATATTAGTGTCAGGAGGGACATGAAAATGAATCCGTCATAACGGTATCTACCTCCGTATAACACAATAATTGGATGCATCAACATAATAATCAAA
>Marker2769
AACAGTTGTAGTTTTTCCAATATTTGCAGGTTTATTACTTTTCTTTTTCCCTACTATTTCACCTTCTGTTTCCCTTTTGACTGTTGGATCTTTCAATGCGXXXXXXXXXXTGCTAACAAAGTGAAGGAAGCTTTTTGGTAACAACTCCAGAATAATGCTAAATTGACCGGCCTCATCAATGCTCGACACGTTCATCTCCGCCACATTAAA
>Marker21179
CACCTCAAGGCAATCCTTACTATTCTTTTGGTGCCTTAGTTTGAGTTGTGGGGCTTCAAATATTCTTGAATAAAGGGAATTTGGAGAAGAAGTCACAGTTXXXXXXXXXXAATCTTCTCTATTTATTGCAAGACTATCATGCAAAGAAGATAGCTGCATAAATTGCACCTCATGCTTGGAAATTTGACTCAAGGAAATGGTGGAAAATGA
CACCTCAAGGCAATCCTTACTATTCTTTTGGTGCCTTAGTTTGAGTTGTGGGGCTGAAAATATTCTTGAATAAAGGGAATTTGGAGAAGAAGTCACAGTTXXXXXXXXXXAATCTTCTCTATTTATTGCAAGACTATCATGCAAAGAAGATAGCTGCATAAATTGCACCTCATGCTTGGAAATTTGACTCAAGGAAATGGTGGAAAATGA
>Marker5145
CTTCCTCACAAATTGAGAAAGATATTAGGAATAAGTATGAAGAGTTTGAGGCGGAGGTGACAAGCTTAAAGGAGGAAAATGTCATGTTGAAGTCAATAGTXXXXXXXXXXATAATAAAAGCAATGAAATGGACCTTCAAACAACTAGGTACGTCATGAAAACTTTTAGTTCTTGGTTAGTGGATTTGTTGTGTGGCTATCTTACAATTAT
>Marker10535
TTTAAATGAGCTTTGTTCTTGGCTTATTTGTAGGGATCCGATAATTGAGTTATATGCTTTTAAGACTATCCAATAACAAGTTTAGTCTTGAAAGAAATTTXXXXXXXXXXTTTAAATGACATTTAGGTGGAACTAGGACACGTTTGTAGCTTGGGAGGCGGAGAGATGTATATGTTCAAATTGTTTTTTAGGTTATCTTGAAGCCTAATT
>Marker4457
ACAAAATGCATTATCTTCTCTACTTTGATTTTTCAAGCATGAGCTGCAAGCCATGCACTCCATCTCTTTGCATGTTCATCTATTATATATAAAGAAGAGTXXXXXXXXXXTTGTTATAAGTTTTTTCTGGTTTCTTCACATCTTCAAGCTGTTCTTGAGTCCCATAACTTTGCCTAAAGCTAATAGCATAGTAGAGAAGGCTTTGAGGTG
>Marker5645
ACATCTTGACATATACTATGCAGTTGGAATAATCAGTAGATATCAATTCAATCCTGGATATGGTCATTGGACTATTGTTAAGAACATGCTCAAGTATCTTXXXXXXXXXXATCTTAATCGTTCAGTGGAGACATGCGAGTGAAGGCGTCCTATGCAAAGAGTTTGGATAAGACTGGACGAAGAAATAAATCACTTTTACTTTATAACGTT
ACATCTTGACATATACTATGCAGTTGGAATAATCAGTAGATATCAATTCAATCCTGGATATGGTCATTGGACTATTGTTAAGAACATGCTCAAGTATCTTXXXXXXXXXXTCCTGAATCGTTCAGTGGAGATATGCGAGTGAGGGCGTCCTATGCAAAGAGTTTGGATAAGACTGGACGAAGAAATAAGTCACTTTTACTTTATAACGTT
>Marker8310
AAAACCCTAAGTTTGTTTAGAGATCTCTGATACCATGTAAAACTCTTAGGTTTGAGAAAGAATCAGAATACTCTATTCATTCACCAAAGATATGAATATAXXXXXXXXXXTAATACAGAAAAAAGATCACAAGAGCAATAAAAGAACATAAAAGCATGCCAAGTTAAACATAGGTCTTGAATAGAGAAGTCGTCAAATGGCTTGGAAGAA
>Marker4139
TTCTTCATCGAAGACGCCATTAAGGAAGGCGTTATTGAAATCTAACTGTCTCAGTTGCCACCCTTTGGATATCGCAAGGCTAATGACGATCCGGATGGTGXXXXXXXXXXTTTGATAATGCCTGCTTTCCTTAGATAATCATGGGATGAGTAGGCACGGGCACAGGGTGTGGGACAGTATCGGGTGAAGACTGGGCAGGGGACGATAAAG
>Marker5456
AATGACGATAAAATTCACAGTCTTGTCCCTTTAGCACAAATAGAAGGTTGTTTGTTGTTATAAGTATAGAAGATTCCTTGACAATATAACCAAAACTCATXXXXXXXXXXCATAATATTAAAAAAAGGTTATAAAATATAAATGTAATAACAACTCCTTATCATATGCGTATAAACTGCATGGTGCTCTTGGCCTGCATGAACTTAAAAG
AATGACGATAAAATTCACAGTCTTGTCCCTTTAGCACAAATAGAAGGTTGTTTGTTGTTATAAGTATAGAAGGTTCCTTGACAGTATAACCAAAACTCATXXXXXXXXXXCATAATATTAAAAAAAGGTTATAAAATATAAATGTAATAACAACTTCTTATCATATGCGTATAAACTGCATGGTGCTCTTGGCCTGCATGAGCTTAAAAG
>Marker2357
TTGGTATGGTTAGCGCCATGAGTATGGACAAACACCACACAGCCAAAGACACGAAGAGGTATATCAGAAAGAAGTCTGGTATTTGGTAGGACTCTTTGAAXXXXXXXXXXACCCCACAAATAAGTAGGAAGGTAAGTTGAAAACATAAGAGATCGAACAATTTCGACTAGGTGACGATTTTTCCATTTGGCCACTCCATTTTGTTGAGGG
TTGATATGGTTAGGGCCATGAGTATGGACAAACACCACACAGCCAAAGACACGAAGGGGTACATCAGAAAGAAGTCGGGTATTTGGGTAGGACTCTTTGAXXXXXXXXXXCACCCCATAAATAAGAAGGAAGAGAAGTTGAAACATAAGAGATCGAGCAACTTCGACTAGGTGACGGTTTTTCCGTTCGGCCACTCCATTTTGTTGAGGG
TTGGTATGGTTAGGGCCATGAGTATGGACAAACACCACACAGCCAAAGACACGAAGGGGTATATCAGAAAGAAGTCTGGTATTTGATAGGACTCTTTGAAXXXXXXXXXXACCCCACAAATAAGTAGGAAGGTAAGTTGAAAACATAAGAGATCGAACAATTTCGACTAGGTGACGATTTTTCCATTTGGCCACTCCATTTTGTTGAGGG
>Marker4665
AAAGAGGCAAACCTTCGAATGCGGTTCCAACTTATTTGGGCTAGCACATGTGTCGGACAGCCCCAAATCCTGAAGTGGCTTAAACTACCTTTACGGCCTCXXXXXXXXXXTAACCCCAAAACGAGTCTGGAAGATGAGCATAATTCATCATAGACCGAACCATGTCCAACAAGGTCTTGTTTCTCCTTTCTGATATACCATTATGTTGAG
>Marker3612
GACTCAGAAGAAATGAAGCAAAGAATTTTTGTCTTCGATCGTATTAAGCCTTCAAGTGCTCGATCTTCAGTCTTTCAAAGATTGAGTATGGCCACAGTAGXXXXXXXXXXGAAAAATCGACCTTCAACATATGCTTTTGATTGTCTCAAGACAACAAGCAATTAACATAAAGGAAGGATGAAAATCTTGAAGACGACGTCATTCCATGAA
GACTCTGAAGAAATGAAGCAAAGAACTTCTGTGTTCGATCGTATTAAGCCTTCAAGTGCTCGATCTTCAATCTTTCAAAGATTGAGTATGGCCACGGTAGXXXXXXXXXXGAAAGATCAACCTTCAGCATATGCTTTTGATGGTCTCAAGACAACAAGCGATTAACATAAAGGAAGGATGAAAATCTTGAAGGCGACGTCATTCCATGAA
>Marker3080
TAATTTTTCAAAGGCTGTGATTAGTAGTGATTTTGTAAATAAGTTTGCCAGGTTATCATTCGAACAAATTTGTTGTACAATGATGTCACCATTTTCTTTAXXXXXXXXXXCGTATAATATTATTGGAAGATTTTTATTAGAAGACAAGCCACATGTTTCACAAATATGCTGAATCATTGAACTTAGTCATACACATTCTCGATTAATCTC
>Marker7682
TTTGATTATATTAATTTAATTATTTTATTAGGGTGACAAATATCGATCTATTAATGCCTTTTATATAATTGAATGTGCATGAGATGTATGTTTATATTATXXXXXXXXXXGCATCTTTTTAATATAAGTGATATTTGAAGTGGATCACATCCAAGCAGAAGTGTGTGAGTACATTGCATCCCGAAATCAATTTTTACATATACAAATTCA
>Marker8241
CTTGAAAACTTTAGGTTTTTCAATGATATGGGTATGATCTAAGGAGAAAGAAAGTGGGAAAAAAAAAGTACATAGAAAAACATATTTTTCAGAGACAAGTXXXXXXXXXXTGTATCGTCGTTTGTAACTTTGGTATGTCCGTAATTGCTGTTGAATAGTATCCATAAAACTAGGTATTTTTCATTTATTTCTATTAAGTATTGGTATGTA
>Marker5283
TCTTTCTCTCCCCATGTTTTCTAAATTACTCTCTAATATTTCTCACCCCTAAACGATCCTTGATAACACTGCCTCTTCCTCAAAGTATTGATGATCCTATXXXXXXXXXXCTAAGTTGGGTCAAAAACTAATCTATAAGATCAACAACTTCAATCTCTCTCAAACTGACGTTATTGTCATCACCGAGAAAAATCTCACAATGAAGGGCGA
TCTTTCTCTCCCCATGTTTTCTAAATTACTCTCTAATATTTCTCACCCCTAAACGATCCTTGATAACACTGCCTCTACCTCAAAGTATTGATGATCCTATXXXXXXXXXXCTAAGTTGGGTCAAAAACTAATCTATAAGATCAACAACTTCAATCTCTCTCAAACTGACGTTATTGTCATCACCGAGAAAAATCTCACAATGAAGGGCGA
>Marker5870
AAGTGTATCATTCATCATTTAGGCATACTTGGGAGAGTAGTTTAAAACACAAATCTAAGACTCGGGAGAGCGGATTGGAATGCATAGGCAAGAATGGGGAXXXXXXXXXXATGCTCATGCGGCGGGAGCTAGTGAGCTGGTTATGGAGGTCTAGGCAGGCATAGGCTTCTCGGCAATATCGCAGATACACCGCATACGTCCTAGAGTTAG
AAGCACATCATTCATCATTTAGGCATACTTGGGAGAGTAGTTTAAAACACAAATCTAAGACTCGAGAAAGCGGATTGGAATGCATAGGCAAGAATGGGGAXXXXXXXXXXATGCTCATGCGGCGGGAGCTAGTGAGCTGGTTATGGAGGTCTAGGCAGGCATAGGCTTCTTGGCAATATCGCAGATACACCGCATACGTCCTAGAGTTAG
>Marker5881
TTCAAAGTTCTTGCCTAGTTTGCAAAAGACATTTAGCACTAAGTTGCATTTCAGTACAGCCTTTCATCCACAGAAGGACTGACAGTCAGAACAAATGATTXXXXXXXXXXTTTATTTATAATAACAGTTACCATTCAAGCATCGATATGGCATCCTATGAAGCTTTGTACGGAAGATCTTGTAGAACCTCAGTATGCAAGAATGAGGTTG
>Marker9385
AAGCCTAACACATGTGGATCACTTCACTAATCAGGCCAGTTTCACTCACTCTCTGTGCTTATTTTGTTTTTATTGCATTGAAGACAATGCATGTTTTTAAXXXXXXXXXXATTGATTTATGCATGTTAATTAAATGAATATGTTTGAGTGGCTGAATTTTGGAGAGATTTTTTCGATTGTGAGTACAAGAATGATGTATGCTTTAATTGT
>Marker9528
TTATTAAATTTGTTCATTTTTCAGCAATTTTAAAATGGCTACCGCTACACTTTCTTTAATTGCTGCCAATAAACCGACTGGCAAAAATTACGCTAGTTGAXXXXXXXXXXGTTGCATATGAATGCTGGACACGGGCGAACAAAAAGGTCCGAGCGTATATCTTGGCCAGCCTTAATGACGTTTTGGTCAAGAAGCATGAGCCAAATATTA
>Marker9446
ATCTTTTCAAACCTTACCCCAATCATTTTGTGCGAAGGAATAAGTCAGTTATCAAGTCATGGTCCTCCATTTCTAATTCGGATTTAATTGAGGACGGTTGXXXXXXXXXXAATCAGCCATCTTCCAATTCTTCAGACCCAAGTTCCTCTTTTTTACAAGACTCTCCACTCCATGGACTCTCTCATGATTTCGAAAACACATCAATAACAA
>Marker9633
CTTAAAAGAACTCTATTCTTGGCTTATTTGTAGGAATCCGAGAGTTGAGTTATATGCTTTTAAGACTATCGAATAACGGGTTTAGCCTTGAAATTTAGGTXXXXXXXXXXGTAGGTTTAAATGGCATTTAGGTGGAACTAGGACACGCATAGCTTGGGACAGAGGATGTATATGTTATAATTGTGTTTTAGATTATTTTGATGCCTAATT
>Marker5312
TTCATAATCAAGGATGATGAAGTCTGCCGGTAAGATAAATTTGTCAATTGAGACCAGAATATCCTTCACCTCCCCTTCTGGATGAACAAGGAACCTGTCAXXXXXXXXXXAATATATATCCCTTCAATTGAGTAGGGTATTGTGGAACTTTCGGGGTCGCGCATTTTTGGTGGAATTATGGTTTTTAATCTTTGCGTTAATGCCACTGTT
>Marker8127
CACCTCAAGGTCTTCCCTACTATTCTCTTGGAGCCTTAGGTTGAGTTGAAAATAAGCTTAAATGAAGGAAATTTGGAGAAGAAGCTCACTGATGCAACTTXXXXXXXXXXGATCTCCACTTCCATCTTCTCTATTTATTGCAGGACATTCATGCAAAGAAGAAAGTTGCATGAGGTGCAGCTTATGCTTAAAGATTGAATCAAGATTCAA
>Marker5907
CGATTTTTCAAGCGTAAGTGCAGAAGATTTTTCGATGCTTCGTCAAACTCAAATGCGAAGGATTTGCCGATGCTTTGTCAAACTCAAACGTGAAGGTCTCXXXXXXXXXXTCCATCTTCAAGTTTAAGAGTGTTGTGCATGGCCCCACTTCCATCTTCAAGTTCAAGATTGATGTGCATGGCTCTGCTTCCATCTTCAAGTTTAAGATTA
>Marker6226
ATGATTTTTGCCTCAATCACCTCCATCAACTACATGGGTCTCAACAAGATTTTTCTCAAATTTATCTTCAAAATTTTCTATTTGAAAATTTTCCAAACGTXXXXXXXXXXGAATGTTGGATTTTTTTTTTGTTGTTTTCTTTATTTCTTCCAATGTTGTAAGATCAAAGAAGTCATTTTATTGAATTCTTGGATATGTTTCGATCTCATA
>Marker4881
TTACTTCTGTTTCAAAAGCTTGGGGGTTCTGAACATCATTCTCTGATGATGTCTTTTTAGTTCTAGGTAGGAGCTCCACCTTGAAGGTAGTAGGGTTCTCXXXXXXXXXXGTTCCAGAGCTTATAGCCTTTAGTTCCCTGAGGCTACCCTATAAACATGCACTTTAGGGCCCTAGGTTGAAGTTTTCTCTAACTTATATGTACATATGTT
>Marker4219
CTTTTCAATAAATAAGTGGGCACAAATATACATGAAGGAGGTGGTGAGATTACACAGAGTGCTTGTGTCCATTGTGTCGGACAGAGACCCTCATTTCACGXXXXXXXXXXATGGACAGACCGTGTTATTGAATCAGATATTAAAAGACATGTTGCGTGCCTGTGCCGTAGAGTTTTCAGGAAGCTGGGATGCTCACTTGCATCTGATGAA
>Marker7162
CTCTTGCTCAACACTTCAAGCTCCTGGTTAAAGACTCTCTTAAAGAAAAAGAAGAAATAGAGAGAATGAATCGAGTTCCATACTCAAATGCCACAACTAGXXXXXXXXXXATTGGGAGGCTGTGAAATGGATATTTTGATATCTAGGAGGATCTAAGAGCAGATGACTTTTGTACAAATATCCTAATTCCACGAATCTGATTTTATCTGG
>Marker3473
CATATACATAGAAGATAGATCATAGATAGCTGATGATATGCAGAAATGCATGTCATCTTAGGTATTTTATTTAGAATTATGAGGGTTGTTAAGTAGAATAXXXXXXXXXXTAATGTTCTATTTTTGTAGCTAACGCAAGAAGTGGATGCAAACGCGGAAGCCGGACTACCACATAGACAACCGCATGCGGAGAAACTCTCCATCATAAAG
>Marker3371
TTATCTTTGAATAGTGCATATTATGCTAGCAGGTATGTTTTGCATTGCATTTCAAATGAGAATGCATGAACCTGTGTCAGAAAAGACACAATGAGTCGGAXXXXXXXXXXCTCAATATCAGCTGACCAAACAGGTCAATGGTATGATCCTTGATAAATCTATTTGTGTATGGTGTAGATGTTTGGCATGAAGAGACCGTACGCCTTCTCT
TTATCTTTGAATAGTGCATATTATGCTAGCAGGTATGTTTTGCATTGCATTTCAAATGAGAATGCATGAACCTGTGTCAGAAAAGACACAATGAGTCGGAXXXXXXXXXXCTCAATATCAGCTGACCAAACAGGTCAATGGTATGATCCTTGATAAATCTATTTGTGTATGGTGTAGTTGTTTGGCATGAAGAGACCGTACGCCTTCTCT
>Marker930
ATAAAAGATAAAAGCATGTCAGGTAGAGGTAGCCAATCGCGCATTAGATGTAACCTTGATAATTTTAGATATGCACGATTTTGATGTGATATTGGACATGXXXXXXXXXXGTTTAAAGGGGTTGGGACCATAGTCCTACCCAAAGTGATTTCAGTATTGAAGACCAATAGACTATTCAACCAAGGAGCTTGGGGCTTTATGGCCAGTGTG
TACAGAAAAGATAAAAGCATGTGAGGTAGAGGTAGCCAACGGCGTATTAGATGTAACCCTGATAATTTTAGATATGCACGATTTTGATGTTATATTAGGCXXXXXXXXXXGTTTAAAGGGGTTGAGACCGTAGTCCTACCCAAGGTGATATCCGCATTGAAGGCCAATAGGCTATTCGGCCATGGAGCCTGGGGCTTTATGGCCAGTGTG
TACAGAAAAGATAAAAGCATGTCAGGTAGATGTAGCAAATTGTGCATTAGATGTAACCTTTGATAATTTTAGATATGCGCGATTTTGATGTGATTTTGGGXXXXXXXXXXGTTTAAAGGGGTTAAAATCGTAGTCCTACTCAAAGTGATTTCAACATTGAAGGTCAGTAGACTGTTTGACCAAGGAGCCTGGGGTTTTATGGCCAATGTG
TACAGAAAAGATAAAAGCATGTCAGGTAGATGTAGCAAATTGTGCATTAGATGTAACCTTTGATAATTTTAGATATGCGCGATTTTGATGTGATTTTGGGXXXXXXXXXXGTTTAAAGGGGTTAAAACCGTAGTCCTACTCAAAGTGATTTCAACATTGAAGGTCAGTAGACTGTTTGACCAAGGAGCCTGGGGTTTTATGGCCAATGTG
>Marker4237
ATAAAAGAAAGATGAAAACATTGAAGGCAAAACCATTTCATGAAGAAAACAATGACGAAAAGATTCACTGTCATGTTCCTTCACACATGAAGAGGAAGTTXXXXXXXXXXAAGCCATGTTGAAATGAAATCTTCTGAAGTTTAAATGTAGAAAAACCTTATCGTAAGAGTATATACTACATGTTGCTCCTAACCCGCATGAGCTTAAAAG
>Marker5476
CTTCCAAGGTTATGATATTATCTATTTTAGGTATAAACCATCATGACTTTACTTTTAATTTTATTCAGGAGACCTCTTGGAGATATTTTAGTTGCTATCCXXXXXXXXXXAGTGATAAATCTATTTCATGAATAGACTAATGAGGATAAAAAAAATGTTGAGGGTTATCCAAGGCAAGGTCCAAAACCCACAAGTAGATCAAAACGCATA
>Marker7591
ATTTCATTCAACACTTGAATAGAAAGGAAAAAAACACCCACTAAAAGCAATTGAGCGTAATTCTAGCATGTTCTGATACCACATGATGAAACTCGAGACAXXXXXXXXXXAAAACAGTAAATTAATAAGATAGGATACAACCTTTATAGCTCCAGAAAACCGCTTTTCCTCGCTGAATCTCGACTCGAACTCTTCTGGGCCACCACTAGA
ATTTCATTCAACACTTGAATAGAAAGGAAAAAAACACCCACAAAAGCAATTGAGCGTAATTCTAGCATCCTCTGATACCACACGATGGAACACGAGACATXXXXXXXXXXAAAACAATAAATTAATAGGATAGGATACAACCTTTGTAGCTCCTAAAAATCGCTTTTCCTCGCTGAATCTCAATTCGAACTCTTCCGGACCACCACTAGA
ATTTCATTCAACACTTGAATAGAAAGGAAAAAAAACACCCACTAAAAGCAATTGAGTGTAATTCTAGCATGCTCTGATACCACATGATGGAACTCGAGACXXXXXXXXXXAAAACAGTAAATTAATAAGATAGGATACAACCTTTATAGCTCCAGAAAACTACTCTTCCTCGCTGAATCTCGACCCGAACTCTTCCGGACCACCACTAGA
>Marker5735
AATCTCCCTAATCAAATGATACTTCTGTTCAATATGCTTGCCTCTTCAATGACTCCAAGGTTCCTTAGAATTTTCCACAACCCCGCTGTTATCACAATAGXXXXXXXXXXTGTAGCAGCTTCACAAGTGGCTGCGTATTCGACTTCCATAGTGGAGTCCGTGATACATCTCGGCTTGATGCTTTGCCAAACTATAGCCCCTCTATTCAGA
>Marker20362
ACATATTCTGCATAAAAATACAAAAATCAAATGTTCCTATGCGATGAATGCATGCAGCCACAATATAAAAAACTTAATGCTTTTTGGACGCAATCTAACAXXXXXXXXXXTCTAGATAATCACAGTTGGCACAAGAGAAAACAATATGATGGAAAAGTGGAACGCAGACCTCCTCCAGTTTTCATAGATGGAGAAGATATCTTATGAGAG
ACATATTCTGCATAAAAATACAAAAATCAAATGTTCATATGCGATGAATGCATGCAGCCGCAATATAATAAACTTAATGCTTTTTGGACGCAATCTAACAXXXXXXXXXXTCTAGATAATCACAGTTGGCACAAGAGAAAACAATATGATGGAAAAGTGGAACGCAGACCTCCTCCAGTTTTCATGGATGGAGAAGATATCTTATGAGAG
>Marker2439
CCTCGACCTCGTGGCACCTTTGGCATGTCCCCCTAACGGATGGTGTTTGGGTAGGTCAATATCAAGGTGGATGGAGAGAGTGTTCATAGTAAATGGGAGCXXXXXXXXXXGTCCCCCTAAAGGATGGCAGTTTTGTGCGTTTCTTTATTTGATCTCCTGTAAGAGGATAAGGTAACTTAGTCTCTTGTCCTAATCTGCTTCTTCCCTATG
CCTCGACCTCGTGGCACCTTTGGCATGTCCCCCTAACGGATGGTGTTTGGGTAGGTCAATATCAAGGTGGATGGAGAGAGTGTTCATAGTAAATGGGAGCXXXXXXXXXXGTCCCCTTAAAGGATGGCAGTTTTGTGCGTTTCTTTATTTGATCTCCTGTAAGAGGATAAGGTAACTTAGTCTCTTGTCCTAATCTGCTTCTTCCCTACG
CCTCGACCTTACGGCACCTTTGGCGTGTCCCCCTAACGGATGGTGTTTAGGTAGGTCAATATCAAGGTGGATGGAGAGAGTGTTCATATTAAGTGGGAGCXXXXXXXXXXGTCCCCCTAAAGGATGACAGTTTTGCATGTTTCTTTATTTGATCTCCTGTAAGAGGATAAGGTAGCTTAGTCTCTTGTCCTAATCCACTTCTTACCTACG
>Marker5034
CTAAAATGATTTGATTGTGCTTTTCCACATAAAATTTAATTACATCAATTTGACAATGATAAAAGAAAGTGGAGTTAGTAGTTAAGATTATATTCATATTXXXXXXXXXXCAAAAATCCTTAAAGTATAATGTAATTGTAATTACATCCTCAAACTTTTAATGTTAAAATTTGGATCCTCCAGAGTGAAGGGATCAAATCCCGTGTGGAA
>Marker4495
TGAATTCAGCTTTTTGAATTGTTTGGGGCAATGATCATGTTTTTCTGTTTATGCACAAGTGGCCAAGTGTTATTCCTTAGATTACATCTGTAAGCTCTACXXXXXXXXXXTTCTTTGGTTGTGATGCCTTTATAATGTTTATTGCTTCAGTTTTACCTGTCAAGAAAATCACCCTCTAAACTAATTATCAATTAATATTTGTGACTTTGT
>Marker6834
ATTTTCTTCAACGACACCATGCTAAAAAATCCCTTCAACATGTACATTTTCAACTTCCATCTTATTCTTCTCACTTACATTATGTCTCAACCCCCCATTTXXXXXXXXXXATAGGTTATAGGGGGCAACATTATTATTTAAAGGGTTATTAATGTAACATAACCTGATGGATAATTTTGTTCGAAAGAAGGTTATATAGGATAGTAAGGA
>Marker4633
TAATCCCAATTGCAGCCACCACTCCAATTAACAACCCCATAGATCGAAACTTATTACTCTTCTCTGCATACACATGATCTGTCCCTAAAACAATCTGTGAXXXXXXXXXXAATAAACATAATCACAGCCGTTCCGGGTTTTCGATACCCATTACGAAGAGCCATTTTGGGATAACATTGTCCTGAACCATCGAGTGCATATCCAAATCCA
>Marker4612
ACTTATGCATTATGAAACATGCTTAATATTAGACTTCTAACAAGTAGTTATGATCCAAAATAGATGATAGCACGCATAACTTAGAATATATGACTGCCTTXXXXXXXXXXTGTAGTTTCATTCTTCTGCACACTAAAATAATACAATTACATCAAATAAGCCCTTAGCAATTAAGGTCAATTTCTATGGGGTATGTTTTGGCTACCTACA
>Marker2883
AGCTTATTCAGGATTTAGGTCACGTCACCTATGGTCATCGTGGTGAAATGTAAGTCTCTATCATGATTGATATTATATAATGAGACTAGTCATTTCGTGGXXXXXXXXXXAATTGTAACCTCTATAAAGCAAGCCATACTCGTAGTGTTACCAGGATAAGGTACCCAACCCTATCCATCTACTACAGACCATTTAGGTTATCACTTAAAC
AGCTTATTCAGGATTTAGGTCACGTCACCTATGGTCATCGTGGTGAAATGTAAGTCTCTATCATGATTGATATTATATAATGAGACTAGTCATTTCGTGGXXXXXXXXXXAATTGTAACCTCTACAAAGCAAGCCATACTCGTAGTGTTACCAGGATAAGGTACCCAACCCTATCCATCTACTACAGACCATTTAGGTTATCACTTAAAC
>Marker4724
CATGTTTAAGTGATAACCTAAATGGTCTGTAATAGATGAATAAGGCTAGGTACCTTATCTTGGTGACGCTACGAATACTGCCCGCTTTGTAGATGTTACAXXXXXXXXXXACCACGAAATGAATAGACTTTTTATATAACACCGTTACTAGAAGAGACATACATTTCACTAGGACGACCATAGATGACTGACCTTAATCATGAATGAGTG
CATGTTTAAGTGATAACCTAAATGGTCTGTAATAAATGAATAAGGCTAGGTACCTTATCTTGGTGATGCTACGAATACTGCCCGCTTTGTAGATGTTACAXXXXXXXXXXACCACGAAATGAATAGACTTTTTATATAACATCGTTACTAGAAGAGACTTACATTTCACTAGGACGACTATAGATGACTGACCTTAATCATGAATGAGTG
CATGTTTAAGTGATAACCTAAATGGTTTGTAATAGATGAATAAGGCTAGGTACCTTATCTTGGTGACGCTACGAATACTGCCCGCTTTGTAGATGTTACAXXXXXXXXXXACCACGAAATGAATAGACTTTTTATATAACACCGTTACTAGAAGAGACATACATTTCACTAGGACGACCATAGATGACTGACCTTAATCATGAATGAGTG
>Marker6817
AACTCACTCTGGATTCAGATCATGTCATCTATGGTCATCCTGGTTATGTCTTTACATATTTATTTAAGTTACAGAAGATAACCTTGAGTGTTTGTTTATTXXXXXXXXXXCAAACTACAGAACCCACGAGATTTAGGGCATCAACCCCAACACTACCGTCATGCAGCTTGACAAGGATGGCGTGTGTGAGGCATGCAGAATCTGCGAAGG
>Marker6062
CTCAGCAAAATGGTGTATCGGAAAAGAGAAATGGAACCTTGTTAGATATGGTTCAGTCTATATGAGCTATGCTCAACTTTCTGACTCGTTCTGTGGATATXXXXXXXXXXTTTAGGATGTCCAACTCATATGCTCGCGACAAATCCCAAAAATTTTGAACTTCATTCGAGAGTATGTCTATTTGTAGGCTACCCTAAGAAAACGAGAGGT
>Marker4440
TTGATGTGGCTTAGTTATTCTTTCGAACAATCTAAGTTAAGAATGCTTTTACCAAGTTGTCAAGTTGGCTTGAGCATTAGAATGAAATTATGCATAAAGTXXXXXXXXXXAAGCAATATTCAATCGAATGGAATGAAAGCAATAAATAAGAAGGAAACTGAGTCAAGCCAAAGAATACAATCTCTTGTAGTTCTTTAGCTCAATCTCGTT
TTGATGCGGCTTAGTTATTCTTTCAAACAATCTAAGTTAAGAATGCTTTTACCAAGTTGTCAAGTTGGCTTGAGCATTAGAATGAAGTTATGCACTAAGTXXXXXXXXXXAAGCAATATTCAATCGAATGGAATGAAAGCAATAAATAAGAAGGAAACTGAGTCAAGCCAAAGAATACAATCTCTTGTAGTTCTTTGGCTCAATCTTGTT
>Marker9593
ACAATCTAGCACACAAGAAGAGCCTAGCTCTTTGTTTTGCAATTAAGCCAAAGTAACTACCTTGTTTTTGTACCCTTTCTCATACACTAGTCAATGAGAAXXXXXXXXXXTATTCGTGAAATTTTATGTGAATGTACTAGGCCTCGAAGAAGAAAAAAAGCAGAAAAAAAGAGAAAAAGATGAAAAAAAGAAAAAGAAATAAAAAACTAG
>Marker6353
ATTATACTTGGCGTGAGCGCAAGAAAACTTGTGACAGGACGCATGGTCATCGCATACATTTGTTAATGCATAGTCATTCCAACGCATGACCATCGACGCAXXXXXXXXXXAGCAGTGAGTTCTTCTCTAAGTTCCCTTCATTCAAGCTTATCTTAAGTCCCACAACTTAATCTAAAGCTCCAAGAGAATAGTGGGGAAGATCTTGAGGTG
>Marker5411
CTAAATTTGATCCTTTTAATAAGATTTGCATCACAAAACACTTGATCTCTAGAATAAGCTTAGATGAAGAGCCTAAATAACCATCATAAAATGAATGTTAXXXXXXXXXXCAGGGACGCTCCAGCTCACAGATGAAGTCTGTCATGAAGAGTGGTGAAGGTCAATACAACAATGAAAGTTCCAATGGATCAAAGCAGATGAGAGAGGTAG
CTAAATTTTCTCGTTTTAGTAAGATTTGCATCACAAAACACTTGATTTCTCTAGAATAAGCTTAGATGAAGAGCCTAAATAACCATCATAAAATGAATGTXXXXXXXXXXCCGGGACACTCCAACTCATAGATGAAGTTTATGATGAAGAGTGGTGAAGGTCAATACAACAATGAAAGTTCCAATGGATCAAAGCAGAAGGGAGAGGTGG
>Marker4669
CATTTTGAGAAATTATAAAATATTTTACCAGTTGAACTTCACATGGTCGTGGCATGAAAAGTCCGTCATACTAAAAAAATTGTAACATAGGAGAAGTGTAXXXXXXXXXXTGTAACCCTAATGGTGAAGGAGACTTGAACTCAAAATTATTCGTGGAAGGAGAGGCCCATGGAGGGCGTGCCTGCATGTATGATTTGGCTACATCTACAG
>Marker6661
TTCTAGATTCAGATACACCTCTAAACAATTTGCCAACCTTCTCCTAAACCGCTACACTCGACAGCTTCTCGTAAGTTTCTCATATATCCAAGCGTTGTGCXXXXXXXXXXAGGGTTGAGAAAGTTTGTGGTGGCCGGTGTAGGGCCGTTGGGTTGCATCCCAAACCAGAGGGCAACCGGCGTTGCCATTCCAGGGCGGTGCGTCGATAGT
>Marker7784
ATTGTTATTAATAAAATAAGTGTTATTTTATTTGTATTTACTCATATCTAAAAACTAAGATCCGTGGTTATTTCATGTAACTTAAGCATGTATGTCGTGAXXXXXXXXXXGACACTACAGATAAGACCAGTTTTGTAGATATTTGCAAGTGTTGTAAAGTGCTACAAATGGTCTGATCTTGACCATTCATGTGAAGACATGCGAGCGGGG
>Marker7332
ATATTTGTCCAACAGAGCTTTCTCTCTAATAGATATCGCAATTTCTAACCTTTTCTATTTCACTTATAACTCAATTATATCATATGTTATAAAGGAATGAXXXXXXXXXXAGAAAAATAAACAAGATTATACATTGATGATATTAAGACAGAAAAAATGAGTGAAAAAGCTGCCCTCTGCTGTTCATCAATTTCATGCCAAGAAGCAAAA
>Marker3404
TTATATATATTCATATCTTTGGTGAATGAATAGAGGATTCTGATTCTCTCTCAAACCTAAGAGTTTTACAGATACAAAGCACAATTTGTGGCTAAAGACTXXXXXXXXXXTATTTCAGTTTGGTCCTTTTATCAACTTGATGTAAAAAATACCTTCCTAAATGGTGATCTTGAAGAGGAGGTATTTATGAACTTACCACCCATCTTTGAA
>Marker7171
AATAACAAGAAACTAGAGCATATAATACGCGCCCAGTAAAATATCCCATTTTCCTAGATTAGATAAGGCTTATCTCATAGACATAGACTCTTCAGGGGACXXXXXXXXXXGATAAATGGATAAGATGAATGAAGATGAATGACAAATTATCTTCTCTCTAAGTGAGAAAAGTGGATGATACGTTGGGGTGGATGCAAATGCACTTGTAAT
AATAACAAGAAACTAGAGCATATAATACGCGCCCAGTAAAATATCCCATTTTCCTAGATTAGATAAGGCTTATCTCATAGACATAGACTCTTCAGGTGACXXXXXXXXXXGATAAATGGATAAGATGAATGAAGATGAATGACAAATTATCTTCTCTCTAAGTGAGAAAAGTGGATGATGCGTTGGGGTGGATGCAAATGCACTTGTAAT
>Marker6412
TCAATGTATAATATTCAAACTTAAACTTAAGCCAGAAAATAGAAATAATCAAAGACTTGAAAGAACCTTAAAACCTTTGGAGACTCAAGACATAGTCGAGXXXXXXXXXXCAACTTTGGTAGAACTACAACTTCAAACTACTCGGATTTGACAGAACTCTAGGATACTTGCTATCAATTAAACTCGAGAACAAAAGAAAAAAAGAAATAA
>Marker5165
CCATGAACCAACCAAACCCACGAAAATTTCATTTATTTGAACCTAACCCAACCCAAGTGTCACACCCCGCCCCAACCACCCTCTTAGGCTGACACTTACTXXXXXXXXXXTATTAACTTAGAAACATAATATGTTTAGAGTCATTACAATACTAGATTTACAAGTCCCAAAACCCACAAACCCTAGTCCCTATATGAACAATAGCAATAT
>Marker9019
CTCAATAATTATATTACTCAATGAATATTATACCTTTTTATTAGTATAATAAGAAGATTCGAAGTATAGATCTTTTGAACACTAATATATCTTATGACTAXXXXXXXXXXCTCTAAAAGAAAAAAATTCAAAACAGCATCTCAGCAAGGTTACCCCTTTGACTAATGAAATAAATATTATTTTCCAAAAAAGTAAAATAAAATAAAATAA
>Marker8269
AACATTACATACATTAAGCTTCCTACAGCTGAAGCATAGGGAATATTTCTCATCTCCTCAACCTTTTGAGGTGTCTTAGGACATTGTGAAAGAGTTAAACXXXXXXXXXXCTTAAACATGCTCTTCTTAAAAAGTGGGTTTTCAGAACATACCTTTGATGAGCTCTCCAAGAAAATGTCTATTCAGCTGCTTTCTTCACTTGATATCAAC
>Marker16440
TTCTCTTTCTCCATCTCAATCTCTCAAGATCTTGAAGCTTCGTTCTTCAATCTTTCAATCTTCATTTTCTCATGTGATTGCTGGGTTCGCTGTAAATTTCXXXXXXXXXXTTCATAAGAAGCTTTTTGTGGAATATATTGCTCTGGATCTTCGTTAGAATTCCCTAGAAGAAGATGATGCGTTTGTAGGTTATATGGATTGTGAATGGTT
TTCTCTTTCTCCATCTCAATCTCTCGAGATCTTGAAGCTTCATTCTTCAATCTTTCAATCTTCATTTTCTCATGTGATTGCTGGGTTCGCTGTAAATTTCXXXXXXXXXXTTCATAAGAAGCTTTTTGTGGAATATATTGCTCTGGATCTTCGTTAGAATTCCCTAGAAGAAGATGATGCGTTTGTAGGTTATATGGATTGTGAATGGTT
>Marker6181
ACTTTACTTCATAAAATTTAGCTACAAGTCCCTGAGTTCGACCTCAGATCACCGAGAAACTTAGGATCTCGTTATACTTGGCGAGAGAGCAAGAAAACTTXXXXXXXXXXGACCAATGACGCATGGAGAACAGACATTTCTTTATTGAATTTTTATGAGAGTAATTGAGAGAGAGATTGATTTTTCTTTCTGTGTTTTTCACAAAAAAGC
>Marker5564
TTCACCTTAGCCTTTTGATGTCAGCTAATACCATCAGTTCAAATCAAGGACTCAAGCTCCACTCTGAGACCATCCTTCTCCCTCTCTAACCTCATATATGXXXXXXXXXXAATACAGACAAGTTCCAACACTTTAATGTCTCCTTGAGAGCCCTATAGATACGATTTTAGTGGCTGCATGTCTAGCAATTGGATTTTTGTAAGCTCTCTT
TTCACCTTAGCCTTTTGATGTCAGCTAATACCATCAGTTCAAATCAAGGACTCAAGCTCCACTCTGAGACCATCCTTCTCCCTCTCTAACCTCATATATGXXXXXXXXXXAATACAGACAAGTTCCAACACTTTAATGTCTCCTTGAGAGCCCTGTAGATACGATTTTAGTGGCTACATGTCTAGCAATTGGATTTTTGTAAGCTCTCTT
>Marker4141
CATTTCCATACAACTTATGAAAAACACCCACCAAAACTCAAATTAACGCTAATTAAGTGCTTAAATCACGCTTTGATACCAATTATTAGAATATACTAGCXXXXXXXXXXTTAAACAGAAACTTCAAAAGAGGGTTTCTAAACTACATACATTTGATGAATTCTCCCAATTCCAAGTTGCTCTTCACGTGATTCTAGCTCCAACTCAACA
>Marker5264
AAAACACCTTAAGTAGGAGGTGTTCTTTCTACAAGCATACACAAATCTCACTTGAATTGAGAAGTAGGTGCTGGTCATTTGATGGCTGAGGAATGCTTGTXXXXXXXXXXTTCCTCACAAGAACCCTTATTATCCTTCACCAAATTCACTCAAATTCGAGTTCCACCACTCAAATTCAAGGCTGAGAATGGTAAAGAAGATCTCTTGGTG
AAAACACCTTGAGTGAAAGGTGTTCTTCCTATAAGCATACACAAATCCCACTTGAATTGAGAAGTAGGTGGTGGCCATTTGATGGTTGAGGAATGCTTGCXXXXXXXXXXTTCCTCACAAGAACCCTCGTTATCCTTCACCAAATTCACTCAAATTCGAGTTCCACCACTCAAATTCAAGGCTGAGAATAGTAGAGAAGATCTCTTGGTG
>Marker8936
CTTTCTGGTTCCATTCATCATGATACCATAAATTGCTTTTGGCAGATTGCAGAAGAGGAAAATCTTGAAGCTGATTCAAAGTTCAGGGCCTTGGTTGCCAXXXXXXXXXXATTCCAATTACTTTCTTCTGATTTGATTACTTTGAACCGTGTATCTGCTGAAAATTTTGCACCTGAACCTAAAGCATGATTGATATATCTGATGTCTCTT
>Marker3802
AACAGTGACAACGACGACTTTGACGATAAGGGGGAATAGATGGCGAGGGTGAGAGAGAGGATGCGATAGATGTGGATCGTGAAAGAATGAGAGAAAGAGGXXXXXXXXXXAATAACCACAACCTGTTGTCTTATTAGACCAAGTAGCATACATTTGGGACCTCGTTTCTATCGAGGGAGAGAGCAAAGAAATTCAAAACTATGAATTGTT
>Marker6456
TTAGTGTCACCAGGATAAGATATCCAACCTTATCCATCTACTACAGACCATTTAGGTTATCACTTAAACATGATCCACTCGTATATCTCTACATATATGTXXXXXXXXXXACATCACATATTTTATTAAATAAATAAAATGTTTGTACAATACTATTACAAACTATAGGGGGACATCAACCCCAACACCACTTGACTTAAAGCTAGTGGA
>Marker3153
TTGATGCACAGTTCGATTAAGGAGGTTGATCACATAACGCTTCGCCTGATATTGAATGCATGTACTGGCCTTTTAGATGTTGAAAGAGGAAAGCAAGTTCXXXXXXXXXXAACTTGAAAAGTGCCAGAGTTTGGTTCTACCAAATGAGTCAATGGCGGGATAAAGTTTCCTGGAATGCACTACTCACTACCTATGCTCGCCATGGCTTGA
>Marker10664
CTCGAATCCCAATTTTAAACTTAAGTGTGTTTTCTTATTTAAATTGTCTTAATTTTCCACTTAATTGTGTGTCCCTATTTAAATTTGTATAAATAAGTTGXXXXXXXXXXTAATAAGTAGGTTGAGCTAGTGTGGAATAATATGGAATTTTAGTTTGGGAAATTTGGGAAAAATTGGCTAAGTATGGAAAATTTATGTGAAATGCGTGTT
CCCGAATCCCAATTTTACACTTAAGTGTGTTTTCTTATTTAAATTGTTTTAATTTTCCATTTAATTGTGTGTCCCTATTTAAATTTGTATAAATAAGTTGXXXXXXXXXXTAATAAGTAGGTTCAGCTAGTGTGGAATAATATGGAATTTAAGTTTGGAAAATTTGGGAAAAATTGGCTAAGTATGAAAAATTTATGTGAAATGCGTATT
CCCGAATCCCAATTTTACACTTAAGTGTGTTTTCTTATTTAAATTGTTTTAATTTTCCATTTAATTGTGTGTCCCTATTTAAATTTGTATAAATAAGTTGXXXXXXXXXXTAATAAGTAGGTTGAGCTAGTGTGGAATAATATGGAATTTAAGTTTGGAAAATTTGGGAAAAATTGGCTAAGTATGAAAAATTTATGTGAAATGCGTATT
CTCGAATCCCAATTTTAAACTTAAGTGTGTTTTCTTATTTAAATTGTCTTAATTTTCCACTTAATTGGGTGTCCCTATTTAAATTTGTATAAATAAGTTGXXXXXXXXXXTAATAAGTAGGTTGAGCTAGTGTGGAATAATATGGAATTTTAGTTTGGGAAATTTGGGAAAAATAGGCTATGTATGGAAAATTTATGTGAAATGCGTGTT
>Marker6925
ACTAAACCCACTTGACTCTTGCTTCAATTCACCAAGCATGAGCTGCACCTTATGTAGCCTTCTCCATTGCATGATAGTCCTGCAATAAATGGAGACGATTXXXXXXXXXXAGCAGTATGTTCTTCTCCAAATTCCCTTCATTCAAGCTTATTTTGAGTCTCACAACTCAATCTAAAGCTCCAAGAGAATAGTAGAGAAGATCTTGAGGTG
>Marker5265
AATCTCAGGCTCTAGAGATGAATCTCTTGAATGGTGTAACCATGAATTGAGAAGGGGAGTGGAAGCACTTCTGAGAATCATAGTTATGGAAATTTGGAGGXXXXXXXXXXGCGGCAACGGGAGGATTTTTATAAGAGAAATTGTGGTGAAGGAGGGAAATTGAAGATTAAATCTGAGCCCTTGATTTTGTGACTGACAACTAAGAAAACC
>Marker3630
TATCTCTCAAATGAGATGATACTTCCACCCTATGTGCTTCTCGCGCTTGTGACCCCTAGGCTTTTGGAAATTAACCACAATTCCATTATTATCACAATAAXXXXXXXXXXCTTTAGAAACTTAAAAAGTCGTTACATAATTAGCCTTCAAGTGGAGTTAGCAATGCACCCCTGCTTGGTGCTCCTCCAGACTATTGCCCTTCTGTTAAGA
>Marker7739
AAATATTTCATTATCCACAGATATTTTGAGAAAATTTTAATTTTTATACTCAATGGTCATACCATTGATTTAATCAATAAAACTACCCAATTGTATATTAXXXXXXXXXXAACTTGTCCTTAGACTTTATCAACTTCACTTTAAAACGATACACTATCATTCTATTTGAAGTTATTGCATCGTGAAGGAATCGAATTCCCGTGAAAGCGT
>Marker3733
TTGATTTAACCATGATCAGTAAGCCGATCCTGCACAGGTCATGAGAAGGCATCGGTCTCACCGATCCTCTATTAAACAATTGGTTTATAGTCCAACTAATXXXXXXXXXXATGAGCGTGTCCGGATCACTCTGATCTCACCGTGACCGAAATACACATTATACATTCAAAACATACAGTTATGCAAACAAAAAGTAATTATCGGCATGCT
TTGATTTAACCATGATCAGTAAGTCGATCCTGCACAGGTCATGAGAAGGCATCGATCTCACCGATCCTCTATTAAACAATTGGTTTATAGTCCAACTAATXXXXXXXXXXATGAGCGTGTCCGGATCACTCTGATCTCACCGTGACCGAAATACACATTTTACATTCAAAACATACAGTTATGCAAACAAAAAGTAATTATCGGCATGCT
>Marker3326
CTCAGCAAAATGGTGTATCAGAAAGGAGAAACTGAACCTTGTTGGACATGGTTCGGTCTATAATGAGTTATGCTCATCTTTCTGACTTGTTCTAGGAATAXXXXXXXXXXATGAAGAGGTCGTAAAGATAGTTTATGACACTTAGGGATTCAGGGATGTCCAGCTCATGTGCTTATGGAAAACCCCAAAAAGTTGGAACCTCATTCAAAA
>Marker7782
CTTCTCAAAACATGTCCAATGCAATCTTCCCATCTTCTTTCCGAATCCCCAAGAATCAAAATGTAACCTTACACGTCAAACTTGAACCTAACAAAATGAAXXXXXXXXXXCACGAGCAACATCATCAATGGTTGTCTCATAATTGATTTACTCTGAAATAGTTTAGTACATTTAGTCTTTGCATTCATTGATTTTACCCCTAAGAACATG
>Marker4513
AAAAAAGTGGATACATTCATGAAAACTTAATTTTCTAGTTAAAAAGATTAGTAGGTGCAATACTTTATAATTATTGGAGCTAATTTTAACTAGATAAGAGXXXXXXXXXXATTAAAACTTTGTTATAAATATTTCTATATCAAATGTGAATACAATGACCACACGTATGCACACACACATATATACAGAAAGATAAATAATTCTTATAAA
>Marker3857
CATGTTGTGGTGATTTTTCTTATGTGGATGTTTGCGAGCATGATCAATGCAAAGTCTTGCGGTGAAGTTGCATTATTTTGCACAAAAATACAGAGATCAAXXXXXXXXXXATTCTATTAACGCAATCCAACATTGTTTAAGAACTTAGCACTATGATAACGTGCATTTCTGCCCGTTACCAACGCCACACGTTCTCATGGCCTGAGAAGT
>Marker3278
CTGTAGGTCAAGGGATTGATTCGTCAATAAAACCAAAGTTATTCTGGATTGACAAAGCAAGAATCATCGATTGACTCTATGAAACATAATTATCATCAGTXXXXXXXXXXTAGTTCCTAATTTCAACATATTAACTACACATTTACAGCGCCCCAGGTCTGGTGGAGTGTTGGGAAAATGTTATTCTACTAAATTGGACACCTTGAGAAG
>Marker5088
AAAATTAAGACGACATCATCATCATCCACCTTATTTTTTATGCTATGCAAATCTAATGAAATTTTATCTAATTAGTCTAGATGATCTCAGAGGGGACGTAXXXXXXXXXXCTTCAACCAAAAACTAACGACAATTTCTTTATCTATGACCTCGATGATATTGTCATCAGCCAAACACAACATGATCGTCGAATGGGCCTTCTCCTCTAGA
>Marker6590
ATGCTGTAAGATAAGATATAATTTTCATCGTGTCAAGTTTATGGTACCGTTTCCGGAGATTGGTAACGGTTAGTGTTGAGTACTTTTGTGATATTTTGCAXXXXXXXXXXAGAGATCAGGTGTATTTTTCACGTAAGAGCACATCAGGACTAAGTTAGGCGAAGAGGAAACATGGCAGATAATAATGAGGCACCCAAAGGAAATCAAGAG
>Marker3640
TTTACAAAACGAAAATTGAGAATTGAGATGATGGAAACTTCAAAAAGCCTCTTATTCCTTTGCGTCATTCACTTATTCATGGTTTCTACCACTATTTCCCXXXXXXXXXXCTTCAAGCGAAATCTTGACACCCTACTTTCCTCCATCCTCTCCAACTCCCAAATAGATTACGGGTTTTACAATTTCTCAGCCGGACAGCAACCCGACAAG
>Marker5440
CATTATAAGATAATAATACTATAATATGTTTTCTTACCCGAACCCATATGTCGAAAACCTCTTTCTCTACTTCCACATATTTGAACTCGTCGTTCCAACCXXXXXXXXXXTTGGGTTGGGTTGGGTTGGGTTTGGTTGAAAGACTTTTCAGACCCAACCCAATTGTTCGAGTTGTAAATTTTTTTCAACCCAAATAACCCTTATTAAAAA
>Marker5364
CTTTAAGCCTCGTTGGTGACTTGATTACATTACTTTGTGCTGCTTCCATATAAAAACTTTGGTTCTTGGAAAAGTTTTTACAGTGAATTTTTTATGTAGGXXXXXXXXXXCTCAGGTAATCTTCCCGCAGCCCTGCCCTCTCTTCTTTTCTGGATAGAATAAATAACTTGGGAAACGGCATGATGTTTAAATATTTGAATGTGAAATAAT
>Marker4689
AACGCAATTTCATCAATGCATATCATCCACATTTCCACTTCATAAAATCAAGCATCAAGTTTTTGGCGCCGTTGCCAGGGACTTCGGCAAAATAGAGTGCXXXXXXXXXXGAGACCGCCAATAACAACCATAGTCAGATAAAGAAGAGATGGCAGAGCAACCTAGAAATGGAGCACCAAATGATAACAATGTCATGGCGAATCCAATTCT
ATCGCAATTTTATCAATGCATATCATCCACATTTCCACTTCATAAAATAAAGCATCAAGTTTTTGGCGCCGTTGCCGGGGACTTCGGCAAAATAAAGTGCXXXXXXXXXXGTGACTGCCAACAACAACCACAATCAGATAAAGAAGAGATGGCGGAGCAGCCTGAAAACAGAGCACCAAACGATAACAATGTCTTGGCGAATCCAATTCT
>Marker7707
ATAATATAAATTCCATCATTGCTAGATCGATCCATTTTATGATGAATAAGCAAATAATGGGATTTTTTTTATAAATGGGAAATAAATAAAATGCTTGGGGXXXXXXXXXXCATTGCTAGATCGATCCATTTTATGATGAATAAGCAAATAATGGGATTTTTTTTATAAATGGGAAATAAATAAAATGCTTGGGGGTGGAAATGAGAGAAT
>Marker7620
TTCTAAAATGCTCTATGAAGACTAATTTTGCAGCAATTATGAAACAATAAGAAAATTGTACTTCCCTAACAGGAGAAAGAAAGCCGTTGGACAAATACTTXXXXXXXXXXAATGTATTCATTTTGGACTCTCTAAAATATGCTAAAAGATCCAGTCATACCTAAAATATTGAGCCATACCCAATGACAATTTCAGAGAAGCCACGGTGAG
>Marker4093
CACAAATGCAGAAACCCACCGCGACTGAAAAATGCATTCAATTCAGATTTGTAATTTGGAATATCAGAGAACCTGGCTCTGATACTAATTGAAGGAAATCXXXXXXXXXXGCGGTTATACAAATCAAATGCAGAAATTACAGCATGAAAAATATAAATGCATAAAGAGAAAACTCTACGCACAATGGCAGAAGCGTCTCCACGCTTCGTT
>Marker4185
TGATATGGTTTTTTGAGATTTGGCTGTTTAATTCTCTTTAATCTCTCATTTAAATTTGTAATTGGCTCTTGCTTGATGAGCTTTAATGTGTTCTCAAGAGXXXXXXXXXXATGAAAAATCAGCCTCTGTTCTTATCGTCGTTGTGGTTTCAGTTGCTAAACGATCGTCTAGCTCTAGACGCTATACGATGTAAAGAAAAGCTAGAAGATC
TGATATGGTTTTTTGAGATTTGGCTGTTTAATTCTCTTTAATCTCTCATTTAAATTTGTAATTGGCTCTTGCTTGATGAGCTTTAATGTGTTCTCAAGAGXXXXXXXXXXATGAAAAATCAGCCTCTGTTCTTATCGTCGTTGTGGTTTCAGTTGCTAAACGATCGTCTAGCTCTAGACGCTATACAATGTAAAGAAAAGCTAGAAGATC
>Marker3811
TTCTTTAATGATATATTAACAAAATGGACTATTAAAATTGACTAATTCATTCAAATATAAAAATTTAGTAATATAATTGATAAAATTATAACCTCATATGXXXXXXXXXXTGGATATAATTGTTAATTTTTTTTTTTTAGAATATGTGAGGTCAGAGATTGACCCCACATCTTGAAGTTGATAGTACTATATTCATGATAACGGACTCGT
>Marker3753
CTCAAAGGCAATAGAGAAGGGGATCGTTAGAATGCAATTACCACCTTTCCCGTAGAGACTCAGAAATAAAAAGAATGATGAGGTACAATACCAACGCTTCXXXXXXXXXXAAATGGTAATTAAGAAGAGGGGCACTGGTAAGTTTCCCACAATGACTTTAACACAGAGTTCGAAATCAATAATTCCACCGAAGATAAGCAATCCTGGGAG
>Marker10774
CACCTCAAGATCTTCCTCACTATTCTCTTGAAGCTTTAGATTGAGTTGTGAGACTCAAGATAAGCTTGAATGAAGGGAACTTGTAGAAGAGCTCACTGCAXXXXXXXXXXAATTCCACTTCCATCTTCTTTACTTACAGTAGGGCATTCATGCAAAGAAGATGGTTGCATGAGATGCAGCTCATGCTTGGATTATTGAAGCCAAACTTAA
>Marker3847
CTTCGAATGTGATTCCAACTTCTTTGGGTTAGTGGCTAACACATGTGCCGGACAGCCTCAAAACCTGAAGTGACATAAACTACCTTTACGACCTCTTCATXXXXXXXXXXATAACCCTAAAACGAGTCTGGAAGATGAGCATAACTATCACAGACTGTACCATGTCTAACAAGGTTCTGTTTCTCCTTTCAGATACACCATTCTACTAAG
>Marker2076
CTCCTAAGTTAGGAGTGAGAGATGGTGACTTGGCGTTTGTGATGAATACGAACGATGAGGTTGTGTCGGGTCGAGCATAATGCATTAAACAATTGTATTAXXXXXXXXXXAAGTTTAATTCTTTCTATATTTCTTGATCTTAGGTTTTTGGAAGCCCATTGGAGAGATAAGAGAAGTATTCTTTGTTGAGTCAGATATCACAGCCATTTA
>Marker9456
ACGCTTCCGCTTTAGATTCGATCATTTCAAGGAGCCGATGGGTACTCATATGAGTCGGAGCTATTGTCAATATCAAACAATATTTTCTTTTGTCCAAGAGXXXXXXXXXXGAATATGGAAGGACACTTGGTCTGTTATTCACAAATGACACGTTACTTCATAAAACACTACATATTTAAAGTTATTGTTTCCATTCAGGTTACCATTGAA
>Marker2731
CAAGAAGTAGTGAAGGATGATGTTGAAAGTAATGTAGAATGTGAAAGCTCACCAGATGGTGAAAAGGAAGAACCTGAGGGAAAATTTGATTGTGTTGGTTXXXXXXXXXXCACGAAGGAACCTCCACAAAAATTGGTCAATAAAGTATCGGCAGTATCTAAAGTCAAACAGCAGATTCTAAAACCAAATCGACTAAAAGAATCTAAGAAG
>Marker7527
TTAATTTCTACCTGGCTAATAAATCTTATCCTATTTGAAAATTAGGGTTGTAATAATTTGAATCTCCCTAAAAAATGAGGAAACACATTAGATGGAAAAAXXXXXXXXXXTATCGGATACCGATATTTCTAGATACTTCCCATATACATATCTGACACGAGATTTAACGTGTCTATACTTTCCAAACACGATTTGACGTATCATTTCTAT
>Marker3240
CTTGGTTAAGCACTATGCAATCTTAGGGCGAGTATAAATGTAATGCCGTTATCAATCTTCAAGCGATTAAATATAGGCAAACTCACGCCCACAATAGAGAXXXXXXXXXXCCTTCCGGCAGACTTCATGATTTTGGATTATAAAGCGAATGAAGATGCGCCCATCATATTGGGACCACCATTCCTCTCAACCGGTCGCGCTCAAATTAAT
>Marker6686
TTCCATAGTATTTATGAGTTGTTTCCATCAGCTCAAGAAGTTATCGAATTGGTGGGGAAATGACGCCTAAAAGAAGCAACACACGCGTGAATTGTATCAAXXXXXXXXXXAAAGGAAGAAAATAAGAAAACATCCAAACTGCCTTCTTGTAGCTAAATGATATATTCCTTTTCTCCAACTATTTTAACTTTTATATATGGATTTGAGTCT
>Marker3206
TCCACTAAAGACACACAGTTGCACTCTTCTCGCTGCAAATATATTCTGTTGCCACGGATATAGACCAATAACATCAAATTAGTCCTTCACGAGTGTTCGTXXXXXXXXXXAAACCTCTCTCTGGCCAGTGAGAGGGTAGAGCTCTTTGTTCAAGTCCTAGAGACACCACTCAAGGGAACACTCATCTACTTACCCTGAAGTCGAGAAGAA
>Marker4780
AATTTTAACCCAAAACCAAAACATATAAAATTTAATCTAACCATCCCCAAACTGATTGGTGTTCAAGAGTAACCACAAGAATCGCAAACCTTATACAAAAXXXXXXXXXXAAACTTAATGGGCATCCAAAAATCCTTTAAGAAACCCAACCCAACAAGAAATGATCTTACCCAAATCCAAGATTCTCTTGAGATTACGCAATGGCGGCGA
AATTTTAACCCAAAACCAAAACATATAAAATTTAATCTAACCATCCCCAAACTGATTGGTGTTCAAGAGTAACCACAAGAATCGCAAACCTTATACAAAAXXXXXXXXXXAAACTTAATGGGCATCCAAAAATCCTTTAAGAAACCCAACCCAACAAGAAATGATCTTACCCAAATCCAAGATTCCCTTGAGATTACGCAATGGCGGCGA
AATTTTACCCCAAAACCAAAACATATAAAATTTAATCTAACCATCCCCAAACTGATTGGTGTTCAAGAGTAACCACAAGAATCGCAAACCTTATTAAAAAXXXXXXXXXXCCAAGGTTGGGCATCCAAAAAATCCTTTAAGAAACCCAACCCAACAAGAAATGATCTAACCCAAATCCAAGATTCCCTTGAGATCACGCAATGGCGGCAA
>Marker3493
TATGCATTCTGAACTAAGCTGAAAGATGCTTATAATGAACCACTGGCCTTGGAAGAAGCAGCAAATTCTAAAGAAAAACTCAAATGGCAACGAGCTATGCXXXXXXXXXXATGTAAGTGGATATACAAGCTCAAACATGACATTCAAAATAAAGATTCACCAAGGTATAAAGCAAGGTTTGTTGCTAAAGGATTCAATCAGAAAGAAGAG
>Marker3863
CTCCTACTAACTCAAACTCAACCTCCTCTCGATTCAGCCACTTATCTGGGTGAATTCATCAGCCTTGCGTAATGCAAGCCTCAACACTACATAAACACTTXXXXXXXXXXTTATCCAGCCCTCTCGTTGTTGCCAATCATCTAGCGCTTGCGCCCATCGCATAGCACCTATGTCCCATTGCATAGCTCCATCGTTTAGTGATCTCTCGTT
>Marker3160
ACATTTTTTTGGTTGGTTTCGGTACTCGTTTTCTCCCCAAACCGATACCGACCGATATATACCCTTACTATAGCTTACAGAAAAAATAGGGTCAAGTACAXXXXXXXXXXAAATTGCAAATATAGCAAAGTCTATCAGCGATAGACTTCTATCACTAATAGACTCTTACCGACGATATGGCCTATCACTGATAGACTCCTACCTAGAGAT
>Marker6740
TTCTTTGCTTTTTTTGATACCCTGCAAGAGGAAGAAGGTTGGTTTAATATATAAATCAGTCATCTGATTTTACTTAATTTAAATAAATTCATAAATATTTXXXXXXXXXXTGGAGTAAAACCGATATTAAAGAAATTCATGAATAAAGCAGAGCATTTGATACGGCAAAGAAATGCCATGTTATCAAACTTATGCGTATTGAGGAACAAT
>Marker11903
TTCATTGAAACTTGTAAAAATGCAGAAACTAAAATAGACCAACTAGTCAAGCAGTTCGTCCGAACCTTGAAAGGCAATACTTCTGATTGGTACATGGATCXXXXXXXXXXAGCAACAAAAAAGACAACCGATCATCGACTACATCAACCTATGGAGAGCTCTAAGTCATGATTGTAAAGACAGACTCATCGAACTGTTTGTTGTGGAGAT
TTCATTGAAACTTGTAAAAATGCAGAAACTAAAATAGATCAACTAGTCAAGCAGTTCGTCCGAACCTTGAAAGGCAATACTTCTGATTGGTACATGGATCXXXXXXXXXXAGCAACAAAAAAGACAACCGATCATCGACTACATCAACCTATGGAGAGCTCTAAGTCATGATTGTAAAGACAGACTCATCGAACTGTTTGTTGTGGAGAT
>Marker5004
AAGGCTCACTGCTTCGGTGGCATTGGCTGGGCCATTTCTGAATTCAGCTGGGACGTTAAGTATGCTGGCGTCCAACTCATGGCCTCCAAGGTAACTAAATXXXXXXXXXXTTGATTCTATATACCCGATTTTCACTCGAATAATACCCATTAATATCTATACTTTTATTATGTGGTGTGTTTTTATTGATAGTTTTTGTTGCATTATGAA
>Marker3051
AGTGTGGGTAGGGGGCCCACGTCCTGTATGCAGACAGCACACGAAATATAGCAGGCGCAACACAGATGACCTTCAACAAGGCACGCACACGTGCACGGTGXXXXXXXXXXAGAGGCACGCACCAGACAAACGAGTGAAGGCACCAACATGCAAGGCAGCGTGCGCGGAAGTGGTGACCAAGGCTCATCCTAGCGGCCGAGCATGGACAAT
>Marker4261
AATGTTATCCATCAACACATATCATCCATAATTCCACACTTCATAAAAATAAGCATCACATATCCCACAGTCTCTCTTGTTAAGTTGGATAAAGTTTCTGXXXXXXXXXXTTAGTCTCTTGTCCTACTCTTCTTTTTCCCTACGGTGGGTGCATTAGGGCGAGACTCTAAGGCCGAAAATGAGGGTTACACTTACGCAGAATTGTTAAGG
>Marker7437
CACCACACAAAAATCATAACTCCAATTCTCCGACATTCCCTGCAACCGCGAAAGTTTCGATTTATTATAGTGTCCAACTCTGATTCTCTTCGATGAACAAXXXXXXXXXXAGAACAAATGAAGAGGAAAAGGGGAAAATTGATAGATCGATGGAAAGAGGAAAAGAGGAAAAAGAAGTCTAATCCGTTGTAATAGCAAAAACAATAGCTT
>Marker9531
AACGCAATTTCACTTCGCATATCATCCATAATTCACTTCCTAAAATTAAGCATCACAATTGCAAGGAGCAAATGCACCACATCCAACGAAGCAGCCGCATXXXXXXXXXXATTGGAGTGTCGTCACCGCAAGGAGTCTCTTATGCAAAAGATTTCTCTCAACTACTTAGGTCAAGAAGCTCCTCTTGACCATTGGAACTTCCGGCAATTG
>Marker3655
[truncated: 309,767+ more rows]
