# Supplementary material for: High-density genetic map construction and gene mapping of pericarp color in wax gourd using specific-locus amplified fragment (SLAF) sequencing
Source: BMC Genomics. 2015 Dec 9;16:1035. doi: 10.1186/s12864-015-2220-y (PMC4673774; doi:10.1186/s12864-015-2220-y)
Supplement: Additional file 2: — Sequence information of the mapped SNP markers. (XLSX 657 kb) [file 12864_2015_2220_MOESM2_ESM.xlsx]

## Sheet: Sheet1
Sequence information of the mapped SNP markers
>Marker866
TTCAATGTCGCGGAGAGTTAAAGAATTTCTTTCTAGTTGCTCTAGAACAATTAAGAGATTCTCTAGAAGAAATATGGGGTTCTGCTTCTGGTGGCAACATXXXXXXXXXXCATACCAAATCCCATCAATCAAATCGCTTTTTTGAGAAATACGAGACATCTAAGTCATACAAGTAAAGAGATATATTCATTGATAAGAAAAAGAAAAAAT
TTCAATGTCGCGGAGAGTTAAAGAATTTCTTTCTAGTTGCTCTAGAACAATTAAGAGATTCTTTAGAAGAAATATGGGGTTCTGCTTCTGGTGGCAACATXXXXXXXXXXCATACCAAATCCCATCAATCAAATCGCTTTTTTGAGAAATACGAGACATCTAAGTCATACAAGTAAAGAGATATATTCATTGATAAGAAAAAGAAAAAAT
>Marker1339
TTTTTCTTTTTCTCGTGGTGGATGATATGAATATCTACTATGCGCTTGGTGTGAAGTGATAGCTTATAGAAATACAAGCCATCGTAGCCTTTTACTTAGAXXXXXXXXXXCCTCACTAACCCTACATCATGCGTTTTTCTACATCAAAGTATCTATTTTTGCAGTTATTGCAGGAATTGATCGCATATGTTGATTCCAGACCGCCGCATC
TTTTTCTTTTTCTCGTGGCGGATGATATGAATATCTACTATGCGCTTGGTGTGAAGTGATAGCTTATAAAAATACAAGCCATCGTAGCCTTTTACTTAGAXXXXXXXXXXCCTCACTAACCCTACATCATGCGTTTTTCTACATCAAAGTATCTATTTTTGCAGTTATTGCAGGAATTGATCGCATATGTTGATTCCAGACCGCCGCATG
>Marker2378
AACGCAATCCATCGACGCATCTCATCCATATTTCCATTCAATAAAATAACGCATCACAAATCATATAAACAACAAATAATGTATTTCATACTATCATTCAXXXXXXXXXXCAACATCAAAATCCTCAAACTGAATATTAAATTTTATCGCCTGGAACATAAGAAATTTCAGTAATAAGATTACTTACCTCAAATTTGGTCACAAATAAAA
AACGCAATCCATCGACACATCTCATCCATATTTCCATTCAATAAAATAACGCATCACAAATCATATAAACAATAAATAATGTATTTCATACTATCATTCAXXXXXXXXXXCAACATCAATATCCTCAAACTGAATATTAAATTTTATCGCCTGGAACATAAGAAATTTCAGTAATAAGATTACTTACCTCAAATTTGGTCACAAATAAAA
>Marker2692
CTTCCTTTAGAACAGTAACTACATAAGATTTCGTTGATGAACACCTCTGCATTGAGTCATTGACCGTCCTCTAGTGATCTAAGAAGTAGATAGGCAATATXXXXXXXXXXACCCAATAGTTGAAGCATGAATGCACAAGATGGCATAGTGCCCTATCTATTCTATTTCGAAATTTGTCGAGTGAAGAGAGCAATTTCAACAGTAGGAAAG
CTTCCTTTAGAACAGTAACAACATAAGATTTCGTTGATGAACACCTCTGCATTGAGTCATTGACCGTCCTCTAGTGATCTAAGAAGTAGATAGGCAATATXXXXXXXXXXACCCAATAGTTGAAGCATGAATGCACAAGATGGCATAGTGCCCTATCTATTCTATTTCGAAATTTGTCGAGTGAAGAGAGCAATTTCAACAGTAGGAAAG
>Marker2397
TCCTTTCCATTTCTTGGGAAAATAGATAAATTGCTCCCTTAATAGTTGGTTCTGAGTCTTGAATAATGAGACCTCAACCTCTCACTGGCTTGCCTGAGAGXXXXXXXXXXGGTATTTTGACCCAGATGCAGTTATGAGTATTTGTGAAGAGTTATTGCTCTGTTGATTGGTTATATCCATGGACACAGAAATATATCTACGGTGCGAAGA
TCCTTTCCATTTCTTGGGAAAGTAGATAAATTGCTCCCTTAATAGCTGGTTCTGAGTCTTGAATAATGAGACCTCAACCTCTCACTGGCTTGCCTGAGAGXXXXXXXXXXGGTATTTTGACCCAGATGCAGTTATGAGTATTTGTGAAGAGTTATTGCTCTGTTGATTGGTTATATCCATGGACACAGAAATATATCTACGGTGCGAAGA
>Marker1927
TCAACTCTTGAGAAGACATTTGACTAGATGTGCATGAAGCATCAACAATCCTTGTTAATTTGCTAGCATTGATAACAACTCTTATTGATCTACTGTCATTXXXXXXXXXXGATATTTGTTGATACAAATACCTTGTTATCCATAGAACATAAAAGTGACCACCTCCAGTCTCTTTAGGATAGCCTACAAATAGGCATACACTTGAACGAG
TCAACTCTTGAGAAGACATTTGACTAGATGTGCATGAAGCATCAACAATCCTTGTTAATTTGCTAGCATAGATAACAACTCTTATTGATCTACTGTCATTXXXXXXXXXXGATATTTGTTGATACAAATACCTTGTTATCCATAGAACATAAAAGTGACCACCTCCGGTCTCTTTAGGATAGCCTACAAATAGGCATACACTTGAACGAG
>Marker2762
ATGAAAATATGAAAAGCACTTAGAAATTTAAAAAATAGCTATCACTTTCAATTAGTTTGATGGTAGAATTAACACACACAAAAAAACAGGCTTTGAACAAXXXXXXXXXXTGAAGTCAAGGCTGGGATGATAATTTGCAGAACTATTAACTAGAGGAACAATTTGAACAGGATGACAATCTAACTGAAAAACTGTCGAAAATCTGAAAAG
ATGAAAATATGAAAAGCACTTAGAAATTTAAAAAATAGCTATCACTTTCAATTAGTTTGATGGTAGAATTAACACACACAAAAAAACAGGCTTTGAACAAXXXXXXXXXXAGAAGTCAAGGCTGGGATGATAATTTGCAGAACTATTAACTAGAGGAACAATTTGAACAGGATGACAATCTAACTGAAAAACTGTCTAAAATCTGAAAAG
>Marker1834
CTTTGCGACGGAGAGTTTCTCCGCATGCGGTCGTCTATGCAGTAGTTCGGCTTCTGCGTTTGCATCAACTTCCTGCGTTAGCTACAAAAATAGACAATTGXXXXXXXXXXTCGCATATCATGCTTAACATGCCTCATAATTCTAAATAAAAGGCCTAAGATGACATGCATTTCTACATGTCATCAGCTGCTTTCTTCACTTAATATCAAC
CTTTGCGACGGAGAGTTTCTCCGCATGCGGTCGTCTATGCAGTAGTTCGGCTTCTGCGTTTGCATCCACTTCCTACGTTAGCTACAAAAATAGACAATTGXXXXXXXXXXTCGCATATCATGCTTAACATGCCTCATAATTCTAAATAAAAGGCCTAAGATGACATGCATTTCTACATGTCATCAGCTGCTTTCTTCACTTAATATCAAC
>Marker5621
ACAATTAATTATGTCCATTACTTTATTAGCATCAACTCTGTTATGCTCTTTCTTGGTTGTGATGCAGCTTACTGAATATTATTATGCGCTACCAAAGTCAXXXXXXXXXXAAAAGGTGAATGAGGATTTACAATATCTAGTGAAGGTAATTAAAACATGTTTAACATGTCTTTTAAACTATTTATAGATTACTAAAAGTACTTTTTATAA
ACAATTAATTATGTCCATTACTTTATTAGCATCAACTCTGTTATGCTCTTTCTTGGTTGTGATGCAGCTTACTGAATATTATTATGCGTTACCAAAGTCAXXXXXXXXXXCAAAGGTGAATGAGGATTTACAATATCTAGTGAAGGTAATTAAAACATGTTTAACATGTCTTTTAAACTATTTATAGATTACTAAAAGTACTTTTTATAA
>Marker4819
TTTGAAGATTCAAAACTCAGTATTCTTCGTTTGCTATTGATGTTTTTGTTTCTAAGATTTAAGTGTATTTTCTCCCCAAAATTCATATTTAATTGGAGGGXXXXXXXXXXCTTGTAATTTGAGCAATAATTTTTTCATTGATAAGCTCTTCAATTTGTTTCCTTGTAATTTGAGCAATAATCTCTCTTCATTTTATTAATGAAAGGTTTT
TTTGAAGATTCAAAACTCAGTATTCTTCGTTTGCTATTGATGTTTTTGTTTCTAAGATTTAAGTGTATTTTCTCCCCAAAATTCATATTTAATTGGAGGGXXXXXXXXXXCTTGTAATTTGAGCAATAATTTTTTCATTGATAAGCTCTTCAATTTGTTTCCTTGTAATTTGAGCAATAATCTCTCTTCATTTTATTAATGAAAAGTTTT
>Marker3848
AAAAGTTTAATAACACAAATCAAGAACATAATCCGTCATTTCATATCAATATTTGATAAATTCACGATTGAGTTTCAAATACAACGCTCTTAAAAAAGCTXXXXXXXXXXAAACCTATACAAAATGGCTAAGGTCTATTAAAATGAAACGAAAAAAACTCCAAAATATTTAAAGGATAATGCAAGTTTAGAGTGAATCCAAATAAATATT
AAAAGTTTAATAACACAAATCAAGAACATAATCCGTCATTTCATATCAATATTTGATAAATTCACGATTGAGTTTCAAATACAACGCTCTTAAAAAAGCTXXXXXXXXXXAAACCTATACAAAATGCCTAAGGTCTATTAAAATGAAACGAAAAAAACTCCAAAATATTTAAAGGATAATGCAAGTTTAGAGTGAATCCAAATAAATATT
>Marker4984
ATTCCAAGTGTGATATGTTACTCAACAATATTAGTAAGTCATTTAACTCATATATTATGGAAGTTAGAAGAAAACTCATCCCTTCGGTGTTTGAAATGATXXXXXXXXXXAGCAAAGTTGGAAAAGAAAAAACATCAGTCTAGAAAATTGGTTAGGTAGAGTATCTGGGGATGAAAATTTGAGCTTGAGAATGAGAGAGAGCAATATAAA
ATTCCAAGTGTGATATGTTACTCAACAATATTAGTAAGTCATTTAACTCATATATTATGGAAGTTAGGAGAAAACTCATCCCTTCGGTGTTTGAAATGATXXXXXXXXXXAGCAAAGTTGGAAAAGAAAAAACATCAGTCTAGAAAATTGGTTAGGTAGAGTATCTGGGGATGAAAATTTGAGCTTGAGAATAAGAGAGAGCAATATAAC
>Marker2407
AAAGGCAGAAACATGCATTTGGCGAGAGTGCCATGGAACTTTACATGATAGAAGCAACATAACACTGCTCATGGACAATGCTACGACACCAAAAGACCAGXXXXXXXXXXCATCCTAGGGAAGTTTCAAAGAAGTCACCCAACATAGGATTGCTCAAAGCTAAGCACGCTTAACTTTGGAGTTCTTATAATTGAACCACCAAAAAGAAAG
AAAGGCAGAAACATGCATTTGGCGAGAGTGCCATGGAACTTTACATGATAGAAGCAACATAACACTACTCATGGACAATGCTACGACACCAAAAGACCAGXXXXXXXXXXCATCCTAGGGAAGTTTCAAAGAAGTCACCCAACATAGGATTGCTCAAAGCTAAGCACGCTTAACTTTGGAGTTCTTATAATTGAACCACCAAAAAGAAAG
>Marker5503
CTATTTAAACTTATTAAAACGGGTAATTAACTTACGTGAGCATGCAACTTATCTTTGTTATGGATTTTAATGTCTAATTCAATTTTATAACAACTTATAAXXXXXXXXXXACCCTAAACATGCATTCTATACGTTATAACAATTTATAACATATATAATGCATGTAATATGCTTCATATGGTGGGATTTTAAATCTAAATAGCATACGAT
CTATTTAAACTTATTAAAACGGGTGATTAACTTACGTGAGCATGCAGCTTATCTTTGTTATGGATTTTAATGTCTAATTCAATTTTATAACAACTTATAAXXXXXXXXXXACCCTAAACATGCATTCTATACGTTATAACAATTTATAACATATATAATGCATGTAATATGCTTCATATGGTGGGATTTTAAATCTAAATAGCATACGAT
>Marker3950
TTCATTCATCACTGTTCAAGAGTACAGCTGAAGCAATATAAACACAAGTTTCTCAAAACTTCAATACCAGAGTGGTAGCAGGAACCATTCTATTTTGAAAXXXXXXXXXXCCATACATAAATGCCATGGTTTCGAACAAGCACAGCAGTTGTTTTCGGGTAGGCTTTAATCTGTAGAAAGCAAAGGAAATTGCATTTACTCTTAATCGTG
TTCATTCATCTCTGTTCAAGAGTACAGCTGAAGCAATATAAACACAAGTTTCTCAAAACTTCAATACCAGAGTGGTAGCAGGAACCATTCTATTTTGAAAXXXXXXXXXXCCATACATAAATGCCATGGTTTCGAACAAGCACAGCAGTTGTTTTCGGGTAGGCTTCAATCTGTAGAAAGCAAAGGAAATTGCATTTACTCTTAATCGTG
>Marker3709
TCTTCTATTTCTGTTTTTATCTCTTGTTCATCACTTGTACTCATCTTCTTTACTCTATCATTCACACCATGTATCAGACGCTTAATCTTAGTAGTAATTGXXXXXXXXXXGTAATTAGTAAGAATTAAGCAAGTAAATTAATCTATGTTAAGGAAATAATTGTGTTTAGCTAAAGCATGCTAGATAGCATCTTCACCTGTGAGAGCAGAA
TCTTCTATTTCTGTTTCTATCTCTTGTTCATCACTTGTACTCATCTTCTTTACTCTATCATTCACACCATGTATCAGACGCTTAATCTTAGTAGTAATTGXXXXXXXXXXGTAATTAGTAAGAATTAAGCAAGTAAATTAATCTATGTTAAGGAAATAATTGTGTTTAGCTAAAGCATGCTAGATAGCATCTTCACCTGTGAGAGCAGAA
>Marker3136
TCTTCGCATTATAGATATATTTCTGTGTCCATTGGATATAACCAATCCACAGTACGACGACCCTTCACAAATTGCTCGTAAGTACAGTTGGGCCAAATTAXXXXXXXXXXCCCTCTCGGGTCAGGAGAGGGTGTGGCGCCACAATGTTCAAGCCCCAGAATCAATTCTTAAGGGAGTGTTTTATCTACTTTCCTTAACATTGAGGAAGGA
TCTTCGCATTATAGATATATTTCTGTGTCCATTGGATATAACCAATGCACAGTACGACGACCCTTCACAAATTGCTCGTAAGTACAGTTGGGCCAAATTAXXXXXXXXXXCCCTCTCGGGTCAGGAGAGGGTGTGGCGCCACAATGTTCAAGCCCCAGAATCAATTCTTAAGGGAGTGTTTTATCTACTTTCCTTAACATTGAGGAAGGA
>Marker3930
TTAAATGAGGAAAAAGTTTGCAGTCGTATCATCACTAGTTGCATATTATTTATTTAATATTCACTTCCTCGTTTTCCAGATTCCAGGGCTGGTCAATGTGXXXXXXXXXXTGAGCAAGCAACTTTGGCCCCGTTGATTGGATCCTCAATTCAGTCAGCTACAGGAGTGGTATATAACATTACTGGAGGAAAGGACATTACTCTACAAGAA
TTAAATGAGGAAAAAGTTTGCAGTCGTATCATCACTAGTTGCATATTATTTATTTAATATTCACTTCCTCGTTTTCCAGATTCCAGGGCTGGTCAATGTGXXXXXXXXXXTGAGCAAGCAACTTTGGCCCCGTTGATTGGATCCTCAATTCAGTCAGCTACAGGAGTGGTATATAACATTACTGGAGGAAAGGACATTACTCTACAGGAA
>Marker4175
ACATTTTTGGTTAGAGCTACGATAAATCGGTACGTAATTGTGATTCATTTTGGATTGAAGTGATAGATCGATAAGGGAATGAAAAGATGAGGGTATAAATXXXXXXXXXXAATGTTATCGTTCTCGAAAGAGGATCAAAGCGATAGATTGATAAGCAAATGAAAATATGGGGTGATAAATTTATTAAAATAGCCACATCAGTATCAATTA
ACATTTTTGGTTAGAGCTATGATAAATCGGTACGTAACTGTGATTCATTTTGGATTGAAGTGATAGATCGATAAGGGAATGAAAAGATGAGGGTATAAATXXXXXXXXXXAATGTTATCGTTCTCGAAAGAGGATCAAAGCGATAGATTGATAAGCAAATGAAAATATGGGGTGATAAATTTATTAAAATAGCCACATCGGTATCAATTA
>Marker3734
TCTTACTTTTTGAAAGAAGTCTCTGGTAAATGCATTGATTTTACTTAAGAATCTGAATAGCTGAAGACACCATGAATTTGATGAATTTTCACTCATTGCAXXXXXXXXXXCGGCTGATTGGGGGAACTGAGTGGTTATTATAATCTATGTTTGAGGTATGTACTATTTTAGTTTAGGTTATAAATGAGGAGAGAGAATGGTAACAAAATA
TCTTACTTTTTGAAAGAAGTCTCTGGTAAATGCATTGATTTTACTTAAGAATCTGAATAGCTGAAGACACCATGAATTTGATGAATTTTCACTCATTGCAXXXXXXXXXXACAAATCGGCTGATTGGGGGAACTGAGTGGTTATCTATGTTTGAGGTATGTACTATTTTAGTTTAGGTTATAAATGAGGAGAGAGAATGGTAACAAAATA
>Marker2968
CTTCTTCACATGTTGAAGAAAGGAACTTGATCACACCACCTCGGGCTGAGGATAAAGACAGATCGCCCTCCTTCTGCCTCGACCTGACTGAAAAAGAACAXXXXXXXXXXTAAGGGATTAGGCATTGGCGAGGTTAGTAAGCATCCACCACGTGTTGAAGAAGGAACTCAATGCAACATTTCTCCTACACCCGAAGAAGAATCAGTTGAT
CTTCTTCACATGTTGAAGAAAGGAACTTGATCACACCACCTCGGGCTGAGGATAAAGACAGATCGCCCTTCTTCTGCCTCGATCTGACTGAAAAAGAACAXXXXXXXXXXTAAGGGATTAGGCATTGGCGAGGTTAGTAAGCATCCACCAGGTGTTGAAGAAGGAACTCAATGCAACATTTCTCCTACACCCGAAGAAGAATCAGTTGAT
>Marker4330
ATTTTTTCTTTTTCTTATCAATGAATATATCTCTTTACTTGTATGACTTAGATGTCTCGTATTTCTTGTATTTCTCGAAAAAGTGATTCGATTCGATTGAXXXXXXXXXXAGGAAGGCTGAGGGGCTTCACGTTTGGGGTCAGCGTGGGGAACTTCCACCGGTTCTGGAGCCAGCGGGTTCTGAATGACCTCCCTCTTACGGTTAAAAAA
ATTTTTTCTTTTTCTTATCAATGAATATATCTCTTTACTTGTATGACTTAGATGTCTCGTATTTCTTGTATTTCTCGAAAAAGTGATTCGATTCGATTGAXXXXXXXXXXAGGAAGGCTGAGGGGCTTCACGTTTGGGGTCGGCGTGGGGAACTTCCACCGGTTCTGGAGCCAGCGGGTTCTGAATGACCTCCCTCTTACGGTTAAAAAA
>Marker2896
TTAATTACACTGTAATTCTGATTAGGGTTTTGTAGTCATCAAAGATCTTTTGAAACTTTTTTGCTATACTTCTGATAAGATATTTATATGACCGGCAAATXXXXXXXXXXATTGTGGAGATCTCATGAATAGAAAAGAAACAAACAATGTTCGATGATGGTACATATCCTTCCTTGATCGAATCGGTCAAGGTGGGTATAAGACCCCAAG
TTAATTACACTGTAATTCTGATTAGGGTTTTGTAGTCATCAAAGATCTTTTGAAACTTTTTTGCTATACTTCTGATAAGATATTTATATGACCGGTAAATXXXXXXXXXXATTGTGGAGATCTCATGAATAGAAAAGAAACAAACAATGTTCGATGATGGTACATATCCTTCCTTGATCGAATCGGTCAAGGTGGGTATAAGACCCCAAG
>Marker3788
AGTCTTATCCATCTACTATAGACCATTTAGGTTACCACTTAAATATAATCCACCCGTATGTCTCTACATACATGTTTAAGCTACAAGATAACCTTGGATGXXXXXXXXXXTACAAACTTAAGACCCTACGATATTTAGGGCATCAACCCCAACAGATAGAACATGGAATTCAATCCCAACTTATTGCACTTGATACACCACAACAAAATG
AGTCTTATCCATCTACTATAGACCATTTAGGTTACCACTTAAATATAATCCACCCGTATGTCTCTACATACATGTTTAAGCTACAAGATAACCTTGGATGXXXXXXXXXXTACAAACTTAGGACCCTACGATATTTAGGGCATCAACCCCAACAGATAGAACATGGAATTCAATCCCAACTTATTGCACTTGATACACCACAACAAAATG
>Marker4814
AACGCAATTTCACCATCGCATATCATCCATAATTCACTTCATAAAATCAAGCATCATCCAGCTAACTGAGCGTCATTTACATGTTAGAGCTATGAAGCCAXXXXXXXXXXTTACTTTGCACAGCTATCTATAAAACAATGTCAAACATGCTCCACCTCAAGAATACCGTCCCACATCATAGAAGCTAGCTAATAGTGGTAGGAACATCAA
AACGCAATTTCACCATCGCATATCATCCATAATTCACTTCATAAAATCAAGCATCATCCAGCTAACTGAGCGTCATTTACATGTTAGAGCTATGAAGCCAXXXXXXXXXXTTACTTTGCACAGCTATCTATAAAACAATGTCAAACATGCTCCACCCCAAGAATACCGTCCCACATCATAGAAGCTAGCTAATAGTGGTAGGAACATCAA
>Marker3851
TTATCTAAGGAACAGTGTCCTAGGACACCTCAAGAAGTTGAGGATATGAGATGTATTCCCTATACCTCAGTTGTGGGTAGTTTAATGTATGCTATGCTTTXXXXXXXXXXAATAAAGCATGATCATACAATAATAAGAGGGTTTCAAGTAATACCTTTGTAGAAAATCTTGAAACTCGAATTCAGCTGCAAATCTTCTCCAAGTCTCGTT
TTGTCTAAGGAACAGTGTCCTAGGACACCTCAAGAAGTTGAGGATATGAGATGTATTCCCTATACCTCAGTTGTGGGTAGCTTAATGTATGCTATGCTTTXXXXXXXXXXAATAAAGCATGATCATACAATAATAAGAGGGTTTCAAGTAATACCTTTGTAGAAAATCTTGAAACTCGAATTCAGCTGCAAATCTTCTCCAAGTCTCGTT
>Marker3793
TTTTCTTCTTCTTCCACTTTTTGGTATCGGTGGAAGAAGGTACAGATTTTTCCTTAGAGGTCAAACCTCTGTGTAACTTCTTAAAGAATAAAGCAACATTXXXXXXXXXXTGCTACGGAAGTAAAGGAAACTTTTAGGTAAAGATTCCAAAATGAAGCTAACCTGGTTGGCTTCATAGATGATGGACCCATTCATCTCTGCCACATTGAA
TTTTCTTCTTCTTCCACTTTTTGGTATCGGTGGAAGAAGGTACAGATTTTTCCTTAGAGGTCAAACCTCTGTGTAACTTCTTAAAGGATAAAGCAACATTXXXXXXXXXXTGCTACGGAAGTAAAGGAAACTTTTAGGTAAAGATTCCAAAATGAAGCTAACCTGGTTGGCTTCATAGATGATGGACCCATTCATCTCTGCCACATTGAA
>Marker4111
TAAAGATTTGGAGCTGAGAATTCTGAGGAGTAGCTTGGATTGGAGGAATTCTTCAAAGGTATGGTTTTCTTGAAACCATCTTAATACCGTATGAATATGCXXXXXXXXXXTATTTTTATATTTCAACAATTGGTATCAGAGCATCATTTAAGCATTCAATTTGAGTTAATTTTTGTTTGGTGGATGTTTTTCATAAGTTGTATGAAAATG
TAAAGATTTGGAGCTGAGAATTCTGAGGAGTAGCTTGGATTGGAGGAATTCTTCAAAGGTATGGTTTTCTTGAAACCATCTTAATACCGTATGAATATGCXXXXXXXXXXTATTTTTATATTCCAACAATTGGTATCAGAGCATCATTTAAGCATTCAATTTGAGTTAATTTTTGTTTGGTGGATGTTTTTCATAAGTTGTATGAAAATG
>Marker3103
CCTTTTGTGGTAGTTGGACATGAAACAAAGAAGTTTCCTTTGCGGATAGTAACATAATAGAAGTTTGCTGAAGGTTTTATTTTCTTAAGGTTATGAAGGGXXXXXXXXXXTAAGACACAGTAAGAGTTTGGAGATAGTTGGAAGGGTTCCATATTTACGTAAGCTAAAAATTATTGAATAAAAGGATGGAATGGAAACCTGACTCTGAAG
CCTTTTGTGGTAGTTGGACATGAAACAAAGAAGTTTCCTTTGCGGATGGTAACATAATAGAAGTTTGCTGAAGGTTTTATTTTCTTAAGGTTATGAAGGGXXXXXXXXXXTAAGACACAGTAAGAGTTTGGAAATAGTTGGAAGGGTTCCATATTTACGTAAGCTAAAAATTATTGAATAAAAGGATGGAATGGAAGCCTGACTCTGAAG
>Marker3625
ATTTCAAAGCTTTAGCTTCATGGGAGGCACGCACTTCAATTGCGCCTTCCTAACAGCACCTCACTTCTTCAAAGCGAGGTGTCACTATTGCACCAAGGTGXXXXXXXXXXATTTTTTGGCTTGCAAGAGGTTTGTGAGATTTTGTGGAACCTTTCAATTGAAAGGAGCAATAAGATTTTTGGAGGGATTTGAGAGATCTAAGGAAAGTGT
ATTTCAAAGCTTTAGCTTCATGGGAAGCACGCACTTCAATTGCGCCTTCCTAACAGCACCTCACTTCTTCAAAGCGACGTGTCACTATTGCACCAAGGTGXXXXXXXXXXATTTTTTGGCTTGCAAGAGGTTTGTGAGATTTTGTGGAACCTTTCAATTGAAAGGAGCAATAAGATTTTTGGAGGGATTTGAGAGATCTAAGGAAAGTGT
>Marker7281
TTCTCATAAGTATCACGAATAATTCGTGATGTGTTGTGCCCAGGAGCTGGAGAACATTCCTCCATGAGAACGAATTTGAGATCATCCACTACCAAAACTAXXXXXXXXXXAATTGAGCTAGACATGCTGATACAAAAATATATTACTTATATTAGACACTTGTGTAAAAATTAATTTTTCATTTTAATCCAATCAGTTTAGCAAAAATTA
TTCTCATAAGTATCATGAATAATTCGTGATGTGTTGTGCCCAGGAGCTGGAGAACATTCCTCCATGAGAACGAATTTGAGATCATCCACTACCAAAACTAXXXXXXXXXXAATTGAGCTAGACATGCTGATACAAAAATATATTACTTATATTAGACACTTATGTAAAAATTAATTTTTCATTTTAATCCAATCAGTTTAGAAAAAATTA
>Marker3653
CATTTTCATACAACTTATGAAAAACACCCACCAAGCCAAAATTAACTCGAGTTTAATGCTTAAATGATGATTTGATACCAATTGTTGGAATATAAAAATAXXXXXXXXXXAAAATAAGCATGTTCATGGGTATTAAGAGGATTTTATTACATACCTTTGAAGATCCTCTTCAAACTCGAAATTCAGCTGCAATCTTCTCCAGTTTTTATT
CATTTTCATACAACTTATGAAAAACACCCACCAAGCCAAAATTAACTCGAGTTTAATGCTTAAATGATGATTTGATACCAATTGTTGGAATATAAAAATAXXXXXXXXXXAAAATAAGCATGTTCATGGGTATTAAGAGGATTTTATTACATACCTTTGAAGATCCTCTTCAAACTCGAAATTCAGCTGCAATCTTCTCCAGTTTTTACT
>Marker3265
TTCATGGCGATCTTAGGTCTGTTTTTTTATTATTATTTTTTATTATGTAGTTCTCCTAGTTTTACCTTTATCTTTATCTTTTACCGGTCTAGAATTACCCXXXXXXXXXXTTCTATTGTTCGGTCGTTCTGCATAATGATGCAATATGTGTATTTGTTCATCTTTTTTGCGTGTCCATTTCTAGACTTGCAAATACTCTATTCTAAAGAT
TTCATGGCGATCTTAGGTCTGTTTTTTTATTATTATTTTTTATTATGTAGTTCTCCTAGTTTTACCTTTATCTTTATCTTTTACCGGTCTAGAATTACCCXXXXXXXXXXTTCTATTGTTCGGTCGTTCTGCATAATGATGCAATATGTGTATTTGTTAATCTTTTTTGCATGTCCATTTCTGGACTTGCAAATACTCTATTCTAAAGAT
>Marker7975
TTAAAAAGACCACCATATTCGAAAAGTTTAGAAGAAAAGGATGGAAATGAACTGCAATATGATGTTATCATTTACCTTTGAAAAATGTGTTGCTGCTACAXXXXXXXXXXGCTTCAGCTCTGCAATATATTCTCCTGTTTCCCTGATCTCTGGAAGAAAAACAACCCGCTTGTCGATATCCCTACATCGAATTGAATACTTATATCAGAG
TTAAAAAGACCACCATATTCGAAAAGTTTAGAACAAAAGGATGGAAATGAACTGCAATATGATGTTATCATTTACCTTTGAAAAATGTGTTGCTGCTACAXXXXXXXXXXGCTTCAGCTCTGCAATATATTCTCCTGTTTCCCTGATCTCTGGAAGAAAAACAACCCGCTTGTCGATATCCCTACATCGAATTGAATACTTATATCAGAG
>Marker5755
CTCGTTTTCCCTTGTAGATCCACTTACACCCTATAGGTTTTACCCCATCAGGTTGATCTACAAGTTTTCAGACATTATTGAAGTACATAGACTCCATGTTXXXXXXXXXXTTATCAGAAATGATGTTTTAGGCTTCAGTCAAACCCATGTAGCATTCCGGTGGGTTCATAACCCTTCTACTATGTTGAGGCAGTCTCAACTCTTGAGATG
CTCGTTTTCTCTTGTAGATCCACTTACACCCTATAGGTTTTACCCCATCAGGTTGATCTACAAGTTTTCAGACATTATTGAAGTACATAGACTCCATGTTXXXXXXXXXXTTATCAGAAATGATGTTTTAGGCTTCAGTCAAACCCATGTAGCATTCCGGTGGGTTCATAACCCTTCTACTATGTTGAGGCAGTCTCAACTCTTGAGATG
>Marker11138
AATCTCAACCGTGACCACTAACACAAACTAATTTACAAAGAGCTATTATGACAACAAAGTCTTTATTCTCAGTTATACAACAGAACGTGAATTATCTTCTXXXXXXXXXXTGTGCTTGATTTAGCCAAGATGTCCAATAGATCCGTGAAACTTCAACTATTATCTGCTTTGGGTGGCTCGAAATTGGCTCTAAACTACAAGTTCTAAGAT
AATCTCAACCGTGACCACTAACACAAACTAATTTACAAAGAGCTATTATGACAACAAAGTCTTTATTCTCAGTTATACAACAGAACGTGAATTATCTTCTXXXXXXXXXXTGTGCTTGATTTAGCCAAGATGTCCAATAGATCCGTGAAACTTTAACTATTATCTGCTTTGGGTGGCTTGAAATTGGCTCTAAACTACAAGTTCTAAGAT
>Marker2463
CATCTTGCTTAACCCCCAAGTGATAATGATTTGAATTGCAGAGGAACTCTGGCATGTAAAAAAACTCCGGTATCAATTCCTTCACATCACTTGTATTGGAXXXXXXXXXXATTTGTCAAATAAACAGTCGTGGGCTCTTAAATCTGAACTTTTTTTTTTTGGTAATTATCCCCCACTTTGCACTTTTCAAGTGCTTAATTGAAAATGCAT
CATCTTGCTTAACCCCCAAGTGATAATGATTTGAATTGCAGAGGAACTCTGGCATGTAAAAAAACTCCGGTATCAATTCCTTCACATCACTTGTATTGGAXXXXXXXXXXTTGTCAAATAAACAGTCGTGGGCTCTTAAATCTGAACTTTTTTTTTTTTTGGTAATTATCCCCCACTTTGCACTTTTCAAGTGCTTAATTGAAAATGCAT
>Marker6844
TTAGTTAAATCCCAACGATCATTTACCTAAGGCTACACGAAAGCTTGATCTTCTTCTTAGTTGAGAACTACATCGCCATGTGCCGAAACTTCATCACGAAXXXXXXXXXXAGGGCCCTTACAATTAACACTTTGTAATATCGAAAGCTTTAACAAAAAGGCAATTTAAACTCGAAACGTTCATCACATTCATCCACAAATGCAGAAAAAG
TTAGTTAAATCCCAACGATCATTTACCTAAGGCTACACGAAAGCTTGATCTTCTTCTTCGTTGAGAACTGCATCGCCATGTGCCGAAACTTCATCACGAAXXXXXXXXXXAGGGCCCTTACAATTAACACTTTGTAATATCGAAAGCTTTAACAAAAAGGCAATTTAAACTCGAAACGTTCATCACATTCATCCACAAATGCAAAAAAAG
>Marker8243
TCCGCTAAAACACAACTTTTACATATGCTAACGTGTTACTAAAAATGTACTTTTAGCAACGCACGATTTGTTGCTATTTGTTTTATATAGTGACGTGACAXXXXXXXXXXCGACATTGACACACGTCAGTAAAAAAATCGCTTTACTAACGTTATATAAAGCGTTGCTAAAAGTATTTTATTGAATAAAAAATAATGCTCAATTTAATAT
TCCGCTAAAACACAACTTTTACATATGCTAACGCGTTACTAGAAATGTACTTTTAGCAACGCACGATTTGTTGCTATTTGTTTTATATAGTGACGTGACAXXXXXXXXXXCGACATTGACACACGTCAGTAAAAAAATCGATTTACTAACGTTATATAAAGCGTTGCTAAAAGTATTTTATTGAATAAAAAATAATGCTCAATTTAATAT
>Marker2990
CACTTCCCTTAAGATAATGTACTGTCCCAAAACGAGACCTTATTCTGCTCGAGAACTTCCTTCACCACCGCAAATCAATCAGAAATTAGGCCCAAGAATCXXXXXXXXXXTTATTTTATATAACTGACACTTACCCCAAATAGAAGAATCAGGCGGAACCAACCACGAATCAGCGACAACCGACACTGTTCTAGTGTGCAATCGAATAAG
CACTTCCCTTAAGATAATGTACTGTCCCAAAACGAGACCTTATTCTACTCGAGAACTTCCTTCACCACCGCAAATCAATCAGAAATTAGGCCCAAGAATCXXXXXXXXXXTTATTTTATATAACTGACACTTACCCCAAATAGAAGAATCAGGCGGAACCAACCACGAATCAGCGACAACCGACACTGTTCTAGTGTGCAATCGAATAAG
>Marker9873
TTATTTTTTTTATTTTTTTTAATCCTTTCTTTTTCCTTTTAAAAAGATGGCATTATTGGTTAGGGAAATTTCCTAAGGGATTAAATAACGAATTCCGTGAXXXXXXXXXXTAATAAAATATGAAAAATAAATATTAACAGAATCTTTCAAGAAACTCTTTCAAATTGCATTTGCATGTGTATCAACCTTTTACGAAATGGAACAAAATAT
TTATTTTTTTTATTTTTTTTAATCCTTTCTTTTTCCTTTTAAAAAGATGGCATTATTGGTTAGGGAAATTTCCTAAGGGATTAAATAACGAATTCCATGAXXXXXXXXXXTAAAATATGAAAAATAAATATTAACAGAATCTTTCAAGAAACTCTTTCAAATTGCATTTGCATGTGTATCAAGAACCTTTTACGAAATGGAACAAAATAT
>Marker4367
TTTCTCCCTTTTATAAGTACAAACGCCTATATTTAATTCACCAATTATGTTACTAAGAGAATGATTCTTTTGTGCATGACTGGAAATAAAAACCAACTCGXXXXXXXXXXAACATAAGGAGTAAGGTCATGATCTTCATCTTCTTTATAGGGATGCTCAGTATCTTGCAAGTCATCAACAAGAACATTGATGGATTCCATAACATTTCGA
TTTCTCCCTTTTATAAGTACAAACGCCTATATTTAATTCACCAATTATGTTACTAAGAGAATGATTCTTTTGTGCATGACTGGAAATAAAAACCAACTCGXXXXXXXXXXAACATAAGGAGTAAGGTCATGATCTTCATCTTCTTTACAGGGATGCTCAGTATCTTGCAAGTCATCAACAAGAACATTGATGGATTCCATAACATTTCGA
>Marker4159
ATATTTTCCTAAAAAGTTTAACACAAAAAAAAAATGGGTTGAACTAAGTGTGTGTTCGTGGGTTGGGTTGGTTGGATTAAAACTCCTTTTAAATCCAATCXXXXXXXXXXACAATGTTGAGTTGGTTCGGGTTAATCAACAATTGCATGCTTGTCCTCTCGGGCCTTTAAGGCTAGACTCATGGCAAAGGGTTATACCCAGGTCGATGGA
ATATTTTCCTAAAAAGTTTAACACAAAAAAAAATGGGTTGAACTAAGTGTGTGTTCGTGGGTTGGGTTGGTTGGATTAAAACTCCTTTTAAATCCAATCCXXXXXXXXXXACAATGTTGAGTTGGTTCGGGTTAATCAACAATTGCATGCTTGTCCTCTCGGGCCTTTAAGGCTAGACTCATGGCAAAGGGTTATACCCAGGTCGATGGA
>Marker832
ATTTTCCATTGCTTGTTTATAAGACAACGAATCCTCAACACCATCATTAGTTATGATGTTTTGGACTTCTGTTAAACCCATATAGCATATAGGTGGGTTTXXXXXXXXXXACTAGATGAACGTTATCAACAACCCTTGTTGATCTCTCAGCCTGTTCAACAACTTTTGTTGAAGTCTTAGCAGTCTCATTAGAAATCTCACTTAAAACAA
ATTTTCCATTGCTTGTTTATAAGACAATGAATCCTCAACACCATCATTAGTTATGATGTTTTGGACTTCTGTTAAACCCATATAGCATATAGGTGGGTTTXXXXXXXXXXACTAGATGAACGTTATCAACAACCCTTGTTGATCTCTCAGCCTGTTCAACAACTTTTGTTGAAGTCTTAGCAGTCTCATTAGAAATCTCACTTAAAACAA
>Marker4434
ATCTTTCCTTTGCCTAAAAAGAATGCACACATAACAAAACCTAACACGTTTTAACCCAATTCTTCATGGTCGCTGTTTTAGACTCATCCACTATCATAATXXXXXXXXXXTTACATTTTTTCATATATTCTTGCCTCCAATTACCTATTATCCAATCCTCATTCCCAAGAAAATGATGTGTTTTGTAAAGCTATTATTCGTGGTGGCCTT
ATCTTTCCTTTGCCTAAAAAGAATGCACACATAACAAAACCTAACACGTTTTAACCCAATTCTTCATGGTCGCTGTTTTAGACTCATCCACTATCATTATXXXXXXXXXXTTACATTTTTTCATATATTCTTGCCTCCAATTACCTATTATCCAATCCTCATTCCCAAGAAAATGATGTGTTTTGTAAAGTTATTATTCGTGGTGGCCTT
>Marker8020
ATTAGTGATTTAAATTAATTGACTTTTTTTTAGAAAAAATAGTATAAGGGAAAAAATTCTCGCAGGGAATCCCCACCCCGATCCTCGGGGAATGAAATGGXXXXXXXXXXTTCTTTAAACCAAATTCTTACTAATATTCGTACAAAACAAACAAATGTGGAAGGAACCGTAATAGATTATGAATTAGAGGGTGATTTTACGGTGAAAGAG
ATTAGTGATTTAAATTAATTGACTTTTTTTTAGAAAAAATAGTATAAGGGAAAAAATTCTCGCAGGGAATCCCCACCCCGATCCTCGGGGAATGAAATGGXXXXXXXXXXTTCTTTAAACCAAATTCTTACTAATATTCGTACAAAACAAACAGATGTGGAAGGAACCGTAATAGATTATGAATTAGAGGGTGATTTTACGGTGAAAGAG
>Marker694
TCATTGCCAAGGTCCTTGATCACGAATGCTCAAACACAGTAACCTTGAACACTCGTCCAACACGACCACTACACTGCACAAACACCACGCACTCGAACTCXXXXXXXXXXTAATCCTCCACAGAACCTCGACGGTGTCGAGTTGAGTATGACACCACCAATAAGACTATCTTGGTATTCTCGGTGTGAGAATCCAGAGGGTGGGCTCTGT
TCATTGCCAAGGTCCTTGATCACGAATGCTCAAACACAGTAACCTTGAACACTCGTCCAACACGACCACTACACTGCACGAACACCACGCACTCGAACTCXXXXXXXXXXTAATCCTCCACAGAACCTCGACGGTGTCGAGTTGAGTATGACACCACCAATAAGACTATCTTGGTATTCTCGGTGTGAGAATCCAGAGGGTGGGCTCTGT
>Marker69048
CATTTATTGATTCAAATCTCCTAGCATGAGGTGCTCTTCATGCAGCCTTCTCCATTGCATGATTGTCCTGCAATAAATAGGGAAGATTGAAGTGAAAAACXXXXXXXXXXGTAGTAAGTTTCTTCTCCAAATTCCCTTCATTCAAGCTTATTTTGAATCCCACAACTCAATCTAAGGCTCCAAGAGAATAGTAGTGAAGACCTTGAGGTG
CATTTATTGATTCAAATCTCCTAGCATGAGGTGCTCTTCATGCAGCCTTCTCCATTGCATGATTGTCCTGCAATAAATAGGGAAGATTGAAGTGAAAAACXXXXXXXXXXGTAGTAAGTTTCTTCTCCAAATTCCCTTCATCCAAGCTTATTTTGAATCCCACAACTCAATCTAAGGCTCCAAGAGAATAGTAGTGAAGACCTTGAGGTG
>Marker5525
CTCAACTAATCTCACGGGATAATCCACCTGACCCTATGACGTTTGGGTGTCAAGAAATTTATAGGATATTAAATCCTAGGTAGGTGGTCACTATAGTGTCXXXXXXXXXXTGCAATAAAGAGTCCAATACATGTCACATAAGTATCGGAGTATCCAAATATTCAATACCTGTTGGCCCCACTAGCCAAACTAGAGTGTCCGATGCAGAGG
CTCAACTAATCTCACGGGATAATCCACCTGACCCTATGACATTTGGGTGTCAAGAAATTTATAGGATATTAAATCCTAGGTAGGTGGTCACCATAGTGTCXXXXXXXXXXTGCAATAAAGAGTCCAATACATGTCACATAAGTATCGGAGTATCCAAATATTCAATACCTGTTGGCCCCACTAGCCAAACTAGAGTGTCCGATGCAGAGG
>Marker2846
AGTAAGTGGGAGCAGGACGTGTGACAATATATCTCACGGTCTCTCTCATTAGGTTGGATAACATTTTTCTTATGTATCACCTTGAGGCACTCTGGGAGTGXXXXXXXXXXGTGTCTTGTCCTAATCTGCTTTTTCCCTACGGTGGGCGCATTAGGGCAGGACTCTAGGGTCTAATATGAAGGGTTACACTTACACAGAATTGTTAAGGTT
AGTAAGTGGGAGCAGGACGTGTGACAATATATCTCACGGTCTCTCTCATTAGGTTGGATAACATTTTTCTTATGTATCACCTTGAGGCACTCTGGGAGTGXXXXXXXXXXGTGTCTTGTCCTAATCTGCTTTTTTCCTACGGTGGGCGCATTAGGGCAGGACTCTAGGGTCTAATATGAAGGGTTACACTTACACAGAATTGTTAAGGTT
>Marker3034
CTTGTTGGTATAGGTAGTAACTTTCAATTCTTTTTAGCCTTTCTTAACCATACTTTCATATCCTCAGGATCCCTCTCGTTTGAATGTAATATCGGTTCATXXXXXXXXXXCCAGGATTCAGACTAGGATTCTTGATGATTACTTTATTCAACTCCCTGTAGTCTATGCATAGGCGTAACGATCCATCATTTTTCTTTACGAACAATACTA
CTTGTTAGTATAGGTAGTAACTTTCAATTCTTTTTAGCCTTTCTTAACCATACTTTCATATCCTCAGGATCCCTCTCGTTTGGATGTAATATCGGTTCATXXXXXXXXXXCCAGGATTCAGACTAGGATTCTTGATGATTACTTTATTCAACTCCCTGTAGTCTATGCATAGGCGTAACGATCCATCATTTTTCTTTACGAACAATACTA
>Marker4073
TTAACTTATTGCGATGAAATTAAAATATGACAAGGTAGAAGATGATGATGGACATGATGTTGAAGGAACTAAAGAAATGCATTGATTACAAAATGTATTAXXXXXXXXXXCATGTTTGGACAGTGGAGTAGTCTTTCTCGAGCTTTATCTTCGGCGAAGCTCCGGTTGTCAATCGGAAAGGGTTGTGGGAATGAAGAACGCTCAAGGATT
TTAACTTATTGCGATGAAATTAAAAGATGACAAGGTAGAAGATGATGATGGACATGATGTTGAAGGAACTAAAGAAATGCATTGATTACAAAATGTATTAXXXXXXXXXXCATGTTTGGACAGTGGAGTAGTCTTTCTCGAGCTTTATCTTCGGCGAAGCTCCGGTTGTCAATCGGAAAGGGTTGTGGGAATGAAGAACGCTCAAGGATT
>Marker5070
CAATTCGATTCCACATGGCAAGTTCTAACATTGCTTGGACTTGCTGAATATTCTGAATTGTTAGTGGTCCCTTCTGGAACGGTCTAAGGCATGAGGGAGAXXXXXXXXXXGGAGATTTGTTGGAATGCCTTGAATCCTAATTAGAATTGGTTTAGGAGATGTTTAATTATTTATTTAAATCTTTTCCTTTTCTGCCTTGGGTTTAGAGAA
CAATTCGATTCCACATGGCAAGTTCTAACATTGCTTGGACTTGCTGAATATTCTGAATTGTTAGTGGTCCCTTCTGAAACGGTCTAAGGCATGAGGGAGAXXXXXXXXXXGGAGATTTGTTGGAATGCCTTGAATCCTAATTAGAATTGGTTTAGGAGATGTTTAATTATTTATTTAAATCTTTTCCTTTTCTGCCTTGGGTTTAGAGAA
>Marker5232
AGAAGTTAGTAACCCAATTCGACAATAAACCACCTATGTCTGAGGGGCAGTGTGCCTAGGAAAGATAATCACTAATATTAAAGAGTTAGAAAATTACAACXXXXXXXXXXACTTAGGCTCCCCCTAAGTATGATGATATTAATGTTGAATACTTCGACTTTTAACACTGTGTGAGACTCCTCTCTGCTTAATTATCTTCCTTGTAATTTA
AGAAGTTAGTAACCCAATTCGACAATAAACCACCTATGTCTGAGGGGCAGTGTGCCTAGGAAAGATAATCACTAATATTAAAGAGTTAGAAAATTACAACXXXXXXXXXXACTTAGGCTCCCTCTAAGTATGATGATATTAATGTTGAATACTTCGACTTTTAACACTGTGTGAGTCTCCTCTCTGCTTAATTATCTTCCTTGTAATTTA
>Marker2888
CTTCAAGGCGTTAGAGGTCTCACCTTGTCTCACCTCTTGCCATAGGCGAGTGCTTGGCTCGCCTCAACAACACTGGGTTCAGAATTAAAAAGGAATCTTCXXXXXXXXXXTGATTTTAGAAACCATCCTACTCCAAACATCTACAACCAACAAAAGAAGGAAGACGACAATTTTTTTTTTGGATAACTGTGAGTGTTCGGGCCAGCTGAG
CTTCAAGGCGTTAGAGGTCTCACCTTGTCTCACCTCTTGCCATAGGCGAGTGCTTGGCTCGCCTCAACAACACTGGGTTCAGAATTAAAAAGGAATCTTCXXXXXXXXXXTGATTTTAGAAACCATCCTACTCCAAACATCTACAACCAACAAAAGAAGGAAGACGACAATTTTTTTTTTGGATAACTGTGAGTGTTCGGGTCAGCTGAG
>Marker3342
TATGCTAATGGCAGCTTACATCTTCTTTATGCATGTTGATTTTTGCTTAAATCTACTTTGGAAATAAGAATTTCTAGTTTAGCTCACGCATTGAAGAAACXXXXXXXXXXAGAAGTATATTCAAAGTGAGTTTGCATCGCCTGGGAAGCCCTGGTTAGACCATGCTTGTCCATGGCTTTTGATTTGTGCCATGATGATCTATCCATTTAT
AATGCTAATGGCAGCTTACATCTTCTTTATGCATGTTGATTTTTGCTTAAATCTACTTTGGAAATAAGAATTTCTAGTTTAGCTCACGCATTGAAGAAACXXXXXXXXXXAGAAGTATATTCAAAGTGAGTTTGCATCGCCTGGGAAGCCCTGGTTAGACCATGCTTGTCCATGGCTTTTGATTTGTGCCATGATGATCTATCCATTTAT
>Marker3524
AATGAGTATAACTTGGCAATATATTGTGCATATTTACAAAATGACCATCAATCACTATATTCACAAAAAGACCAACTAATATTATATTAAGTGTCCTTAGXXXXXXXXXXAGTGTAAATTCACAAAATGATCGTAAGTTCTAAGTTATCATAATAAGATGCCTCAAACTCGGTCAAATGCTATGACGGATCCTTCACCCATAAAGTTTGT
AATGAGTATAACTTGGCAATATATTGTGCATATTTACAAAATGACCATCAATCACTATATTCACAAAAAGACAAACTAATATTATATTAAGTGTCCTTAGXXXXXXXXXXAGTGTAAATTCACAAAATGATCGTAAGTTCTAAGTTATCATAATAAGATGCCTCAAACTCGGTCAAATGCTATGACGGATCCTTCACCCATAAAGTTTGT
>Marker4572
TCCATTGTGGTATGTATAAAAGAACCTCAGTTCAACTTTGAACTATTTGGTTCTTTCAATTGCTTTCATCATCCAATTCCAAATATTTGCTCATATGATCXXXXXXXXXXTTCTCCATTACCTTATTGTGATCTGTTGAGTAATTCATCCAACGTATGTTTCATTACTAAATAACTGTGCGGCCTTAAAATTATTCAAACTTGCGAAGTT
TCCATTGTGGTATGTATAAAATAACCTCAGTTCAACTTTGAACTATTTGGTTCTTTCAATTGCTTTCATCATCCAATTCCAAATATTTGCTCATATGATCXXXXXXXXXXTTCTCCATTACCTTATTGTGATCTGTTGAGTAATTCATCCAACGTATGTTTCATTACTAAATAACTGTGCGGCCTTAAAATTATTCAAACTTGCGAAGTT
>Marker5801
CTTTCTTTTAGGTGGCTTAGTCATAAAAACTCTAAAGTTAAGCATGCTTAGCTTGGAGCAATCATATGTTGAGTAACCTCCTGGGAATTTTTCTAGGATAXXXXXXXXXXTAGGTCGTTGGGGATGTAGAGGAATGTCGAGGCTATTAGGTTCCGAATTTGGATTCCGAATCCTGGACCTGGGGCATTATGTTATACCCAGGTTGAGGGA
CTTTCTTTTAGGTGACTTAGTCATAAAAACTCTAAAGTTAAGCATGCTTAGCTTGGAGCAATCATATGTTGAGTGACCTCCTGGGAATTTTTCTAGGATAXXXXXXXXXXTAGGTCGTTGGGGATGTAGAGGAATGTCGAGGCTATTAGGTTCCGAATTTGGATTCCGAATCCTGGACCTGGGGCATTATGTTATACCCAGGTTGAGGGA
>Marker5495
CCTATTTTGTTGCAATAGTTTCTTCCTCAAAATAAAGTAATACACAAGCTTTCGAGATAAAACAACTACAGTCGTGAGAACAGCAAAATTTCAGGTAAGAXXXXXXXXXXAGAAGCATCACCAAAACAGCCTGACAAGAGAACCCAAGAATTTTGAAACAATACCATGTCCTAGAAACAACATATGCTCCATTTGGATAATTGCCCGAAA
CCTATTTTGTTGCAATAGTTTCTTCCTCAAAATAAAGTAATACACAAGCTTTCAAGATAAAACAACTACAGTCGTGAGAACAGCAAAATTTCAGGTAAGAXXXXXXXXXXAGAAGCATCACCAAAACAGCATGACAAGAGAACCCAAGAATTTTGAAACAATACCATGTCCTAGAAACAACATATGCTCCATTTGGATAATTGCCCGAAA
>Marker13392
TTTCTATTCTGTGAAAAAAAATATCTCGGGATTCCCATTCTTTTTCGTCTTTTCATGTGTGTCCTGTACGTCTGTATGTCTTTGAATTAACGATGATTTAXXXXXXXXXXTTATTTAATTGAGTTTGAATTTGGTTTCTGATGCTTTTTATGTGTAATTGAGTGAGGATTTACTTCAGAGTTCGTGTTGTAGGTGTTTGATCTTTTGGAG
TTTCTATTCTGTGAAAAAAATTATCTCGGGATTCCCATTCTTTTTCGTCTTTTCATGTGTGTCCTGTACGTCTGTATGTCTTTGAATTAACGATGATTTAXXXXXXXXXXTTATTTAATTGAGTTTGAATTTGGTTTCTGATGCTTTTTATGTGTAATTGAGTGAGGATTTACTTCAGAGTTCGTGTTGTAGGTGTTTGATCTTTTGGAG
>Marker3131
CAAATTACCAATAAGCGGATCTCATGGAATAATTGGATTAAAACATACCGTAATAATTTTAAATATGAAAAAAAAAAAGTGCATTTTAACCATTGAAGGAXXXXXXXXXXGATTTTAACTATTTCAAAATCACTTCAAAATATAACCTCACATTGAGAGTCCCTGGTTTGTTTTGACGTATTCTTATGGCACAAGGAAAGAGGAGAAAAG
CAAATTACCAATAAGCGGATCTCATGGAATAATTGGATTAATACATACCGTAATAATTTTAAATATGAAAAAAAAAAGTGCATTTTAACCATTGAAGGAAXXXXXXXXXXGATTTTAACTATTTCAAAATCACTTCAAAATATAACCTCACATTGAGAGTCCCAGGTTTGTTTTGACGTATTCTTATGGCACAAGGAAAGAGGAGAAAAG
>Marker5101
CAATTCTTGTCACTAGAAGATCACTCATTCGGCAGCCTTAGTCGCCAAACAAGTCTAGCTATGTAATGATTTTGAACAAGCTAGAAGTGTAGTAACAGTGXXXXXXXXXXAATCCGTACCTTACTTAGAAATTTTGTCTGGTGGAGTTAGATCGAGACAATGAACTTTTGGTATCCTTGGATCATGGTTTTCTTTATCAGGGTTATTTCT
CAATTCTTGTCACTAGAAGATCACTCATTCGGCAGCCTTAGTCGCCAAACAAGTCTAGCTATGTAATGATTTTGAACAAGCTAGAAGTGTAGTAACAGTGXXXXXXXXXXAATCCGTACCTTACTTAGAAATTTTGTCAGGTGGAGTTAGATCGAGACAATGAACTTTTGGTATCCTTGGATCATGGTTTTCTTTATCAGGGTTATTTGT
>Marker21179
CACCTCAAGGCAATCCTTACTATTCTTTTGGTGCCTTAGTTTGAGTTGTGGGGCTTCAAATATTCTTGAATAAAGGGAATTTGGAGAAGAAGTCACAGTTXXXXXXXXXXAATCTTCTCTATTTATTGCAAGACTATCATGCAAAGAAGATAGCTGCATAAATTGCACCTCATGCTTGGAAATTTGACTCAAGGAAATGGTGGAAAATGA
CACCTCAAGGCAATCCTTACTATTCTTTTGGTGCCTTAGTTTGAGTTGTGGGGCTGAAAATATTCTTGAATAAAGGGAATTTGGAGAAGAAGTCACAGTTXXXXXXXXXXAATCTTCTCTATTTATTGCAAGACTATCATGCAAAGAAGATAGCTGCATAAATTGCACCTCATGCTTGGAAATTTGACTCAAGGAAATGGTGGAAAATGA
>Marker3371
TTATCTTTGAATAGTGCATATTATGCTAGCAGGTATGTTTTGCATTGCATTTCAAATGAGAATGCATGAACCTGTGTCAGAAAAGACACAATGAGTCGGAXXXXXXXXXXCTCAATATCAGCTGACCAAACAGGTCAATGGTATGATCCTTGATAAATCTATTTGTGTATGGTGTAGATGTTTGGCATGAAGAGACCGTACGCCTTCTCT
TTATCTTTGAATAGTGCATATTATGCTAGCAGGTATGTTTTGCATTGCATTTCAAATGAGAATGCATGAACCTGTGTCAGAAAAGACACAATGAGTCGGAXXXXXXXXXXCTCAATATCAGCTGACCAAACAGGTCAATGGTATGATCCTTGATAAATCTATTTGTGTATGGTGTAGTTGTTTGGCATGAAGAGACCGTACGCCTTCTCT
>Marker2883
AGCTTATTCAGGATTTAGGTCACGTCACCTATGGTCATCGTGGTGAAATGTAAGTCTCTATCATGATTGATATTATATAATGAGACTAGTCATTTCGTGGXXXXXXXXXXAATTGTAACCTCTATAAAGCAAGCCATACTCGTAGTGTTACCAGGATAAGGTACCCAACCCTATCCATCTACTACAGACCATTTAGGTTATCACTTAAAC
AGCTTATTCAGGATTTAGGTCACGTCACCTATGGTCATCGTGGTGAAATGTAAGTCTCTATCATGATTGATATTATATAATGAGACTAGTCATTTCGTGGXXXXXXXXXXAATTGTAACCTCTACAAAGCAAGCCATACTCGTAGTGTTACCAGGATAAGGTACCCAACCCTATCCATCTACTACAGACCATTTAGGTTATCACTTAAAC
>Marker16440
TTCTCTTTCTCCATCTCAATCTCTCAAGATCTTGAAGCTTCGTTCTTCAATCTTTCAATCTTCATTTTCTCATGTGATTGCTGGGTTCGCTGTAAATTTCXXXXXXXXXXTTCATAAGAAGCTTTTTGTGGAATATATTGCTCTGGATCTTCGTTAGAATTCCCTAGAAGAAGATGATGCGTTTGTAGGTTATATGGATTGTGAATGGTT
TTCTCTTTCTCCATCTCAATCTCTCGAGATCTTGAAGCTTCATTCTTCAATCTTTCAATCTTCATTTTCTCATGTGATTGCTGGGTTCGCTGTAAATTTCXXXXXXXXXXTTCATAAGAAGCTTTTTGTGGAATATATTGCTCTGGATCTTCGTTAGAATTCCCTAGAAGAAGATGATGCGTTTGTAGGTTATATGGATTGTGAATGGTT
>Marker5564
TTCACCTTAGCCTTTTGATGTCAGCTAATACCATCAGTTCAAATCAAGGACTCAAGCTCCACTCTGAGACCATCCTTCTCCCTCTCTAACCTCATATATGXXXXXXXXXXAATACAGACAAGTTCCAACACTTTAATGTCTCCTTGAGAGCCCTATAGATACGATTTTAGTGGCTGCATGTCTAGCAATTGGATTTTTGTAAGCTCTCTT
TTCACCTTAGCCTTTTGATGTCAGCTAATACCATCAGTTCAAATCAAGGACTCAAGCTCCACTCTGAGACCATCCTTCTCCCTCTCTAACCTCATATATGXXXXXXXXXXAATACAGACAAGTTCCAACACTTTAATGTCTCCTTGAGAGCCCTGTAGATACGATTTTAGTGGCTACATGTCTAGCAATTGGATTTTTGTAAGCTCTCTT
>Marker3733
TTGATTTAACCATGATCAGTAAGCCGATCCTGCACAGGTCATGAGAAGGCATCGGTCTCACCGATCCTCTATTAAACAATTGGTTTATAGTCCAACTAATXXXXXXXXXXATGAGCGTGTCCGGATCACTCTGATCTCACCGTGACCGAAATACACATTATACATTCAAAACATACAGTTATGCAAACAAAAAGTAATTATCGGCATGCT
TTGATTTAACCATGATCAGTAAGTCGATCCTGCACAGGTCATGAGAAGGCATCGATCTCACCGATCCTCTATTAAACAATTGGTTTATAGTCCAACTAATXXXXXXXXXXATGAGCGTGTCCGGATCACTCTGATCTCACCGTGACCGAAATACACATTTTACATTCAAAACATACAGTTATGCAAACAAAAAGTAATTATCGGCATGCT
>Marker4185
TGATATGGTTTTTTGAGATTTGGCTGTTTAATTCTCTTTAATCTCTCATTTAAATTTGTAATTGGCTCTTGCTTGATGAGCTTTAATGTGTTCTCAAGAGXXXXXXXXXXATGAAAAATCAGCCTCTGTTCTTATCGTCGTTGTGGTTTCAGTTGCTAAACGATCGTCTAGCTCTAGACGCTATACGATGTAAAGAAAAGCTAGAAGATC
TGATATGGTTTTTTGAGATTTGGCTGTTTAATTCTCTTTAATCTCTCATTTAAATTTGTAATTGGCTCTTGCTTGATGAGCTTTAATGTGTTCTCAAGAGXXXXXXXXXXATGAAAAATCAGCCTCTGTTCTTATCGTCGTTGTGGTTTCAGTTGCTAAACGATCGTCTAGCTCTAGACGCTATACAATGTAAAGAAAAGCTAGAAGATC
>Marker11903
TTCATTGAAACTTGTAAAAATGCAGAAACTAAAATAGACCAACTAGTCAAGCAGTTCGTCCGAACCTTGAAAGGCAATACTTCTGATTGGTACATGGATCXXXXXXXXXXAGCAACAAAAAAGACAACCGATCATCGACTACATCAACCTATGGAGAGCTCTAAGTCATGATTGTAAAGACAGACTCATCGAACTGTTTGTTGTGGAGAT
TTCATTGAAACTTGTAAAAATGCAGAAACTAAAATAGATCAACTAGTCAAGCAGTTCGTCCGAACCTTGAAAGGCAATACTTCTGATTGGTACATGGATCXXXXXXXXXXAGCAACAAAAAAGACAACCGATCATCGACTACATCAACCTATGGAGAGCTCTAAGTCATGATTGTAAAGACAGACTCATCGAACTGTTTGTTGTGGAGAT
>Marker3968
ATGTTTTGAGGGAATTGGGGTTTTGTTAGTAAAGTTTGGGCCCAACTGTAAATATTTTATCTGTAGATATTGTGTCATGGTTGTTAAGCATGTGATCATAXXXXXXXXXXGTCACATCTTCTTCCAGGTTAAGAGGGTAATTTGGGAAGGGGTGTGACAAAAGTTAAAAGGCCAACTATTACAGCATAAGAGTCATCCCATTCGAAATAG
ATGTTTTGAGGGAATTAGGGTTTTGTTAGTAAAGTTTGGGCCCAACTGTAAATATTTTATCTGTAGATATTGTGTCATGGTTGTTAAGCATGTGATCATAXXXXXXXXXXGTCACATCTTCTTCCAGGTTAAGAGGGTAATTTGGGAAGGGGTGTGACAAAAGTTAAAAGGCCAACTATTACAGCATAAGAGTCATCCCATTTGAAATAG
>Marker20423
TTGTCTAAGGAACAATGTCCTAAGACACCTCAAGAAGTTGAGGATATAAGACGAATTCCGTATGCCTCAGCTATGGGAAACTCAATGTATGTTATGCTCTXXXXXXXXXXAGTATCGTAGGAGAATAAGGGACTACAAGCTGGCGTATGGAACTAAGAACTCTGATTTCCAAACTGACAAGGATTTTAGGAAATCCATGTCAGGATCAGT
TTGTCTAAGGAACAATGTCCTAAGACACCTCAAGAAGTTGAGGATATAAGACGAATTCCGTATGCCTCAGCTATGGGAAACTCAATGTATGTTATGCTCTXXXXXXXXXXAGTATCGTAGGAGAATAAGGGATTACAAGCTGGCGTATGGAACTAAGAACTCTGATTTCCAAACTGACAAGGATTTTAGGAAATCCATGTCAGGATCAGT
>Marker9583
CTTCATTTCAATCGTTCCAATCTTCGGATTCCTCACTATCGTTGTTGTTATTGTTCTTCTTCTACTTCCACCACCGTTGCTTCTTGCATTTCTTCTTCTAXXXXXXXXXXTGATTATAATTCTTTTCTTTTCTTCTCATTAATTTATCAGTGGCCCTAGTTATTAAACCTAATTTTTGTTCAGTGGTTATATTTATTAAACCTAAATTTT
CTTCATTTCAATCGTTCCAATCTTCGGATTCCTCACTATCGTTGTTGTTATTGTTCTTCTTCTACTTCCACCACCGTTGCTTCTTGCATTTCTTCTTCTTXXXXXXXXXXTGATTATAATTCTTTTCTTTTCTTCTCATTAATTTATCAGTGGCCCTAGTTATTAAACCTAATTTTTGTTCAGTGGTTATATTTATTAAACCTAAATTTT
>Marker3784
AGAAGTTGGTAACCCAGTCTGGTGATAATCCACCTATGTTTGGGGGTAGTGTTCCCAGGAAAGATAATCTACTAATATTAAAGAGTTCAACAGTTTATAAXXXXXXXXXXGCACTTAGGCTCCCCCTAAGTTTGATAATATCAGTATAGATCACCTTGGGTTTAGACAATGAGTGAGAGTTCTCTCACAACGATATCTTTCCTCAGATTA
AGAAGTTGGTAACCCAGTCTGGTGATAATCCACCTATGTTTGGGGGTAGTGTTCCCAGGAAAGATAATCTACTAATATTAAAGAGTTCAACAGTTTATAAXXXXXXXXXXGCACTTAGGCTCCCCCTAAGTTTGATAATATCAGTATAGATCACCTTGGGTTTAGACAATGAGTGAGAGTTCTCTCACAACAATATCTTTCCTCAGATTA
>Marker8250
CCTCCTACTTGAACCCAATGCCATGCTTATCTGAAACCTACTTGCCAAAGGACATAATCATGTTAAGATCATCAGTGCTTGAATTCATCATGCAAATAGGXXXXXXXXXXAACAGACGATGATTGCCTTTAATTAGTGTTACGAAATCGATAATTAAAGAACACCAAAAGGAATGTAGAGATAGAGAAGATCGACACACTGATATATGTG
CCTCCTACTTGAACCCAATGCCATGCTTATCTGAAACCTACTTGCCAAAGGACATAATCATGTTAAGATCATCAGTGCTTGAATTCATCATGCAAATAGGXXXXXXXXXXAACAGACGATGATTGCCTTTAATTAGTGTTACGAAATCGATAATTAAAGAACACCAAAAGGAATGTAGAGATAGAGAAGATCGACACACAGATATATGTG
>Marker5725
TTCATAAAGTTATGACAATCAGTACATACCCGAAGGTTCTTCATGATTCGGATTGGAATGGCAGAACCCAAACTGATTATGCCATAAGCCAGTGCAAGCTXXXXXXXXXXCATACGAGTACCCAATTTCCTTCAATCTTCCAATGAGCTTGTCCAGATATTCATATATTTGAACATGTTGAGGGTGTGATTGGTCTCCCGCAACAAAAGA
TTCATAAAGTTATGACAATCAGTACATACCCGAAGGTTCTTCATGATTCGGATTGGAATGGCAGAACCCAAACTGATTATGCCATAAGCCAGTGCAAGCTXXXXXXXXXXCATACAAGTACCCAATTTCCTTCAATCTTCCAATGAGCTTGTCCAGATATTCATATATTTGAACATGTTGAGGGTGTGATTGGTCTCCCGCAACAAAAGA
>Marker4701
TTAAGTAATCGTCGCGACGATCACATCCTCTCGATGCACAATCTCCTTAATGAGATGATATTTACACTCAATGTGCTTTCCTCTCTTGTAGCTCTAATGCXXXXXXXXXXCTTTAGCAGCTTCACAAGTGGAGACACAGTCTGTCTCCATGGTAGAGTCATCAATGCAACTTTGCTTTATACTTCACCAGACTACATCCCCTCCTTAAGA
TTAAGTAATCGTCGCGACGATCACATCCTCTCGATGCACAATCTCCTTAATGAGATGATATTTACACTCAATGTGCTTTCCTCTCTTGTAGCTCTAATGCXXXXXXXXXXCTTTAGCAGCTTCACAAGTGGAGACACAGTCTGTCTCCATGGTAGAGTCATCAATGCAACTTTGCTTTATGCTTCACCAGACTACATCCCCTCCTTAAGA
>Marker7217
TTTTATTCATTGATTTATTATGTCCTCCTTGTAAGAATAATGTTTAGAATGAAATCACCATGAATTGGCCTGACTAATGGGAAGAAAAAAATAATGAATTXXXXXXXXXXATGTTATATGCACGGTTCCTTTCCTTGTCAATTGATTTTGAGATGTAATACAGTGTCAAAGTCCATAAAGTCCAATAAAAATAAATTGGGATTGAGAATG
TTTTATTCATTGATTTATTATGTCCTCCTTGTAAGAATAATGTTTAGAATGAAATCACCATGAATTGGCCTGACTAATGGGAAGAAAAAAACAATGAATTXXXXXXXXXXATGTTATATGCACGGTTCCTTTCCTTGTCAATTGATTTTGAGATGTAATACAGTGTCAAAGTCCATAAAGTCCAATAAAAATAAATTGGGATTGAGAATG
>Marker6117
TCCACTAAATACCTACAGTTGTACTCTTCTCACTGCAGATATATTTCTGTGTCCATAGATATAGACCAATAACAACAAGTTAGTCTTGCACGAGTGTTCAXXXXXXXXXXTAGAAACCCTTTCGAGCCAATGAAAGGGTAGGGTCCTTTGTTCAAGTTCCGGGACACCACTTAAAGGAACACTCATCACTTACCCTAAAGTCGAAAATGA
TCCACTAAATACCTACAGTTGTACTCTTCTCACTGCAGATATATTTCTGTGTCCATAGATATAGACCAATAACAACAAGTTAGTCCTGCACGAGTGTTCAXXXXXXXXXXTAGAAACCCTTTTGAGCCAATGAAAGGGTAGGGCCCTTTGTTCAAGTTCCGGGACACCACTTAAAGGAACACTCATCACTTACCCTAAAGTCGAAAATGA
>Marker6114
ATGCTGTAAGATATAAAAACATCGTGTCAAGTTTATGGCACCATTGCCGAGGATTGGTAACGATTAGTGTTGAATACTTTTGTGGTATTTTGCAGGACAGXXXXXXXXXXAGAGATCAGGTGTATTTTTTGCGCAAGAGCACATTAGGACCAAGTTAGGCGAAGAGGAAACATGGCAGATAATAACAAGGTACCCGAAGGAAATCAAGAG
ATGCTGTAAGATATAAAAACATCGTGTCAAGTTTATGGCACCATTGCCGAGGATTGGTAACGGTTAGTGTTGAATACTTTTGTGGTATTTTGCAGGACAGXXXXXXXXXXAGAGATCAGGTATATTTTTTGCGCAAGAGCACATTAGAACCAAGTTAGGCGAAGAGGAAACATGGCAGATAATAACAAGGTACCCGAAGGAAATCAAGAG
>Marker9663
AAAGAATATATAATGCACATTCTAAATGAGTAAGAGCTTATTAATATAAACATCAATCTGAATAACTATGTTACATACAGGAAATCTCAAAAGCAATACAXXXXXXXXXXACAACAAATAGAACACACTATGAATATGGATACACCAATTTAAAGAAAAAATAAAATCCTGCTGGAAAAGCAGAGACCTGCAACAACAGTTTTCAAACAT
AAAGAATATATAATGCACATTCTAAATGAGTAAGAGCTTATTAATATAAACATCAATCTGAATAACTATGTTACATACAGGAAATCTCAAAAGCAATACAXXXXXXXXXXACAACAAATAGAACACACTATGAATATGGAGACACCAATTTAAAGAAAAAATAAAATCCTGCTGGAAAAGCAGAGACCTGCAACAACAGTTTTCAAACAT
>Marker5722
TTTTTTTATGACTTTAGTAGATTTGCTTGGATATATCCTTTAAAACTAAAATGTAATACTCTTACTACCTTCTCTCATTTTCTTAATATGGTGAAGACTCXXXXXXXXXXTATGAAATACCTTAGGAATCAAATCAAGGCTGTCTTGTCCCTATACATCTGCATAGAATGGCAGGGTCGAAAGAAGACATTGGCACATTGTTGAACTGAG
TTTTTTTATGACTTTAGTAGATTTGCTTGGATATATCCTTTAAAACTAAAATGTGATACTCTTACTACCTTCTCTCATTTTCTTAATATGGTGAAGACTCXXXXXXXXXXTATGAAATACCTTAGGAATCAAATCAAGGCTGTCTTGTCCTTATACATCTGCATAGAATGGCAGGGTCGAAAGAAGACATTGGCACATTGTTGAACTGAG
>Marker5206
TTTTCCTGATCCACGAAGCCAAGGCTTAACCTTAATTTGTTTCCTCTTGGTGTTTGATTTTTAAGAACTGAGCATTTCTGTTTTCTTTTCTTTGGTGGTGXXXXXXXXXXTTCTCCGTTAAACATCATGTGTTTTAAACTGGAACGAATCTGGTGGAAGTAACTTCTGGATCTTTATCATCATAAATAACTTCGTGGCATGATGTACTTG
TTTTCCTGATCCACGAAGCCAAGGCTTAACCTTAATTTGTTTCCTCTTGGTGTTTGATTTTTAAGAACTGAGCATTTCTGTTTTTTTTTCTTTGGTGGTGXXXXXXXXXXTTCTCCGTTAAACATCATGTGTTTTAAACTGGAACGAATCTGGTGGAAGTAACTTCTGGATCTTTATCATCATAAATAACTTCGTGGCATGATGTACTTG
>Marker7234
TTTATATTTGATACAAACGTAATGATCCAATACATTCGTGTAGGTGACATGCAAGTAGGGGTATCCTATGCAATGAGTTTGCATAAGACTAAACTGTGAAXXXXXXXXXXCAATCCTGAGTATATAATGAACTCATGTTCATGATGGATTATTCTTTGATTTGTATGGGTGAGGGGGGCCAAATCACCAACCCAATATGCCTACTATTTT
TTTATATTTGATACAAACGTAATGATCCAATACATTCGTGTAGGTGACATGCAACTAGGGGTATCCCATGCAATGAGTTTGCATAAGACTAAACTGCGAAXXXXXXXXXXCAATCCTGAGTATATAATGAACTCATGTTCATGATGGATTATTCTTTGATTTGTATGGGTGAGGGGGGCCAAATCACCAACCCAATATGCCTACTATTTT
>Marker5697
AAGGATATGCTACATCACGTTTGTAAATTGAATCGTGGTCTATATGGTTTGAAGCAAGCTTCTAGAGCATAGTTTGAAAGATTGAAGTTTGTGTTAGCGGXXXXXXXXXXTTAATCTATGTTGATGATATCTTAATCACTGGTAATGATCAAGGTGTAATTAGTCGGTTTGTTGTTGAGTTGAACAAAGAATTCTCACTTAAAGATCTTG
AAGGATATGCTACATCACGTTTGTAAATTGAATCGTGGTCTATATGGTTTGAAGCAAGCTTCTAGAGCATAGTTTGAAAGATTGAAGTTTGTGTTAGCGGXXXXXXXXXXTTAATCTATGTTGATGATATCTTAGTCACTGGTAATGATCAAGGTGTAATTGGTCGGTTTGTTGTTGAGTTGAACAAAGAATTCTCACTTAAAGATCTTG
>Marker11384
AAAAAACCAAAATTTGTGCCTATATGTCATTTTTGTGGAGTTAATAGGTCACATAGGACCAAATTGTTTTAAATTGAAAAATACTCCTAAAAAGAGTTCTXXXXXXXXXXTATTTGCTATTTGTCAAAAAATGAACGCTAGTAATTTTAGAAATAAATTGAAATGGATTCCAAAATCCCTGCTCATTAACAATGAAGGACCCAAGAAAAT
AAAAAACCAAAATTTGTGCCTATATGTCATTTTTGTGGAGTTAATAGGTCACATAGGACCAAATTGTTTTAAATTGAAAAATACTCCTAAAAAGAAGTTGXXXXXXXXXXTATTTGCTATTTGTCAAAAAATGAACGCTAGTAATTTTAGAACTAAATTGAAATGGATTCCAAAATCTCTGCTCATTAACAATGAAGGACCCAAGAAAAT
>Marker9484
AATGAATGTGGTTTCAAATGAAAAATCATAACATTATAGCACTTGAGCAAATACTGCTAAGGGTTTTCATTTAGCTACCTGATCTTTTTACTCATCAAACXXXXXXXXXXAATCAAATAAGCTCAGTTCTTAGTAGCAAGTAAGCCAATCCATCTCAGCAAACATATTCAATCTATCTCAGAAAACATATTACAAAATACCAACTGACAT
AATGAATGTGGTTTCAAATGAAAAATCATAACATTATAGCACTTGAGCAAATACTGCTAAGGGTTTTCATTTAGCTACCTGATCTTTTTACTCATCAAACXXXXXXXXXXAATCAAATAAGCTCAGTTCTTAGTAGCAAGTAAGCCAATCCATCTCAGCAAACATATTCAATCCATCTCAGAAAACATATTACAAAATACCAACTGATAT
>Marker5590
ACAAGTACCATACTCATTTCCAGAGTTCATAAGTACCTTTTAAACCAAACGTCGTCCAAATTTGGACTTGGAGCACATTTCGACAAGTAGAAACCCAAAGXXXXXXXXXXCTTTCAAGGGTTTGTATATATTTTTTGAACCCATCTTCGTCCAATTTTGGACTTGAAAAACATTTCGATAAGTAGAAACCCACAATTCATTCAAAAATTT
ACAAGTACCATACTCATTTCCAGAGTTCATAAGTACCTTTTAAACCAAACGTCGTCCAAATTTGGACTTGGAGCACATTTCGACAAGTAGAAACCCAAAGXXXXXXXXXXCTTTCAAGGGTTTGTATGTATTTTTTGAACCCATCTTCGTCCAATTTTGGACTTGAAAAACATTTCGATAAGTAGAAACCCACAATTCATTCAAAAATTT
>Marker8325
TATCCATATTATATAAAAATAAATTGTATGATATGTGAAATAATAATGTTAAGTTAGCAAGATTCAATATATATACATACAATATACCAATTCATTAGTAXXXXXXXXXXATTTTGTTGGTAGGTTTTAAAGATTGAAGAGAATTAGAATTATTACCGTTTTTGAAAAGAATATATGAATATTAATCTGAACGTGGCCGATCACCAAGAG
TATCCATATTATATAAAAATAAATTGTATGATATGTGAAATAATAATGTTAAGTTAGCAAGATTCAATATATATACATACAATATACCAATTCATTAGTAXXXXXXXXXXATTTTGTTGGTAGGTTTTAAAGATTGAAGAGAATTAGAATTATTACCGTTTTTTAAAAGAATATATGAATATTAATCTGAACGTGGCCGATCACCAAGAG
>Marker28587
CATCTCAAGATCTTCCCTACTATTCTCTTGGAGCTTTAGCTTGAGTCGTGAGACTCAAAATAAGCTTGAATGAAGGGAATTTGGAGAAGAAGCTCACTACXXXXXXXXXXTTCTTCTCTATTTATTGCAAGACAATCATGCAATGGAGAAGGCTGCATGTAGAGCAGCTCATGCTTGGAGAATTGAAGCAAGAGTCAAATGGGATTTTGA
CATCTCAAGATCTTCCCTACTATTCTCTTGGAGCTTTAGCTTGAGTCGTGAGACTCAAAATAAGCTTGAATGAAGGAAATTTGGAGAAGAAGCTCACTACXXXXXXXXXXTTCTTCTCTATTTATTGCAAGACAATCATGCAATGGAGAAGGCTGCATGTAGAGCAGCTCATGCTTGGAGAATTGAAGCAAGAGTCAAATGGGATTTTGA
>Marker4565
TTCAATCAAGCCATTGGGCGATAGAGTGTTGGTCAAGATAAAGGAAGCTGAAGAGAAGACTGATGGAGGGATTTTACTTCCAACAACAGCTCAGTCAAAAXXXXXXXXXXTCTTTTTATGCTGTCAATTCATTCAATGTGTTTTCTTCTGTTTTATTATCATTCATTCAATTATTTTTTCCTTTTGATTTGATAGACTGGTGCTCAAGTA
TTCAATCAAGCCATTGGGCGATAGAGTGTTGGTCAAGATAAAGGAAGCTGAAGAGAAGACTGATGGAGGGATTTTACTTCCAACAACAGCTCAGTCAAAAXXXXXXXXXXTCTTTTTGTGCTGTCAATTCATTCAATGTGTTTTCTTCTGTTTTATTATCATTCATTCAATTATTTTTTCCTTTTGATTTGATAGACTGGTGCTCAAGTA
>Marker15612
TTCTTCCATATTTTCCATGCATCCTTCCATGCTCCATGCAATAAATGTGTGTGTAAATATATATATTATTTACTTATTTATTTAGTCCAACCCATATCTAXXXXXXXXXXGTTGTTATGTCTGTTGTATAAGACATTGGTTGTTATGTCTGTTGTATAAGACATTTGAATTTATTTTATTTCAAACTTCTATTCGAACTTTATTAAATAT
TTCTTCCATATTTTCCATGCATCCTTCCATGCTCCATGCAATAAATGTGTGTGTAAATATATATATTATTTACTTATTTATTTAGTCCAACCCATATCTAXXXXXXXXXXGTTGTTATGTCTGCTGTATAAGACATTGGTTGTTATGTCTGTTGTATAAGACATTTGAATTTATTTTATTTCAAACTTCTATTCGAACTTTATTAAATAT
>Marker3490
GTTCATCCCTGATCATCATAGAGATATGGTGATGCAGGCGATCACTGAAAGGTGTAAGCCAAGGGAAGACGGAACCTTAGTTGCGTCCTCAACAGGATTGXXXXXXXXXXCTTGCATAACTTCAGAGTTATTTACCTGTTTGTTCATTTATCATCGCATTTTACTCTTCAGCAATCCCAACCAATGGTCTTAATTATCTAATTAATCAAA
GTTCATCCCTGATCATCATAGAGATATGGTGATGCAGGCGATCACTGAAAGGTGTAAGCCAAGGGAAGACGGAACCTTAGTTGCGTCCTCAACAGGATTGXXXXXXXXXXCTTGCACAACTTCAGAGTTATTTACCTGTTTGTTCATTTATCATCGCATTTTACTCTTCAGCAATCCCAACCAATGGTCTTAATTATCTAATTAATCAAA
>Marker6693
CAAAGTTTGTGTGCCTATACACCTCAACAGAATGAAATGGTTGAAAGGAAAAAATGTCATCTCCTCGAGGTTGCCTGGCCTCTCATGCCATCTACCACTCXXXXXXXXXXTCAAGGAGTCATACTCGACCACATGACTCATTCTTGATGTTCCTCTCCAGTTTTTTGGGTGTTCCGTCTTTGTCCATAGTCGTGGTCCTAACCAAACTAA
CAAAGTTTGTGTGCCTATACACCTCAACAGAATGAAATGGTTGAAAGGAAAAAATGTCATCTCCTCGAGGTTGCCTGGCCTCTCATGCCATCTACCACTCXXXXXXXXXXTCAAGGAGTCATACTCGACCACATGACTCATTCTTGATGTTCCTCTCCAGTTTTTTGGGTGTTCTGTCTTTGTCCATAGTCGTGGTCCTAACCAAACTAA
>Marker5314
CTTAGCAATGTGGAAATCTCTATTTGGAATAAAATAGTTTTTAAAAAATCAACAATCCCCCACTTGAAGATTTTAAAACATTTTCCTTCGACCAATATCAXXXXXXXXXXTGGTTTTGAACTCTATCTCTAACAACATCTCACACACAACATCATTAGGGTGTAGTTCGAAAGTTCGTACTTTAGGGCCTAGCATGTGTATCCCAGTTTA
CTTAACAATGTGGAAATCTCTATTTGGAATAAAATAGTTTTTAAAAAATCAACAATCCCCCACTTGAAGATTTTAAAACATTTTCCTTCGACCAATATCAXXXXXXXXXXTGGTTTTGAACTCTATCTCTAACAACATCTCACACACAACATCATTAGGGTGTAGTTCGAAAGTTCGTACTTTAGGGCCTAGCATGTGTATCCCAGTTTA
>Marker9431
TTTAGTTTTCATCAATTCCAATTCTAATTTCCGACCTCGTCATGGCAAATGCTTCACCATGAACAACACGGACTAATATAAACTTGATAGTGAAATTAAAXXXXXXXXXXCAATGAACCCACATTTTCTATGATTTCTCAAAATGAAGAACAAATTGTATGGTTTTGCTCTGATACTAATTGAAGGAATGAAATTCTTTTACGAAAGCGT
TTTAGTTTTCATCAATTCCAATTCTAATTTTCGACCTCGTCATGGCAAATGCTTCACCATGAACAACACGGACTAATATAAACTTGATAGTGAAATTAAAXXXXXXXXXXCAATGAACCCACATTTTCTATGATTTCTCAAAATGAAGAACAAATTGTATGGTTTTGCTCTGATACTAATTGAAGGAATGAAATTCTTTTACGAAAGCGT
>Marker4685
CTCAATAGAACGGTGTATCAAAGAGAAGAAATAGAACCTTATTAAATATGATTCGTTTTATGATGAGTTATGCTTAATTTCCTAACTCGTTTTGGGTGGTXXXXXXXXXXCTCCATTGTAACAGAACATACACATTTACAATCTAATAGGAAAAGTTATGCATTAACTTTAAATTACAACATGCTTAATCAAAATAACACTAAAAATCGA
CTTAATAGAACGGTGTATCAAAGAGAAGAAATAGAACCTTATTAAATATGATTCGTTTTATGATGAGTTATACTTAATTTCCTAACTCGTTTTGGGTGGTXXXXXXXXXXCCCCATTGTAACAGAACATACACATTTACAATCTAATAGGAAAAGTTATGCATTAACTTTAAATTACAACATGCTTAATCAAAATAACACTAAAAATCGA
>Marker4490
AACAAAATAAGGTTACTAGTTCTTCTATATGTGAGCATGTGATCTTTAGTGCCTTGCAAGTATCTCAAAACCTTCTTTGCGGCTCTTTAATGAAATAGTTXXXXXXXXXXGAAGCATAAGCGATATTATCCATTTTTTTACGCTCCAAATCATTCTTGAGACACTAGGATAGATTAAATATGTCCCCTTTCTGGATGGGAACTAGACAAG
AACAAAATAAGGTCACTAGTTCTTCTATATGTGAGCATGTGATCTTTAGTGCCTTGCAAGTATCTCAAAACCTTCTTTGCGGCTCTTTAATGAAATAGTTXXXXXXXXXXGAAGCATAAGGGGTATTATCCATTTTTTTACGCTCCAAATCATTCTTGAGACACTAGGATAGATTAAATATGTCCCCTTTCTGGATGGGAACTAGACAAG
>Marker18574
AACGAAATCCATCAACGCATATAATCCAAATTTCTACTTAATAAAATAACGCATCAGGTAAGAAGATTAATGCTAAGGTAATGTTTGTGGTAAGAAGATTXXXXXXXXXXTTTGTCCAAGTGTTAAAAGAATAGTTGAGGTGCGTGAGCTATGGGCATTGGCTAAGTGTGGGATAGGTGATGAGTGTGCCTAGGCGATGGCTAGTGTGTG
AACGAAATCCATCAAGCATATCATCCAAATTTCTACTTAATAAAATAACGCATCAGGTAAGAAGATTAATGCTAAGGTAATGTTTGTGGTAAGAAGATTAXXXXXXXXXXTTTGTCCAAGTGTTAAAAGAATAGTTGAGGTGCGTGAGCTATGGGCATTGGCTAAGTGTGGGATAGGTGATGAGTGTGCCTAGGCGATGGCTAGTGTGTG
>Marker7742
TCTTTAATTTCTTTCCACTCCGCTAATTAACTTCTCTTCTTCCGATCTTCGTTACTGAATCGTCTTCATCGCATTGTCGATCGGACTCTTTTGATCTTATXXXXXXXXXXGGCTTGAAACAAACGAAAAGCTCGAATTGATTTCCTCAGCTGTATAAAATTGACTGGAGTTTTCAAAATTGACCAATGCGAAGTTCGGTATCTTATTTCT
TCTTTAATTTCTTTCCACTCTGCTAATTAACTTCTCTTCTTCCGATCTTCGTTACTGAATCGTCTTCATCGCATTGTCGATCGGACTCTTTTGATCTTATXXXXXXXXXXGGCTTGAAACAAACGAAAAGCTCGAATTGATTTCCTCAGCTGTATAAAATTGACTGGAGTTTTCAAAATTGACGAATGCGAAGTTCGGTATCTTATTTCT
>Marker4390
AAAAATTGGCCCTCGGGGCACCCTCGCCGAGCCCAATAGCCATTTGGGGCACCAAACGAGCTCCGTTCCAAAAACCGTCTCCGCGCACGACTTTTTCTCAXXXXXXXXXXGATGCCAAACAAGCTCCATTCCCAAAACCGACTTCGCGCACGGCTTTTTCTTATCGTTCTGAATCCCTGGGTTTGTTTTCAAATTTTCGCCAGTCGAAAA
AAAAATTGGCCCTCGGGGCACCCTCGCCGAGCCCAATAGCCATTTGGGGCACCAAACGAGCTCCGTTCCAAAAACCGTCTCCGCGCACGACTTTTTCTCAXXXXXXXXXXGATGCCAAACAAGCTCCATTCCCAAAATCGACTTCGCGCACGGCTTTTTCTTATCGTTCTGAATCCCTGGGTTTGTTTTCAAATTTTCGCCAGTCGAAAA
>Marker3281
CCTAAATGTGATGACATTGGTGTTGAATATGTCAGCTTCCGACACTGTTTGAGACTTCTCTCCGCTTGATTATCTTCCTTGTATTTCAATGAACTCCCTAXXXXXXXXXXAATCCTTTCTCTTCAGCGATGCCCTAGATTCCCCCTATGGGGGAAGTTTTCTTCAAGTTCTTGAACTATTCAAGCAAAGAATTTACCCAGCACAAATACA
CATAAATGTGATGACATTGGTGTTGAATATGTCAGCTTCCGACACTGTTTGAGACTTCTCTCCGCTTGATTATCTTCCTTGTATTTCAATGAACTCCCTAXXXXXXXXXXAATCCTTTCTCTTCAGCGATGCCCTAGATTCCCCCTATGGGGGAAGTTTTCTTCAAGTTCTTGAACTATTCAAGCAAAGAATTTACCCAGCACAAATACA
>Marker4856
ATTCTGTTAAAAGCCATAAAATTTGATCGCAATGTCAAATCTTATAATCCAAGATTGAGATGTTTGTTTTAACCCATAAATAGATTTTTTAAGCTTGCAAXXXXXXXXXXCTAATGCTCAACTTCATAGAGAGAGAAAAGTAAATAAAAGACAATTCATCAAAAAACTAATGGGAATGATTACAAGAGCCAAAATACACATTAACAAGAG
ATTCTGTTAAAAGCCATAAAATTTGATCGCAGTGTCAAATCTTATAATCCAAGATTGAGATGTTTGTTTTAACCCATAAATAGATTTTTTAAGCTTGCAAXXXXXXXXXXCTAATGCTCAACTCCATAGAGAGAGAAAAGTAAATAAAAGACAATTCATCAAAAAACTAATGGGAATGATTACAAGAGCCAAAATACACATTAACAAGAG
>Marker46546
CATCTTTCAAACTTTTTTCTCTTTTATAAAACAAAGAATACTATTTATCAGCTTTTGTTTGTTTGTTTCGTTCTTTATATGAAAACATTTGAATTGCTTAXXXXXXXXXXAACTATCTCCTGATGGCTAGTATGTCATTGGGAGTTTCATTTCAAAAATTGATTTGCTGAATCAAACTCCTAACAGCCTTGGACCTCGTCGAGAGATAAA
CATCTTTCAAACTTTTTTCTCTTTTATAAAACAAAGAATACTATTTATCAGCTTTTGTTTGTTTGTTTCGTTCTTTATATGAAAACATTTGAATTGCTTAXXXXXXXXXXAACTATCTCCTGATGGCTAGTATGTCATTGGGAGTTTCATTTCAAAAATTGATTTGCTGAATCAAACTCCTAACAGCCTTGGACCTCGTCGGGAGATAAA
>Marker5188
ATCCATAATTAACGCATATGTAGCAGTAGTATCGCATTGAACATCATCAATCATACACATCAGCATTTTCCAACAAACAAGTTTATGGCGCCGTTTCCGGXXXXXXXXXXAAATCCCGAAACGAGTCTAAAAGATGAACATAACTCATCATAGATCGAACCATGTCCAACAAGGTTTTGTTTCTCCTTTCAGATACACCTTTCTACTGAG
ATCCATAATTAACGCATATGTAGCAGTAGTATCGCATTGAACATCATCAATCATGCATATCAGCATTTTCCAACAAACAAGTTTATGGCGCCGTTTCCGGXXXXXXXXXXAAATCCCGAAACGAGTCTAAAAGATGAACATAACTCATCATAGATCGAACCATGTCCAACAAGGTTTTGTTTCTCCTTTCAGATACACCTTTCTACTGAG
>Marker4932
GATTGCTTAGTGTCATCTGTCTATCGTATAGAGCAATCGTTTAGCTCTCAGGTAGAACTAAACGATCGCTTAACACCATGACCTAGCACTTCATGTCATCXXXXXXXXXXATCTTTTAGTTCCATCGCATAGAACTTGAACGCATCGCTTAGTGTCGCAGCTAAATGATCACTTAGCACTATCGCATAGCACTTCATCACATCGCTTAGT
GATTGCTTAGTGTCATCTGTCTATCGTATAGAGCAATCGTTTAGCTCTCAGGTAGAACTAAACGATCGCTTAACACCATGACCTAGCACTTCATGTCATCXXXXXXXXXXATCTTTTAGTTCCATCGCATAGAACTTGAACGCATCGCTTAGTGTCGCAGCTAAATGATCACTTAGCGCTATCGCATAGCACTTCATCACATCGCTTAGT
>Marker33881
AATAATTTTTAAGTGCATTATGGTTGTTATCCGTTATGGTTTTTGTCATCTTATTCTTTGGGTTGTCCTTCAAGATATCTTTGCAATTGTTATTCTTGATXXXXXXXXXXTTGTCTCCTTCTCTGGGTTCTCTAGAGTTTGTTTTATGGTTGTTTCCTCCTTTTCGTTGTGCATATTTAAAAGGATATGATTCTCATATTAGGGTTGGTT
AATAATTTTTAAGTGCATTATGGTTGTTATCCGTTATGGTTTTTGTCATCTTATTCTTTGGGTTGTCCTTCAAGATATCTTTGCAATTGTTATTCTTGATXXXXXXXXXXTTGTCTCCTTCTCTAGGTTCTCTAGAGTTTGTTTTATGGTTGTTTCCTCCTTTTCGTTGTGCATATTTAAAAGGATATGATTCTCATATTAGGGTTGGTT
>Marker3654
AGTTATATGCAAAAGGTGTGTGAATGTATGTATTTAAAGATTCACATTTCTAGATCTCAATGATGTAAATTTTCCAGACAACGACTAATGATCGAACCATXXXXXXXXXXTGGAGTTCTACAAGATGAAAAACAATTGTAACTAATAACAAATTTCACAGTGAGAATTCTACATTTGCGTGACAAGAAATGCAAGATACCACGTAAGAAG
AGTTATATGCAAAAGGTGTGTGAATGTATGTATTTGAAGATTCACATTTCTAGATCTCAATGATGTAAATTTTCCAGACAACGACTAATGATCGAACCATXXXXXXXXXXTGGAGTTCTACAAGATGAAAAACAATTGTAACTAATAACAAATTTCACAGTGAGAATTCTACATTTGCGTGACAAGAAATGCAAGATACCACGTAAGAAG
>Marker4574
ATAAGATAACCAAGGAGCTTTGTTTATTGGATATGAGTAAATGCCAGAATTAAATAACATTCATTTTATTCATTGAACAAAGTGTATCTTTACAAAACAAXXXXXXXXXXATTTTCCTTTGCTCTTCTTGACAGGAATACTCTTACTCTGTGAAGAGGAAACAACATCAAGCTTTTTGGAGGACGTTCCTCTCTTCTCAGTGGTAGTAAC
ATAAGATAACCAAGGAGCTTTGTTTATTGGATATGAGTAAATGCCAGAATTAAATAACATTCATTTTATTCATTGAACAATGTGTATCTTTACAAAACAAXXXXXXXXXXATTTTCCTTTGCTCTTCTTGACAGGAATACTCTTACTCTGTGAAGAGGAAACAACATCAAGCTTTTTGGAGGACGTTCCTCTCTTCTCAGTGGTAGTAAC
>Marker17767
TTCGACGAACTTCAAACCCTCCAACAATGCTAACACTTGCCTCATCTCCGCCTCCAGACTCCCCAACAAAATACAAGATGGGTAGCTACCAACACCCCATXXXXXXXXXXTCCATGACCTAAATTAAGAGTGATGTTAATAACTGTACTTCTCCACTCAACTTTTCTCTCCCAACACTTTGTAAGGCGTATAGTCCAAAGAATTGGAGTT
TTCGACGAACTTCAAACCCTCCAACAATGCTAACACTTGCCCCATCTCCGCCTCCAGACTCCCCAACAAAATACAAGATGGGTAGCTACCAACACCCCATXXXXXXXXXXTCCATGACCTAAATTAAGAGTGATGTTAATAACTGTACTTCTCCACTCAACTTTTCTCTCCCAACACTTTGTAAGGCGTATAGTCCAAAGAATTGGAGTT
>Marker8932
CAAACCCACATTAGTCTATCTTCTTACTCCCTCCAAAATATGGATATTGTTGTTTTAATATGAGAAGAACAAAGGATTCTGTTATTGCAAAGTTGAAGCAXXXXXXXXXXCAAAAAGTCCTATACTTGCTCCACAATTATAGAGCATAAATAACAAAGTAACTAATCCCTAAAAATAGGAACAACCTTCGACAAAATCATCTTAAACAGA
CAAACCCACATTAGTCTATCTTCTTACTCCCTCCAAAATATGGATATTGTTGTTTTAATATGAGAAGAACAAAGGATTCTGTTATTGCAAAGTTGAAGCAXXXXXXXXXXCAAAAAGTCCTATACTTGCTCCACAATTATAGAGCATAAATAACAAAGTAACTAATCCCTAAAAATAGGAACAACCTTTGACAAAATCATCTTAAACAGA
>Marker4265
CTTCGAGGTAGCCTACAAATAGGCACAGCCTTGAACGTGGTTCTAGTTTCTTTGGATTGGCCTCACGCACATGTGCTAGGCAACCCCATATGTGGAAGTGXXXXXXXXXXTGCAAAACCCCAAAACGAGTCCGGTAAGGAAGCTTCATCATCGACCAAACTATGTCCAATAAGGTTCTGTTTCTCCTCTCTGATACACCATTCTGCTGAG
CTTCGAGGTAGCCTACAAATAGGCACAGCCTTGAACGTGGTTCTAGTTTCTTTGGATTGGCCTCACGCACATGTGCTAGGCAACCCCATATGTGGAAGTGXXXXXXXXXXTGCAAAACCCCAAAACGAGTCCGAAAAGGAAGCTTCATCATCGACCAAACTATGTCCAATAAGGTTCTGTTTCTCCTCTCTGATACACCATTCTGCTGAG
>Marker63014
TTCAGCCATAAACCATCATGACTTTATTACTTTTACTTTCACCCAAAAAGTCTCATACCATTGATGATAGTTATCCTTTCTTATATACCCATGATTATCTXXXXXXXXXXAAACTCCTTGATGACCTTTTTTTATGCATATTACACCCATACAATCTACTAATGTGAAAGTATATTGTAGTTTTGTTGTTCGTATGAACAAAAGTATTTT
TTCAGCTATAAACCATCATGACTTTATTACTTTTACTTTCACCCAAAAAGTCTCATACCATTGATGATAGTTATCCTTTCTTATATACCTATGATTATCTXXXXXXXXXXAAACTCCTTGATGACCTTTTTTTATGCATATTACACCCATACAATCTACTAATGTGAAAGTATATTGTAGTTTTGTTGTTCGTATGAATAAAAGTATTTT
>Marker5690
GTGTATGTTAGATACTTTTGGAATATTTTATGTAGTTTTGAGAAGCAAAATAAAACTTAGTTACTTTTATAGAACTTATTAGATGCCAAAGTGCTAATAAXXXXXXXXXXATATCCTACGAGTTTTCTTGACACCAAAATATTGCGAAGTCAGGTGGGAAACTGTCACTTTGACGTTGTTTAAGAAATTTTTACATTTTTTCATAATCAA
GTGTATGTTAGATACTTTTGGAATATTTTATGTAGTTTTGAGAAGCAAAATAAAACTTAGTTACTTTTATAGAACTTATTAGATGCCAAAGTGCTAATAAXXXXXXXXXXATATCCTACGAGTTTTCTTGACACCAAAATATTGCGAGGTCAGGCGGGAAAGTGTCACTTTGACGTTGTTTAAGAAATTTTTACATTTTTTCATAATCAA
>Marker6683
AAATTTTTTGTTTTACTCATTGTAGCCATAAATACCAGATTGTTTTTGTCGTACAAATATAACTGTTAATACTATTATGTATCTTATATTTAATGAGATGXXXXXXXXXXCTAATAACTACGTATGACCTTAAGAGACCGATTTGAATTGATTGGCCAAGACCCATGAAGAAGCTTAGTAAGACTCGTGAAAGACCTCAATGTGGGTTCA
AAATTTTTTGTTTTACTCATTGTAGCCATAAATACCAGATTGTTTTTGTCGTACAAATATAACTGTTAATACTATTATGTATCTTATATTTAATGAGATGXXXXXXXXXXCTAATAACTACGTATGATCTTAAGAGACCGATTTGAATTGATTGTCCAAGACCCATGAAGAAGCTTAGTAAGACTCGTGAAAGACCTCAACGTGGGTTCA
>Marker7117
CTTTACGATCCAGACTTAGAGCTTTCCATCGGTTGATGCAGTCAATGACTGGCTCTCCCTTTCATGCTTGGTGCTTGTCAGCTCCATCATGCTGACGATGXXXXXXXXXXGATCAGTACAGCAATCGAATACATTTTCTTTCAAGGTACGAATAAACTGCTTGACTAGCAAGTCTCCTCTAGTCCTTGCATTTTCACAAGTTTCAATGAA
CTTTACGATCCAGACTTAGAGCTTTCCATCGGTTGATGCAGTCGATGACTGGCTCTCCCTTTCATGCTTGGTGCTTGTCAGCTCCATCATGCTGACGATGXXXXXXXXXXGATCAGTACAGCAATCGAATACATTTCCTTTCAAGGTACGAATAAACTGCTTGACTAGCAAGTCTCCTCTGGTCCTTGCATTTTCACAAGTTTCAATGAA
>Marker19243
TCAAATTCTACCAATCTCAATGCAACTATAGACACTCAACTCTTGTTCATCAAGAATTTTTAGGCGACATTTGTAACGGACCAACTTGAGGCGAACAAAAXXXXXXXXXXATGAAAAAACAGACCTCCATACTTTTACCATTTTTGATGTTGCTCACAAAAAGTTGAAAAAAGCACATACTCATGGAATTTGATCAATTCCTAGTGTAAA
TCAAATTCTACCAATCTCAATGCAACTATAGACACTCAATTCTTGTTCATCAAGAATTTTTAGGCGACATCTGTAACGGACCAACTTGAGGCGAACAAAAXXXXXXXXXXATGAAAAAACAGACCTCCATACTTTTACCATTTTTGATGTTGCTCACAAAAAGTTGAAAAAAGCACATACTCATGGAATTTGATCAATTCCTAGTGTAAA
>Marker6803
CTCAATTTAATGATGAGTATGGACAATTTCTATCTCAGCCACTAGACGAATAAGAGATTATAAAAGCTCTCTGTGGGCAAGAAGCTCAATGGACACGTTCXXXXXXXXXXCTAACGAATGTGACCCGAGATAGAGCCAAACTTCTCTATTGTCTCATTCAGGGCATGTTCATTAACATTAGGAGAGGTATCCATGTTTCCATACGACGAT
CTCAATTTAATGATGAGTATGGACAATTTCTATCTCAGCCACTAGACGAATAAGAGATTATAAAAGCTCTCTGTGGGCAAGAAGCTCAATGGACACGTTCXXXXXXXXXXCTAACGGATGTGACCCGAGATAGAGCCAAACTTCTCTATTGTCTCATTCAGGGCATGTTCATTAACATTAGGAGAGGTATCCATGTTTCCATACGACGAT
>Marker6356
CTTCAATGGTTTTCCCTTCAAATAGAATATCTTAAAAAATAATTTGAGATGAAAGATCTCGGAAAAAGAACAAAATTTTGTCTTGGCTTGCAAATTGAGCXXXXXXXXXXATGGAAGTTCATTCATTAGGTGCGAAGAAAGATATATTTTGACCTCGAAATGATAATGAAGAATTTTTTAGTCCTGAAGTACCTTATCTTAGTGTAATTG
CTTCAATGGTTTTCCCTTCAAATAGAATATCTTAAAAAATAATTTGAGATGAAAGATCTCGGAAAAAGAACAAAATTTTGTCTTGGCTTGCAAATTGAGCXXXXXXXXXXATGGAAGTTCGTTCATTAGGTGCGAAGAAAGATATATTTTGACCTCGAAATGATAATGAAGAATTTTTTAGTCCTGAAGTACCTTATCTTAGTGTAATTG
>Marker3498
GACAAGGCACTCCCCACATAAATTGAATCTTCGAATCTAGAAGAGAGAGTCGAATGCCTAAAATCGTGTGAATGGGAACGAATCTTTGAAGAGTTAAGACXXXXXXXXXXTTGAAGCACCTTTTTGAGAATAAGGCTTAGGAAAAGCTGGAATAAACTTTTTGTTATCCATTTTACATATTTCAGCCTCTTTAAATTCCGACAGGATAAA
GACAAGGCACTCCCCACATAAATTGAATCTTCGAATCTAGAAGAGAGAGTCGAATGCCTAAAGTCGTGTGAATGGGAACGAATCTTTGAAGAGTTAAGACXXXXXXXXXXTTGAAGCACCTTTTTGAGAATAAGGCTTAGGAAAAGCTGGAATAAACTTTTTGTTATCCATTTTACATATTTCAGCCTCTTTAAATTCCGACAGGATAAA
>Marker6600
CTCTTCTTGCAAAAAATAACTTGATATGTTTGGATGCGGTGGTCATTCATTTAGAGACTGTTTATTATGGTTACACCCTTCGTTAAAGGCTTGTTCCCTCXXXXXXXXXXTATATTCTTTTATTTTTCTTCTACTCATTTTTTTTCTCTTTTCATATTGCGTCGTTCTTGGAAACCCACCTTCATTTTGGCTTTCTCCCACGGGTGTCAT
CTCTTCTTGCAAAAAAATAACTTGATGTGTTTGGATGCGGTGGTCATTCATTTAGAGACTGTTTATTATGGTTACACCCTTCGTTAAAGGCTTGTTCCCTXXXXXXXXXXTATATTCTTTTATTTTTCTTCTACTCATTTTTTTTCTCTTTTCATATTGCGTCGTTCTTGGAAACCCACCTTCATTTTGGCTTGCTCCCACGGGTGTCAT
>Marker27483
ACACTCTCCACCTTAATCTTGAGTCAATTTTCCAAGCATGGGGTGCAACTCATGTTGCAATCCTCTTTGCATGAAAGTCATGCAATAAATAAAGGAGATTXXXXXXXXXXAACTAGAACATTTTCTCCATTTTCCCTCAATTCAAGCTTATTTTGAGTCCCATAACTCTATCTAAGGCACCAAGAGGATAGTAGTGAAGGCCTTGAGGTG
ACACTCTCCACCTTAATCTTGAGTCAATTTTCCAAGCATGGGGTGCAATTCATGTTGCAATCCTCTTTGCATGAAAGTCATGCAATAAATAAAGGAGATTXXXXXXXXXXAACTAGAACATTTTCTCCATTTTCCCTCAATTCAAGCTTATTTTGAGTCCCATAACTCTATCTAAGGCACCAAGAGGATAGTAGTGAAGGCCTTGAGGTG
>Marker14922
TTTTAGAAAAGAATATGTTTCCAATGCTCACTATCTATTGCATTAAAAAAACAAACTTTAAAAAAGCATGTTACTAGACTATGCCCTATCATTCTTTACAXXXXXXXXXXTCAAGTGCATTAATCTATCTCACTAATATACTTTTATAATTTTGACAAATTAAAAACTAGTATCATACATAAGGAAATATTTGGAGCAAGGATTAGAATT
TTTTAGAAAAGAATATGTTTCCAATGCTCACTATCTATTGCATTAAAAAAACAAACTTTAAAAAAGCATGTTACTAGACTATGCCCTATCATTCTTTACAXXXXXXXXXXTCAAGTGCATTAATCTATCTCACTAATATACTTTTATAATTTTGACAAATTAAAAACTAGTATCATACATAAGGAAATGTTTGGAGCAAGGATTAGAATT
>Marker3573
CTTTGGGGTAGCCTACAAATAGGCATAGCCTCGAACATGATTCCAGTTTCTTAGGATTAGCTACAAGCACATGTGTTGGACAACCCCAAATGCAGAAGAGXXXXXXXXXXTCCACTACAAAAGAGTCCGGTAAGGAAGCATAACTTATCATCGATCGAACCATGTCTAACAAGATTCTATTTCTCTTGTCTGATACACCATTCTAATGAG
CTTTGGGGTAGCCTACAAATAGGCATAGCCTCGAACATGATTCCAGTTTCTTAGGATTAGCTACAAGCACATGTGTTGGACAACCCCAAATGCGGAAGAGXXXXXXXXXXTCCACTACAAAAGAGTCCGGTAAGAAAGCATAACTTATCATCGATCGAACCATGTCTAACAAGATTCTATTTCTCTTGTCTGATACACCATTCTAATGAG
>Marker6886
TCATTTTGCACCCGCGTCCCCGACAAACTCCGCCACATCAGTGATCCCAACCATAAGCTCCGCCTCTACAAGCTCTCCTCCGGCCACTGTTTCATTTGCAXXXXXXXXXXCACCACCATGCTCCGCCGCCGTGGGCGACGGGGCCACCCCAACCTCAATTTCATGGTTGGGGGTATCCGAATTACAATCATCATCATCAGATGAATCATG
TCATTTTGCACCCGCGTCCCCGACAAACTCCGCCACATCAGTGATCGCAACCATAAGCTCCGCCTCTACAAGCTCTCCTCCGGCCACTGTTCCATTTGCAXXXXXXXXXXCACCACCATGCTCCGCCGCCGTGGGCGACGGGGCCACCCCAACCTCAATTTCATGGTTGGGGGTATCCGAATTATAATCATCATCATCAGATGAATCATG
>Marker4985
AACAAGATTTGGAGAAGTTTTGCAGATGAGAATCGAGATTCTAAAGGTTCTACAAAGGTATTGCTTGAAACCCTCTTATTATTGTATGAGCATGCTTTAGXXXXXXXXXXCCACAAAATGTTTAGTCTCATTATATAACGACATTCATAATAGAGGCTTACATTTTACTAGGATGACCATAGGTAATATGACCTGAATCCTGAACGAGTT
AACAAGATTTGGAGAAGTTTTGCAGATGAGAATCGAGATTCTAAAGGTTCTACAAAGGTATTGCTTGAAACCCTCTTATTATTGTATGAGCATGCTTTAGXXXXXXXXXXCCACAAAATGTTTAGTCTCATTATATAACGACATTCATAATAGAGACTTACATTTTACTAGGATGACCATAGGTAATATGACCTGAATCCTGAACGAGTT
>Marker16014
ATAAACGTTGAATAACTGGATAACTTAACAGTTTATGTCTATATAATATGGATCGTATATGTGGAACTAAAATTGTATAGGGAATAACTACCCTCCATTTXXXXXXXXXXAAATTCACAAAATATGTGTTTTCGGGTTAAAATATTAAGTGACCAGTCTAGTGCGTCTGAGCAAGTAGGTGTGTGCAGTATCATAGTCGTTTGTCTTTTG
ATAAACGTTGAATAACTGGATAACTTAACAGTTTATGTCTATATAATATGGATCGTATATGTGGAACTGAAATTGTATAGGGAATAACTACCCTCCATTTXXXXXXXXXXAAATTCACAAAATATGTGTTTTCGGGTTAAAATATTAAGTGGCCAGTCGAGTGCGTCTGAGCAAGTAGGTGTGTGCAGTATCATAGTCGTTTGTCTTTTG
>Marker17209
CAATTCCTCGGTAACGACACCATAAACCTGTAACGACAGGGTTGGGATGTATGATATTGAGTGCTCATGATGATGCGATACTACTTCTATTTATGCGTTAXXXXXXXXXXTTTCTCGGTGTGATCCGAGGTCGAACATGGGGAAATGGCGTCGGTTATTGCAGTATGTTCATGGTATATGCAACCAGGTTTTTAATCCTTTATAAAAGGT
CAATTCCTCGGTAACGACACCATAAACTTGTAACGACAGGGTTGGGATGTATGATATTGAGTGCTCATGATGATGCGATACTACTTCTATTTATGCGTTAXXXXXXXXXXTTTCTCGGTGTGATCCGAGGTCGAACATGAGGAAATGGCGTCGGTTATTGCAGTATGTTCATGGTATATGCAACTAGGTTTTTAATCCTTTATAAAAGGT
>Marker6573
AACAATAGCATTAGAGGCATGCTGATGAGAATTTTTCTCACCTTGCTTAGAACTTTTCCAATTCGTAGGTTTCCCATGAAGTTTCCAACAAGTTTCACACXXXXXXXXXXCTTCAAAGCAGTATTTTCAGTGACCAATGCTGAACTTTCAACTGAATCAATAGTTTTTTGTTAATCAAAATGTTAAAAGATAGAAAATAAAGAACACTAG
AACAATAGCATTAGAGGCATGCTGATGAGAATTTTTCTCACCTTGCTTAGAACTTTTCCAATTCGTAGGTTTCCCATGAAGTTTCCAACAAGTTTCACACXXXXXXXXXXCTTCAAAGCAGTATTTTCAGTGACCAATGCTGAACTTTCAACTGAATCAATAGTTTTTTGTTAATCAAAATGTTAAAAGATAGAAAATAGAGAACACTAG
>Marker1850
CATTTTCATACAACTTATGAAAACACCCACCCCAAAAAAAAAAAAACTTGAAATGAATGCTTAAATGATGCTCTGATACCAATTGTTGGAATACAGAAACXXXXXXXXXXTGTTCATAGGGTAATAAGATGGTTTTAAGAAACACATACCTTTGAAGAATTCCTCTCCGATCCAAATTGCTCCTCACGTATTCTCAGCTCCAAATCTTCT
CATTTTCATACAACTTATGAAAACACCCACCCAAAAAAAAAAAAAACTTGAAATGAATGCTTAAATGATGCTCTGATACCAATTGTTGGAATACAGAAACXXXXXXXXXXTGTTCATAGGGTAATAAGATGGTTTTAAGAAACACATACCTTTGAAGAATTCCTCTCCGATCCAAATTGCTCCTCACGTATTCTCAGGTCCAAATCTTCT
>Marker16774
ATGTTTTTCTTAAATTTGGAATAAAGTCTGATATATAATTTAAAACCTAAGAATCTTTGTAATTGATTTTTATTGGTGATTTCTTCTAGAAATTTGTTAGXXXXXXXXXXCTTTTAGAAATTGTATTTGTTGGGTCTTTCTTTTCATCGAATTAACAGTTTTAAATATTGAGGAATTTTGAATTGAATTTATTAATTTAGTAGATATTAG
ATGTTTTTCTTAAATTTGGAATAAAGTCTGATATATAATTTAAAACCTAAGAATCTTTGTAATTGATTTTTATTGGTGATTTCTTCTGGAAATTTGTTAGXXXXXXXXXXCTTTTAGAAATTGTATTTGTTGGGTCTTTCTTTTCATCGAATTAACAGTTTTAAATATTGAGGAATTTTGAATTGAATTTATTAATTTAGTAGATATTAG
>Marker2751
TGTAGGGAAAAAGCAGATTAGGACAAGAGACTAAAGCAACCCTATCCATTTTTGGAGATCAGATAAAGAGTTATGCAAATACAGTCATCCTTTAGAGGGAXXXXXXXXXXTGAACATTCTCTCCATTCACCTTGGTATTGACCTACCCAAATTCCATTTTTTAAGGGGACACTCCCAGGGTGCCTCGAGGCCGAGGATAGATCTCACGAT
TGTAGGGAAAAAGCAGATTAGGACAAGAGACTAAAGCAACCCTATCCATTTTTGGAGATCAGATAAAGAGTTATGCAAATACAGTCATCCTTTAGAGGGAXXXXXXXXXXTGAACATTCTCTCCATTCACCTTGGTATTGACCTACCCAAATTCCATTTTTTAAGGGGACACTTCCAGGGTGCCTCGAGGCCGAGGATAGATCTCACGAT
>Marker9956
AACATTGCAATCACATGCGTCCATCGCATTAAACAGCTAACTTATGAATTTTTGTGCAAAAAATGCATTGGCGCAAGGCGAAAACGCGATCCAAAGAAATXXXXXXXXXXGTGGTCGCATAGAGTTGGCGCATCAAGATGTGAGCATCTGGGTAAAAGCTTAATAAATCACGATGGGACAGAAAACTAATGACGGTTGGTTCCTAATTAA
AACATTGCAATCACATGCGTCCATCGCATTAAACAGCTAACTTACGAATTTTTGTGCAAAAAATGCATTGGCGCAAGGCGAAAACGCGATCCAAAGAAATXXXXXXXXXXGTGGTCGCATAGAGTTGGCGCATCAAGATGTGAGCATCTGGGTAAAAGCTTAATAAATCACGATGGGACAGAAAACTAATGACGGTTGGTTCCTAATTAA
>Marker3447
ATTACAATGATCCTTCACAAATTACTCGTAAGTACAGTTGGACCAGAATTACCGTTTTACCCCTATAGTTACATCTAACTCCTAAAGTACCACTGATCTCXXXXXXXXXXAAATCTCAAAACAAATCAGGTAAGAAAGCATAACTCATCATATACCGAACCATGTCTAACAAGGTTTGATTTCTCCTTTCCGATACACCATTCTACTGAG
ATTACAATGATCCTTCACAAATTACTCGTAAGTATAGTTGGACCAGAATTACCGTTTTAGCCCTGTAGTTACATCTAACTCCTAAAGTACCACTGATCTCXXXXXXXXXXAAATCTCAAAACAAATCAGGTAAGAAAGCATAACTCATCATATACCGAACCATGTCTAACAAGGTTTGATTTCTCCTTTCCGATACACCATTCTACTGAG
>Marker11292
TTAATTCGAAATCAATCGTCATCAGCTTTCTATCACATTGTGATTTATTACGCTTTTCACCAGATGCGCCCACCAAAGTTGTTGGCTCTATGCGGCAACCXXXXXXXXXXTTCTTGTGATCGCATTTTTCGCCTTACGGTAATGCATATTCTGCACAAAATTATATAAGTTAATTATTTTCATGCGATGGACGTATGCGACCGCAATATT
TTAATTCGAAATCAATCGTCATCAGCTTTCTATCACATTGTGATTTATTATGCTTTTCACCAGATGCGCCCACCAAAGTTGTTGGCTCTATGCGGCAACCXXXXXXXXXXTTCTTGTGATCGCATTTTTCGCCTTACGGTAATGCATATTCTGCACAAAATTATATAAGTTAATTATTTTCATGCGATGGACGTATGCGACCGCAATATT
>Marker2768
CTCGAGGAAGAAGACCATGAAGGAAATCAGATATGAGGATTTCCATGAGAAGCGGAATGGTCGTTCGAAATTTCATTCGTATATGAACATACACGATTACXXXXXXXXXXTGATCACGAACGCTTGTTCAATCAGCAAGACTACAAACCTGAACGCTCAAACACTACGATCGCAACACAGCTCGATCACAGCGACCACCACACGAACACC
CTCGAGGAAGAAGACCATGAAGGAAATCAAATATGAGGATTTCCATGAGAAGCGGAATGGTCGTTCGAAATTTCATTCGTATATGAACATACACAATTACXXXXXXXXXXTGATCACGAACGCTTGTTCAATCAGCAAGACTACAAACCTGAACGCTCAAACACTACGATCGCAACACAGCTCGATCACAACGACCACCACACGAACACC
>Marker13700
ATCAAAATGGACCAAAGTTGAAGTTCCAACTGAAAACGATAGGCTACTACTGGTCGGATATGATCCAAGCTTCGATGGAATATGCAAAGAAGTCGAAGCTXXXXXXXXXXCCTAAGATCAGCAGGGTATTCTTATATCCTCGCATCCACTGACTACTTTTCAAGATGAGATAAGGCTATTGCTTTAAGGGGAGCTAAGAAAGCAAAGATG
ATCAAAATGGACCAAAGTTGAAGTTCCAACTGAAAACGATAGGCTACTACTGGTCGGATATGATCCAAGCTTCGATGGAATATGCAAAGAAGTCGAAGCTXXXXXXXXXXCCTAAGATCGGTAGGGTATTCTTATATCCTCGCATCCACTGACTACATTTCAAGATGAGATAAGGCTATTGCTTTAAGGGGAGCTAAGAAAGCAAAGATG
>Marker9122
CCTATTTTTTTCTTCCCTAATCGACACCATTGAGTACTCAATTGGTTCATTGAGTACTCAATGGTGTCGATTAGGGAAGGTGGATCAACTACTCGTCCTTXXXXXXXXXXTTGTTTTGTTAAAATACACATTGTTAAATGAATAAAATAAGTGTTATTTAATTCTAGCATTTACTCATATCCAATAAACAAAGCTCCTTGGTTATCTTAT
CCTATTTTTTTCTTCCCTAATCGACATCATTGAGTACTCAATTGGTTCATTGAGTACTCAATGGTGTCGATTAGGGAAGGTGGATCAACTACTCGTCCTTXXXXXXXXXXATTGTTTTGTTAAAATACACATTGTAAATGAATAAAATAAGTGTTATTTAATTCTGGCATTTACTCATATCCAATAAACAAAGCTCCTTGGTTATCTTAT
>Marker11733
CAAAATGCATCAGTCAATATGGTGAATAGTAGAAATCATAATGAAAACCAGAGGTCCCAAGGGAGTACAAACAACAACAACAACAACAGACAAACCTCAAXXXXXXXXXXGTCAGGTATGTCGAAAATATGTCACTCTATAGATTACTATTATCATAGGTATGATCGAGAATTTGTACCCAATATAAACTCAAATAAAGGAGGAAGTAGT
CAAAATGCATCAGTCAATATGGTGAATAGTAGAAATCATAATGAAAACCAGAGGTCCCAAGGGAGTACAAACAACAACAACAACAACAGACAAACCTCAAXXXXXXXXXXGTCAGGTATGTCGAAAATATGTCACTCTATAGATTACTATTATCATAGGTATGATCGAGAATTTGTACCCAATATAAACTCAAATAAATGAGGAAGTAGT
>Marker3745
AACTCACTCAGGATTCAGGTCATGTCACCTATCATCATCCTGGTAAAATGTAAATCACTACTATTAACGACGTTATATAATGAGACTATTCATTTTGTGGXXXXXXXXXXAGTACTTTACAATACTTTGTAACAACTATAAAACGGGTCATATCCGTAGTGTCACAAGGATAAGATGCCCAGCCTTATCCATCTACTACAGACCATTTAG
AACTCACTCAGGATTCAGGTCATGTCACCTATCATCATCCTGGTAAAATGTAAATCACTACTATTAACAACGTTATATAATGAGACTATTCATTTTGTGGXXXXXXXXXXAGTACTTTACAATACTTTGTAACAACTATAAAACGGGTCATATCCGTAGTGTCACAAGGATAAGATGCCCAGCCTTATCCATCTACTACAGACCATTTAG
>Marker47828
CACTTCAATTAGAGAAGATTGTAGCTCAAATTCGTGTTTGTAAAGGATCTTCAAAAGTATGTGTTGAAACCTTCTTAATACCCTATGAACATGCTTATTTXXXXXXXXXXTATTTCTATAATCTAACAATTTGTATCAGAGCATCATTTAAGTATTCAATTCGAGTTAAGTTTGGCATGGTGGGTGTTTTTCATAAGTTTTATAAAAATA
CACTTCAATTAGAGAAGATTGTAGCTCAAATTCGTGTTTGTAAAAGATCTTCAAAAGTATGTGTTGAAACCTTCTTAATACCCTATGAACATGCTTATTTXXXXXXXXXXTGTTTCTATAATCTAACAATTTGTATCAGAGCATCATTTAAGTATTCAATTCGAGTTAAGTTTGGCATGGTGGGTGTTTTTCATAAGTTTTATAAAAATA
>Marker10843
ATTCGACTAGTAACTTATCATAAGTACTCGCCATTACAATTAGCTTATGGTCGTGAGCCAAATATTTCCTATATGAGAATTTTTGGGTGTGTAGTATATGXXXXXXXXXXCTAACGGATGGCGTATTTGCGGCACGATTTGAGAAATTGGAAAAAAAAATTACATGGAATGTATCGTTATTATCTCATTTAGATGCCTGTACAGATCAAT
ATTCGACTAGTAACTTATCATAAGTACTCGCCATTACAATTAGCTTATGGTCGTGAGCCAAATATTTCCTATATGAGAATTTTTGGGTGTGTAGTATATGXXXXXXXXXXCTAACGGATGGCGTATTTGCGGCACGATTTGAGAAATTGGAAAAATAAATTACATGGAATGTATCGTTATTATCTCATTTAGATGCCTGTACAGATCAAT
>Marker4088
ATAAGATAACCAAGGAGCTTTGTTTATTGGATATGAGTAAATGCCAGAATTAAATAACAATTATTTTATTCATTGAACAATGTGTATCTTTATAAAACAAXXXXXXXXXXATAAACATCAAACATTAAACATAAAACATTTACAGGATTTACAACACCAGTCTCATGAGTCCCAACTTCCAAACTTAGTCCTTATATGCAGGGACAACAT
ATAAGATAACCAAGGAGCTTTGTTTATTGGATATGAGTAAATGCCAGAATTAAATAACAATTATTTTATTCATTGAACAATGTGTATCTTTATAAAACAAXXXXXXXXXXACAAACATCAAACATTAAACATAAAACATTTACAGGATTTACAACACCAGTCTCATGAGTCCCAACTTCCAAACTTAGTCCTTATATGCAGGGACAACAT
>Marker15387
AACGCATTTCACCTTTGTCTTCTGATTTTGGCTCTCCTGGGTCTTGTCGCTAGTACATCTATATACACACATAGATAGTATTTTTGTTTCCTTACCAGGCXXXXXXXXXXAGGTTTAAAGGTTCATCGATACTACAGTTTTCTATTGTCATTTGTTTCATCATTATTGAAAACATTTCTTGCCAACTTTGTTTTGTATTTTAATAGAGAT
AACGCATTTCACCTTTGTCTTCTGATTTTGGCTCTCCTGGGTCTTGTCGCTAGTACATCTATATACACACATAGATAGTATTTTTGTTTCCTTACCAGGCXXXXXXXXXXAGGTTTAAATGTTCATCGATACTACAGTTTTCTATTGTCATTTGTTTCATCATTATTGAAAATATTTCTTGCCAACTTTGTTTTGTATTTTAATAGAGAT
>Marker2992
ATTGTCCATGCTCTGTCAGGATGAGCCTCAGTCACCACTCCTATGCTCACTGTCTAGCATGCCTGTGCCTCTGCTCGTCTGTCTGACGGGTGCCTCGTGCXXXXXXXXXXCTTACTGAAGGCTTCACGCACGAGACTGGGTGTCATGCACACACGCCTGCCGCATTTCATGCACTGTTCGCACACAGGGCATGGGCCTTCTGCCCACACC
ATTGTCCATGCTCTGTCAGGATGAGCCTCAGTCACCACTCCTATGCTCACTGTCTAGCATGCCTGTGCCTCTGCTCGTCTGTCTGACGGGTGCCTCGTGCXXXXXXXXXXCTTACTGAAGGCTTCACGCACGAGACTGGGTGTCATGCACACACGCCTGCCGCATTTCATGCACTGTTCGCACACAGGGCATGGGCCTTCTGCCTACACC
>Marker799
GCAAACCATGCGATAATGCTACACACACTAAAAGCCTAAATCTATGACGTATGCGATGTGTATGCATAAATGTCGAGATGACCGCATACCGCCACCATATXXXXXXXXXXTTGCCTATACTCTCCCAAGTATGCCTAAATGATGAATGATGTGCTCATAAGACAAGGTAACCGTATGAACTTTGCTGACCTAAGATTGTTACTATTCCTA
GCAAACCATGCGATAATGCTACACACACTAAAAGCCTAAATCTATGACGTATGCGATGTGTATGCATAAATGTCGAGATGACCGCATACCGCCACCATATXXXXXXXXXXTTGCCTATACTCTCCAAAGTATGCCTAAATGATGAATGATGTGCTCATAAGACAAGGTAACCGTATGAACTTTGCTGACCTAAGATTGTTACTATTCCTA
>Marker10771
CCTCTCACTTCCCACTTCAATTCCCCTCAAGTTCGAGTTCCACCACTTCAATCCAAGTTGGAGAATAGCAGAGAAGACTCTCTTGGTAGTCCATAGTTGAXXXXXXXXXXGCATGATTTTAGAATACAAATTTAGTATAATTAGAGTGTTCATTGATTCTATTTGCTTCTACATATGCATATTTATTCCATCACAATTAGCAGTAAGTGA
CTTCTCACTTCCCACTTCAATTCCCCTCAAGTTCGAGTTCCACCACTTCAATCCAAGTTGGAGAATAGCAGAGAAGACTCTCTTGGTAGTCCATAGTTGAXXXXXXXXXXGCATGATTTTAGAATACAAATTTAGTATAATTAGAGTGTTCATTGATTCTATTTGCTTCTACATATGCATATTTATTCCATCACAATTAGCAGTAAGTGA
>Marker7510
CAGCACAATTCCATAATCTAATTGATTATCCATCTCCTATTACATGGAAATAAAATATTTCCAAGATTGTGTTATAGGAGAAAATGAGCATTGGTCACAGXXXXXXXXXXATAAATCTAATTCTACAACAACTATGGCATGCAAGTAGAAAATGCAGCCCAATATTATGTTAAATAAATTTGAATTTTACTCTTTCTCCTACATGGGAAG
CAGCACAATTCCATAATCTAATTGATTATCCATCTCCTATTACATGGAAATAAAATATTTCTAAGATTGTGTCATAGGAGAAAATGAGCATTGGTCACAGXXXXXXXXXXATAAATCTAATTCTACAACAACTATGGCATGCAAGTAGAAAATGCAGCCCAATATTATGTTAAATAAATTTGAATTTTACTCTTCCTCCTACATGGGAAG
>Marker5862
TGCATTACACCGAAAATAGCTGGCAATAATGGAGCGCATCACATGGACTGTATTTACTGAAGTGCCACGTTCAAATGCCTCGTTTATTGAATTTTCCATTXXXXXXXXXXGAATAAGCTCCAACAAAGCTTCAATCTTTTTGACTTTATCTGTTATAGAACTCCTACCGTATGCACATATCATAGCTCTAATAAGAGGGAAATTCTTGTT
TGCATTACACCGAAAATAGCTGGCAATAATGGAGCGCATCACATGGACTGTATTTACTGAAGTGCCACGTTCAAATGCCTCGTTTATTGAATTTTCCATTXXXXXXXXXXGAATAAGCTCCAACAAAGCCTCAATCTTTTTGACTTTATCTGTTATAGAACTCCTACCGTATGCACATATCATAGCTCTAATAAGAGGGAAATTCTTGTT
>Marker4671
TTCGTGGAAACGTGCGAGAACGCAGGAACCAGAGGAGATCTACTGGTCAAGCAGTTTGTCAGAACCCTCAAAGGAAACACTTTTGACTGTTACACGGACCXXXXXXXXXXTAAGCAACAAAAAGGGGAGTCGGTCAAACTACATCAACCGATGGAGGACTCTGAGTCTGGACTACAAAGACTGACTCACTGAATTATCTGCTGTGGAAAT
TTCGTGGAAACGTGCGAGAACGCAGGAACCAGAGGAGATCTACTGGTCAAGCAGTTTGTCAGAACCCTCAAAGGAAACACTTTTGACTGTTACACGGACCXXXXXXXXXXAAGCAACAAAAAGGGGAGTCGGTCAAACTACATCAACCGATGGAGGACTCTTGAGTCTGGACTGCAAAGACTAACTCACCGAATTATCTGCTGTGGAAAT
>Marker12736
CTTTAACAATTTCACATAAGTGTGACCCCTCGCTTTCAGTGCCAGAGTCCCGCCCTAATGAGCCCATTATAGAGAAGAAGCAAATTAGGACAAGAGACTAXXXXXXXXXXCCTCAAGGCGATGCACAAAAACTTTATTCAATCTAATGAGGGAGACCAAGGGCTGTTGCATTTTATTCAATCTAACGAGGCCGAGGGTAGATCTCACGAT
CTTTAACAATTTCACATAAGTGTGACCCCTCGCTTTCAGTGCCAGAGTCCCGCCCTAATGAGCCCATTATAGAGAAGAAGAAAATTAGGACAAGAGACTAXXXXXXXXXXCCTCAAGGCGATGCACAAAAACTTTATTCAATCTAACGAGGGAGACCAAGGGCTGTTGCATTTTATTCAATCTAACGAGGCCGAGGGTAGATCTCACGAT
>Marker18169
CATTTTCATATATCTCATGAAAAACACTCACCAAGCCAAAATTAAACCAAAATGAATGCTTAAATGATGCGCTAATACCAATTGTTAGAGTTAGAAAACAXXXXXXXXXXATTAAGCATGCTCCATAAACTATGAAGAGATTTCATGACATACCTTTGAAGAAACACTTGAAACTCAAATTCCAGCTACAATTACTCTTCAATTCAGCTT
CATTTTCATATATCTCATGAAAAACACTCACCAAGCCAAAATTAAACCAAAATGAATGCTTAAATGATGCGCTAATACCAATTGTTAGAGTTAGAAAACAXXXXXXXXXXATTAAGCATGCTCCATAAACTATGAAGAGATTTCATGACATACCTTTAAAGAAACACTTGAAACTCAAATTCCAGCTACAATTCCTCTTCAATTCAGCTT
>Marker15824
TTAATTATTGTTTGCATTGGCCAATAATATTTTCTAATCCATTAATTGATTTCAAACTTTTACATGGGTTTTAATTAACTTTTATACACATATTTTTTTTXXXXXXXXXXTCTATCTGTTGAGTTATGTTCAGATTGAGAATCAATTTTAGAATTTAAATATTTATTTTTATTATGTTTGAAGATTTTATTCTAGTGCATTGTTTTGAAT
TTAATTATTGTTTGCATTGGCCAATAATATTTTCTAATCCATTAATTGATTTCAAACTTTTACATGGGTTTTAATTAACTTTTATACACATATTTCTTTTXXXXXXXXXXTCTATCTGTTGAGTTATGTTCAGATTGAGAATCAATTTTAGAATTTAAATATTTATTTTTATTATGTTTGAAGATTTTATTCTAGTGCATTGTTTTGAAT
>Marker13745
CCATTCTAAACTCACTGCTCGAAAAGCTAAAATGGAGGAGAGGAAAATGAAGTGAAAATTATGAAAATGAATTATGTGTCTTACGAACTGCTGAAGGCCTXXXXXXXXXXTTAAAATTAATCAACAGACCAATTTAAAAATAATCAATGGATTGTTTTAAATATAATCAATGGACCATTTTAAATATAAATTTACTCCCAACATATATAT
CCATTCTAAACTCACTGCTCGGAAAGCTAAAATGGAGGAGAGGAAAATGAAGTGAAAATTATGAAAATGAATTATGTGTCTTACGAACTGCTGAAGGCCTXXXXXXXXXXTTAAAATTAATCAACGGACCAATTTAAAAATAATCAATGGATTGTTTTAAATATAATCAATGGACCATTTTAAATATAAATTTACTCCCAACATATATAT
>Marker7249
ATAAGATAACCATGGAGCTTTGTTTATTGGATATGAGTAAATGTCAAAATGAAATAATAGTTATTTTATTCCTAAAACAATGTGTATCATTACAAACAATXXXXXXXXXXGGTCTCATGTGCGTTTTGGGGCTAAAAAACGGTACTTTCGCATGCGATTGAATCAGCAGGTCAATTTTCGAGCATTTTTTAAAAGTGCGTCAAATTTCGA
ATAAGATAACCATGGAGCTTTGTTTATTGGATATGAGTAAATGTCAAAATGAAATAATAGTTATTTTATTCCTAAAACAATGTGTATCATTACAAACAATXXXXXXXXXXTGGTCTCATGTGCGTTTTGGGGCTAAAAAACGGTATTTCGCATGCGATTGAATCAGCAGGTCAATTTTCGAGCATTTTTTAAAAGTGCGTCAAATTTCGA
>Marker6668
CTAAGTTAGAAGCATGATTGGAGTTGTAAAAGGCCTTGAATGCATACCAAGGGTAAGGTTGGACGTATAAGACTAGTATAAGAGTGGATTTTTGGCTAAGXXXXXXXXXXAGGGTTATATGAACTCCATCTTAACCACATATGAAGTATGATTGAAGCCCGGGACAACCACTTGGGAAGGAGTCACGCCAAAAAACTCTAACAAGATCAT
CTAAGTTAGAAGCATGATTGTAGTTGTAAAAGGCCTTGAATGCATACCAAGGGTAAGGTTGGACGTATAAGACTAGTATAAGAGTGGATTTTTGGCTAAGXXXXXXXXXXAGGGTTATATGAACTCCATCTTAACCACATATGAAGTATGATTGAAGCCCGGGACAACCACTTGGGAAGGAGTCACGCCAAAAAACTCTAACAAGATCAT
>Marker3273
TATATATAAAAGCAGTAGATAAAAAAGAGAAAACATAGTTGAAGTGGAAATATGAGAAAAAGATCCTTGAACACAAGAAATTCTACATTTAGGCTTAGCAXXXXXXXXXXCCAAGGCCCAGAGCTTTGAGCCTTGGGGCTTCACAAAAGGCGTGTGCCTAAGGCACACCCCTTTTCAAGACGAGGTGTCAGACTTGCACCTTGCACCTAG
TATATATAAAAGCAGTAGATAAAAAAGAGAGAGCATAGTTGAAGTGGAAATATGAGAAAAAGATCCTTGAACACAAGAAATTCTACATTTAGGCTTAGCAXXXXXXXXXXCCAAGGCCCAGAGCTTTGAGCCTTGGGGCTTCACAAAAGGCATGTGCCTAAGGCACACCCCTTTTCAAGACGAGGTGTCAGACTTGCACCTTGCACCTAG
>Marker9372
CTGAATATTAAATTCTATCAAACAGAGAAACCAGTAGAGGAAAACACAGAGCACCATTACCACACAGAAAAAAGAACACAGCTTTATATCCTAGAACTAAXXXXXXXXXXCCATGCTCGTTAGACCATAATTGGAAAAACAAAAGAACCACTCTAGAATTTGTTTCGTTTAATTGATTTTAACTCAGGTAACAACATAACAGCCTAAAGG
CTGAATATTAAATTCTATCAAACAGAGAAACCAGTAGAGGAAAACACAGAGCACCATTACCACACAGAAAAAAGAACACAGCTTTATATCCTAGAACTAAXXXXXXXXXXCCATGCTCGTTAGATCATAATTGGAAAAACAAAAGAACCACTCTAGAATTTGTTTCGTTTAATTGATTTTAACTCAGGTAACAACATAACAGCCTAAAGG
>Marker7027
ATATTTTTTTAGAGAAGTTTGGGACTAGTGGATTTTATTTTGGGACCCATGTATTTGTTTTTGTGTTGTTATGATGGACGTATGTTTTTCCGTCATTTCTXXXXXXXXXXATAACAAGGTCTTAAGTAGGTTTTATTGATAAGTTGGGTAGTAAGTGCTGGCAAGTAGGTCGGTAACTACTGCCATCACATCCCTTTACGGTTTAAGAGG
ATATTTTTTTAGAGAAGTTTGGGACTAGTGGATTTTATTTTGAGACCCATGTATTTGTTTTTGTGTTGTTATGATGGACGTATGTTTTTCCGTCATTTCTXXXXXXXXXXATAACAAGGTCTTAAGTAGGTTTTATTGATAAGTTGGGTAGTAAGTGCTGGCAAGTAGGTCGGTAACTACTGCCATCACATCCTTTTACGGTTTAAGAGG
>Marker4310
TTCTACTTCTACAATTTTTAGAAATAAATTTATTTTAGATTAAAAATTAGTTTGTCTATGAATTTTTATAGAAATAACAATTTAGTCATTGAACTTGGGTXXXXXXXXXXACTAACGATCAAGAGATTTATGATTTGAATTCATTGCCCCTATCGTACTCAAACAAAAAAAAAAAACGTAAGGGATTATTTCTACCCCAACTTCAATTAG
TTCTACTTCTACAATTTTTAGAAATAAATTTATTTTAGATTAAAAATTAGTTTGTCTCTGAATTTTTATAGAAATAACAATTTAGTCATTGAACTTGGGTXXXXXXXXXXACTAACGATCAAGAGATTTATGATTTGAATTCATTGCCCCTATCGTACTCAAACAAAAAAAAAAAATGTAAGGGATTATTTCTACCCCAACTTCAATTAG
>Marker4280
CTTTAGTTTCTTCAACCACTTCTTCTTCATGTTGGTCAAGAGGTTCATCACTATTATTTTCCAATTCTGAGGTGAAAGGTTCAGTGTTTGCTCTAAGAATXXXXXXXXXXATCCCTGCTATTCACAAACCTCTTTTGAGTTGGGTGCCAGAGTCTATAACCCTTCACACCCTCTGTAAAATCCACAAACATGAACTTAACTGCTCTAGTT
CTTTAGTTTCTTCAACCACTTCTTCTTCATGTTGGTCAAGAGGTTCATCACTATTATTTTCCAGTTCTGAGGTGAAAGGTTCAGTGTTTGCTCTAAGAATXXXXXXXXXXATCCCTGCTATTCACAAACCTCTTTTGAGTTGGGTGCCAGAGTCTATAACCCTTCACACCCTCTGTAAAATCCACAAACATGAACTTAACTGCTCTAGTT
>Marker7686
TTCAGGTAATCTAAATTTGGAAGTGAAACAGATTTTGATGAGAGTGCTTGTTTATTTATTATTGTTATTATTAATTTTTTTTTAATTATAAAACAATCTCXXXXXXXXXXAAACTATAACAGTTAAAGGATGTGTAAAGATCTTGGAAAAGCCGTTCTATCATTTGTTAATTTTGTTTGTTGAATCCAGCTTTCTTCTTGTGTAAAAGTT
TTCAGGTAATCTAAATTTGGAAGTGAAACAGATTTTGATGAGAGTGCTTGTTTATTTATTATTGTTATTATTAATTTTTTTTTAATTATACAACAATCTCXXXXXXXXXXAAACTATAACAGTTAAAGGATGTGTAAAGATCTTGGAAAAGCCGTTCTATCATTTGTTAATTTTGTTTGTTGAATCCAGCTTTCTTCTTGTGTAAAAGTT
>Marker6804
TTGCATTGGAGTGATTAATGATCTGAATATATTGAAATAGGGATTAGGAATTGTCGTTCTTGGTGTGTTAAGTTAAATGCACGGTTGCTTTTGTTGGCTTXXXXXXXXXXGATTGGGAACTCTCCTTTAAGGGAAAAGACAAGAAACTGAAGCCACAGGCCATTAGTAAAGAAAAGGAGGTATTACTCTTATCAAATTTTCAGCTGCATA
TTGCATTGGAGTGATTAATGAGCTGAATATATTTAAATAGGGATTAGGAATTGTCGTTCTTGGTGTGTTAAGTTAAATGCACGGTTGCTTTTGTTGGCTTXXXXXXXXXXGATTGGGAACTCTCCTTTAAGGGAAAAGACAAGAAACTGAAGCCACAGGCCATTAGTAAAGAAAAGGAGGTATTACTCTTATCAAATTTTCAGCTGCATA
>Marker11130
TTAATTCAGAATCGACCGTCATCAGCTTTCTGTCCCATCGGGATTTATTACGCTTTTCACCCAGATGCGCCCACCATGATGCGCTAGCTCTATGCGCCAAXXXXXXXXXXTTTTCGTGGATCACATTTCTACCTCTTGTCAATGCATTTTCTGCACAAAAATACACAAGTTACCTTCTTTAATGCGATGGATGCATGTGACTGCAATATT
TTAATTCAAAATCGACCGTCATCAGCTTTCTGTCCCATCGGGATTTATTACGCTTTTCACCCAGATGCGCCCACATGATGCGCTAGCTCTATGCGCCAACXXXXXXXXXXTTTTCGTGGATCACATTTCTACCTCTTGTCAATGCATTTTCTGCACAAAAATACACAAGTTACCTATTTTAATGCGATGGATGCATGTGACTGCAATATT
>Marker18152
TCAGATCTTCTAGTCATGCATGTATAATCATCCAACCTTTGTCAAATTGATGGTGCCCATAATCATTATGTGCATTTTAATGCATAAAATAAATAACTATXXXXXXXXXXTTGTACTATCTCACATATTGGGACAAAGAAAAGAATCTACCCCAAATGCCATGTTTGGATTGGACTTTGAGAATGGTGAGTAAGAGTGGAATTTTGAAAA
TCAGATCTTCTAGTCATGCATGCATAATCATCCAACCTTTATCAAATTGATGGTGCCCATAATCATTATGTGCATTTTAATGCATAAAATAAATAACTATXXXXXXXXXXATTGTACTATCTCACATATTGGGACAAAGAAAAGAATCACCCCAAATGCCATGTTTGGATTGGACTTTGAGACTGGTGAGTAAGAGTGGAATTTTGAAAA
>Marker6041
AAGAAGATTTGGAGAAGACTTGTAGCTAAATTCGAGATTCAAGAGGTTTTACGAAGGTATGACTTGAAACCCTCTTATTATTGTATGAACATGTTTTATTXXXXXXXXXXACATGAAATGTTTAGTCTCATTATATAATGCCGTTCATAATAAAGACTTACATTTCACCATGATGACCATAGGTAACATGACCTGAATCCTGAGTGAGTT
AAGAAGATTTGGAGAAGACTTGTAGCTAAATTCGAGATTCAAGAGGTTTTACAAAGGTATGACTTGAAACCCTCTTATTATTGTATGAACATGTTTTATTXXXXXXXXXXACATGAAATGTTTAGTCTCATTATATAATGCCGTTCATAATAAAGACTTACATTTCACCATGATGACCATAGGTAACATGACCTGAATCCTGAGTGAGTT
>Marker8043
AAACAATAGTGACCAAAATTCTCTCCTGGAGAAATTGATTTATGTAACTAACAAAATTTCAGATTGGTAAGGGCCAAGAGAAAAGATGTGTTTGGCGTAGXXXXXXXXXXGGTGTTGCATGAGCCGTGACCTGCCAACATACACAACCAAGTTCAATCAACAAAATAACAAACCACACAGTTTTCCAATACGTAGTCGGGATCAAAAGGA
AAACAATAGTGACCAAAATTCTCTCCTGGAGAAATTGATTTATGTAACTAACAAAATTTCAGATTGGTAAGGGCCAAGAGAAAAGATGTGTTTGGCGTAGXXXXXXXXXXGGTGTTGCATGAGCCGTGACCTGCCAACATACACAACCAAGTTCAATCAACAAAATAACAAACCACACAGTTTTCCAAAACGTAGTCGGGATCAAAAGGA
>Marker14310
TCCTTTCCGCCTTAAGAGTAAATAGATGAGTGTTCCCTTAAGTGGTGTCTCCGGGACTTGAACAAAGAGCCCTACCTTTTCATTAGCTCAAGACGGGTTTXXXXXXXXXXCGAACACTCGTGAAGGACTAACTTGTTGGTATTGATCTATATCCATGGACACATAAATATATCTATAGTGAGAAGTGTGCAATTGTGGGTCCTTAGTGGA
TCCTTTCCGCCTTAAGAGTAAATAGATGAGTGTTCCCTTAAGTGGTGTCTCCGGGACTTGAACAAAGAGCCCTACCTTTTCATTAGCTCAAGACGGGTTTXXXXXXXXXXCGAACACTCGTGAAGGACTAACTTGTTGGTATTGATCTATATCCATGGACACATAAATATATCTATAGTGAGAAGTGTGCAATTGTGGGTCTTTAGTGGA
>Marker3352
ATCGTGTATTTGGTAATAAATTTGAAAATTGTAAAATACAGAGAGAATAAACAAAGTAAAACAACTTAATAATCATGCTACTGAGATTTGAAGAAGAATTXXXXXXXXXXAGACTCCTCTTCAACGAGATTCCTCTTCCAGTCAAGATCTCCTCAAGGTCACAAACACACGAACCGAAAGCTTCTCTTAGATCCCGAACGAATATGAACT
ATCGTGTATTTGGTAATCAATTTGAAAATTGTAAAATACAGAGAGAATAAACAAAGTAAAACAACTTAATAATCATGCTACTGAGATTTGAAGAAGAATTXXXXXXXXXXAGACTCCTCTTCAACGAGATTCCTCTTCCAGTCAAGATCTCCTCAAGGTCACAAACACACGAACCGAAAGCTTCTCTTAGATCCCGAACGAATATGAACT
>Marker5781
ATAATGGGCTACCAAACTGCCTTCAAATGGTTGCGTTGTTTTTCTTTCTTCTTTTGGCTCTTCTTCTTATGTTGCGATAATTTCTTCTTCTTTGTTTGTTXXXXXXXXXXCGTCAAAATCTTGTAGGTCTTCCTCATCCGGGAATTTCATGGCACAAATAATATTAAATTTGAGCTTCTTTCCGTTTATGCTCAAAGTGATTTCTCCCTT
ATAATGGGCTACCAAACTGCCTTCAAATGGTTGCGTTGTTTTTCTTTCTTCTTTTGGCTCTTCTTCTTATGTTGTGATAATTTCTTCTTCTTTGTTTGTTXXXXXXXXXXCGTCAAAATCTTGTAGGTCTTCCTCATCCGGGAATTTCATGGCACAAATAATATTAAATTTGAGCTTCTTTCCGTTTATGCTCAAAGTGATTTCTCCCTT
>Marker24766
CTTATTAATGAGAATTTTGAGAATACCCATATATTCGAATTATATTTGTCCTAAGTTCTACTGGAGCGATAGTACAGCTTTGATATCTGAGAATTTTGACXXXXXXXXXXTTTTCCTCAATTTTTTAGTTTATAAAACTGGATTCTGCAATTGATGCTTGAGTCTCTAATGAACAGTCTGGGTTTGGAGGGGTTTGTGTGTTAGGAATCA
CTTATTAATGAGAATTTTGAGAATACCCATATATTCGAATTATATTTGTCCTAAGTTCTACTGGAGCGATAGTACAGCTTTGATATCTGAGAATTTTGACXXXXXXXXXXTTTTCCTCAATTTTTTAGTTTATAAAACTGGATTCTGCAATTGATGCTTGCGTCTCTAATGAACAGTCTGGGTTTGGAGGGGTTTGTGTGTTAGGAATCA
>Marker13017
ACAAGTACAAAACTCTTCTCCAGGGTTTATAAGAATCTTTTGAACCAAACTTCATCCAAATTTGGACTTAGAGAACATTTCGACAAGTAGAAACACAAAGXXXXXXXXXXAGGGTTCATAAGTACCTTTTGAACGAAACTTCGTCTAAATTTTGACTTGTAGCACATTTAGACAAGTAGAAATCCAAATTTCATCATTTTTGGACTCTTT
ACAAGTACAAAACTCTTCTCTAGGGTTTATAAGAATCTTTTGAACCAAACTTCATCCAAATTTGGACTTAGAGAACATTTCGACAAGTAGAAACACAAAGXXXXXXXXXXAGGGTTCATAAGTACCTTTTGAACGAAACTTCGTCTAAATTTTGACTTGTAGCACATTTAGACAAGTAGAAATCCAAATTTCATCATTTTTGGACTCTTT
>Marker12595
ATTAACATGTTTCAAATATATTGAAAACATAACACTAAATGGAAGTAATGACACCAGCCCTATGACACCGTCAATAGATCTTCTCGTCAAATGTGTTTTAXXXXXXXXXXCCCCACTACATTGAGATCAGACTATGCAATCACATGCAAATGGTAAATTAAAAACTTCAAGCTAGAGCGACTTAATGATTTTTCATTCTTGGCTCACTTT
ATTAACATGTTCCAAATATATTGAAAACATAACACTAAATGGAAGTAATGACACCAGCCCTATGACACCGTTAATAGATCTTCTCGTCAAATGTGTTTTAXXXXXXXXXXCCCCACTACATTGAGATCAGACTATGCAATCACATGCAAATGGTAAATTAAAAACTTCAAGCTAGAGCGACTTAATGATTTTTCATTCTTGGCTCACTTT
>Marker8349
CTTCTTGTCTTCATTCGGTTATGCTTATGTTGGAGTGATTTTGTTAGCAATTTGTTATAAGTAACATTACGATCCATGTCCGTCATCATAGATATCAGAAXXXXXXXXXXTTTTGAAAGAGATTCTAATTTTCACATAGGTTGCACAAGAAACATTGTCTTTGATCAGAACAGTTCGTGTTTATGGGACCGAGAAGGAGGAACTTGGAAG
CTTCTTGTCTTCATTCGGTTATGCTTATGTTTGAGTGATTTTGTTAGCAATTTGTTATAAGTAACATTACGATCCATGTCCGTCATCATAGATATCAGAAXXXXXXXXXXTTTTGAAAGAGATTCTAATTTTCACATAGGTTGCACAAGAAACATTGTCTTTGATCAGAACAGTTCGTGTTTATGGGACCGAGAAGGAGGAACTTGGAAG
>Marker6594
TTGGCTGTTTGGTGAGGTCCTGTGCTTGTTGTGTATCATTAGCTGGAGGTTGTGTTGATTGAGAAGTCATGTCTTGAGGGGCTTCATCTTTTGAAGATGAXXXXXXXXXXACTTACTGCCTATCTTACCTGTTAAATCTTGCTCAAACCCTAAATACATACGTAATAACCCAAAACTTAACACATTTACATTATAGGGTTTCACAGCATT
TTGGCTGTTTGGTGAGGTCCTGTGCTTGTTGTGTATCATTAGCTGGAGGTTGTGTTGATTGAGAATTCATGTCTTGAGGGGCTTCATCTTTTGAAGATGAXXXXXXXXXXACTTACTGCCTATCTTACCTGTTAAATCTTGCTCAAACCCTAAATACATACGTAATAACCCAAAACTTAACACATTTACATTATAGGGTTTCACAGCATT
>Marker4731
CTTTTACTAAGTGATGAAGCTTGAGGTACGCGATTGCTTAGCGCGCTCCGCACAACGCCCGCCTTCCGCAATCGTCTAAACGATTAGGATGCATCAAAGCXXXXXXXXXXTTAGCGCACGCCTTTTACTAAACGATGAGCAGCACATGCTCCCACTACGATCATCTACTCCAGCTCCTATGCGATCGGGCAAACAACGCTATACGATAGA
CTTTTACTAAGTGATGAAGCTTGAGGTACGCGATTGCTTAGCGTGCTCCGCACAACGCCCGCCTTCCGCAATCGTCTAAACGATTAGGATGCATCAAAGCXXXXXXXXXXTTAGCGCACGCCTTTTACTAAACGATGAGCAGCACATGCTCCCACTACGATCATCTACTCCAGCTCCTATGCGATCGGGCAAATAACGCTATACGATAGA
>Marker8578
ATGCTAATATTTAGCATAATGATCTTTAACCAAATAAGTCCTGAATTGAGTCCCCTAATACATACATGTCATCCTCCCTTCTTCCTTCCTTCCTCCATTGXXXXXXXXXXTATCCTAGGAAAATTTCTAGGAGGTCACTCAACATAGGATTGCTCCAAGCTAAACATGCTTAACTTTGGAGTTCTTATGATTGAACCACCGAAAAGGAAG
ATGCTAATATTTAGCATAATGATCTTTAACCAAATAAGTCCTGAATTGAGTCCCCTAATACATACATGTCATCCTCCCTTCTTCCTTCCTTCCTCCATTGXXXXXXXXXXTATCCTAGGAAAATTTCTAGGAGGTCACTCAACATAGGATTGCTCCAAGCTAAGCATGCTTAACTTTGGAGTTCTTATGATTGAACCACCGAAAAGGAAG
>Marker13391
TCTCTTCATTCATGTAGATTGTGTCGCAGTCTTCTAACCTCTCAAATGTCTTTTCTAACTTTTCAATTGCATCAAGCAACAAGTATGTAGAATTCCATATXXXXXXXXXXCTAGCAGGAGAAGATCTAAGAAACCTCACGACACTTCGAATTCGAATCAATGTATCATTCACATCTTTCAGACCATCATAGATAATCAAATTCAATATAT
TCTCTTCATTCATGTAGATTGTGTCGCAGTCTTCTAACCTCTCAAATGTCTTTTCTAACTTTTCAATTGCATCAAGCAACAAGTATGTAGAATTCCATATXXXXXXXXXXCTAGCAGGAGAAGATCTAACAAACCTCACGACACTTCGAATTCGAATCAATGTATCATTCACATCTTTCAGACCATCATAGATAATCAAATTCAATATAT
>Marker5384
ATAACGGGTAAAAACCATTATTCCATCGAAAATGCGCGACCCTGGAAGTTTCACAATACCCTGCTTGATCGACGGGTTATACATTGGTCAAGCACTTTGCXXXXXXXXXXTGACAGGTCCCTTGTGCATCCAGAAGGAAAGATGAAAGATGTCTTGGTCTCGATTGACAAATTTATCTTACCGGCAGACTTCATCATCCTTGATTATAAA
ATAACGGGCAAAAACCATTATTCCATCGAAAATGCGCGACCCTGGAAGTTTCACAATACCCTGCTTGATCGACGGGTTATACATTGGTCAAGCACTTTGCXXXXXXXXXXTGACAGGTCCCTTGTGCATCCAGAAGGAAAGATGAAAGATGTCTTGGTCTCGATTGACAAATTTATCTTACCGGCAGACTTCATCATCCTTGATTATAAA
>Marker4797
TAAGCGATGCGATGAAGTGCTATGCGATAGCATTGAGTGATCGTTTGGTCGTAGAGCTAAGCGATCGTGTAGATAAATGCTATGTGATATGATGATGTACXXXXXXXXXXATGGAGCTAAGCGATTTCACTGCGATGGAACTAATCGATTGTCTGGTCTTATGCGATAGAGCTAAACGATCGTCTAGCTTTTAGCAAACACTATGCGATC
TAAGCGATGCGATGAAGTGCTATGCGATAGCATTGAGTGATCGTTTGGTCGTAGAGCTAAGCGATCGTGTAGATAAATGCTATGTGATATGATGATGTTCXXXXXXXXXXATGGAGCTAAGCGATTTCACTGCGATGGAACTAATCGATTGTCTGGTCTTATGCGATAGAGCTAAACGATCGTCTAGCTTTTAGCAAACACTATGCGATC
>Marker26057
CTATTTAATATACATAAAGTATATGTATTATCAAACATATTATCATTTATCCATTTAAGCTTTGATTTTATGATTTAATTAGATTATTAAAGTCTCCATGXXXXXXXXXXAAAGTACTCTCTAACGGCACCTATCTCTCCACAACTCAAGAAATTATACTATTCGACAATTTTTATTTGTTTAAAAAACATTTTTTAAGTTAAAAAAAGA
CTATTTAATATACATAAAGTATATGTATTATCAAACATATTATCATTTATCCATTTAAGCTTTGATTTTATGATTTAATTAGATTATTAAAGTCTCCATGXXXXXXXXXXAAAGTACTCTCTAACGGCATCTATCTCTCCACAACTCAAGAAATTATACTATTCGACAATTTTTATTTGTTTAAAAATCATTTTTTAAGTTAAAAAAAGA
>Marker49835
ACATTCTTCCAACCTTCTCTCGATAGGCGAAATAACATCTTCACTTCTTCTCTCATAGGTGAAGATGTCATCGAGCATGCTTTAGCTAAACTCAGCCGATXXXXXXXXXXTATGGAAAAGATCAGAGAGATGATAATGGTTACGATAATGATATTTGAAATATAGAGATTAAGCGTTTGATACAGATTGTGAATGAAAGATTAAAGAATA
ACATTCTTCCAACCTTCTCTCGATAGGCGAAATAACATCTTCACTTCTTCTCTCATAGGTGAAGATGTCATCGAGCATGCTTTAGCTAAACTCAGCCGATXXXXXXXXXXTATGGAAAAGATCAGAGAGATGATAATGATTACGATAATGATATTTGAAATATAGAGATTAAGCGTTTGATACAGATTGTGAATGAAAGATTAAAGAATA
>Marker54553
TTCCTCTTCTTCATCAAAACTCCAAGCATGAGCTACAAGTCATGTATATCTCTTCTTTGCATGTTCATCTGTAATAAATAAAGAAGATTGGAGTGAATTGXXXXXXXXXXGCTGTGAGTTTTTTATCTGTTCTACATTGCTTCAAGTTGTTCTTGAGTCCCACAACTCTTTCTAAAGCTCCAAGAGGATAGTGGAAAAGATCTTGAGGTG
TTCCTCTTCTTCATCAAAACTCCAAGCATGAGCTACAAGTCATGTATATCTCTTCTTTGCATGTTCATCTGCAATAAATAAAGAAGATTGGAGTGAATTGXXXXXXXXXXGCTGTGAGTTTTTTATCTGTTCTACATTGCTTCAAGTTATTCTTGAGTCCCACAACTCTTTCTAAAGCTCCAAGAGGATAGTGGAAAAGATCTTGAGGTG
>Marker7180
AACGCATATGTCTAGAAGTAGTCATGCATAACACAGCATCCACATTCCATTTCCATCTTTACGTCATCAAGTTTATGGCAACATGAGCTTGTATTCATCCXXXXXXXXXXAAAAGAGCACCAGCTGCTGCCGCATTTGTAGCCGTCTACGATGTAGGGTTCAATCCGTGGTAGAAAATTTCCATTTAAAGACAATCAGATAAGCCATTGT
AACGCATATGTCTAGAAGTAGTCATGCATAACACAGCATCCACATTCCATTTCCATCTTTACGTCATCAAGTTTATGGCAACATGAGCTTGTATTCATCCXXXXXXXXXXAAAAGACCACCAGCTGCTGCCGCATTTGTAGCCGTCTACGATGTAGGGTTCAATCCGTGGTAGAAAATTTCCATTTAAAGACAATCAGATAAGCCATTGT
>Marker6074
CCTCTTAAATCGTAAGGGGATATGATGACAGCAATTACCGACCTACTTGCCAGCACTTACTGCCAACTTATCAATAAAACCTACTTAAAAAATTGTTATGXXXXXXXXXXAGAAATGACGACAAAACATACGTCCATTAAAACAACACAAGAACAAATACATGGGTCCCAAAAATTAAATCCACTAGTCTCAAACTTCTCTAAAAAACAT
CCTCTTAAATCGTAAGGGGATATGATGACAGCAATTACCGACCTACTTGCCAGCACTTACTGCCAACTTATCAATAAAACCTACTTAAAACATTGTTATGXXXXXXXXXXCAGAAATGACGACAAAACATACGACCATTAAAACAACACAAGAACAAATACATGGGTCCCAAAATTAAATCCACTAGTCTCAAACTTCTCTAAAAAACAT
>Marker11773
AACTCACTCAAGATTCAGGTCAAATCACCTATCGTCATCCTAATGAAATGTAAATCTCTTCTAACAACGGTGTTATATAAAGAGACTATTCATTTCTTGGXXXXXXXXXXCAGCACTTAACAATAATTGTAACAACTACAAAATGAGTCGTATTTGTAGTGTCACAAGGATAAGGTACCTAGCTTTATCCATCTACTACAGACCGTTTAG
AACTCACTCAAGATTCAGGTCAAATCACCTATCGTCATCCTAATAAAATGTAAATCTCTTCTAACAACGGTGTTATATAAAGAGACTATTCATTTCTTGGXXXXXXXXXXCAGCACTTAACAATAATTGTAACAACTACAAAATGAGTCGTATTTGTAGTGTCACAAGGATAAGGTACCTAGCTTTATCCATCTACTACAGACCGTTTAG
>Marker5749
ATGACTCCCTGGAAATCATGGAGAGGAATTTAACCAAATTATCTTAAAAGTAATAAAAGCATTTATGATTATGTCCCACTAACGATCTTGCTTGAAAAGGXXXXXXXXXXACATTAATTATAAATTAATTTAAATAGGTTTTCGAAATAAAAAATGATGCTAAAATGAAGAGAACACACCGAAGACCACTACCCTCAGGGCGCATCACAA
ATGACTCCCTGGAAATCAAGGAGAGGAATTTAACCAAATTATCTTAAAAGTAATAAAAGCATTTATGATTATGTCCCACTAACGATCTTGCTTGAAAAGGXXXXXXXXXXACATTAATTATAAATTAATTTAAATAGGTTTTCGAAATAAAAAATGATGCTAAAATGAAGAGAACACACCGAAGACCACTACCCTCAGGGCGCATCACAA
>Marker13249
TCAATAACCTTTCCTTTTCTTCATACCATTTTTATCCCATTACAAGACCATTTTCCAGACATTTTTATCTTAGAGAAGTAAAAGAAAATGTTATTCTTGAXXXXXXXXXXAGTGTGAAAATAAAAACCCTAGAGAGTGGAATGGGAAAGATGGAGTACAAGGAGAAAAAGAACCAGAACATAAAAATAAGAGGAAAAACGAAGTGTTGTC
TCAATAACCTTTCCTTTTCTTCATACCATTTTTATCCCATTACAAGACCATTTTCCAACATTTTTATCTTAGAGAAGTAAAAGAAAATGTTATTCTTGATXXXXXXXXXXAGTGTGAAAATAAAAACCCTAGAGAGTGGAATGGGAAAGATGGAGTACAAGGAGAAAAAGAACCAGAACATAAAAATAAGAGGAAAAACGAAGTGTTGTC
>Marker9309
CTTAGCAATAGTTTTTTTTTTCTATAATATTACATCACATGTTTAGGTGTGCAACTTTTCAAACTTACAGTCTTTTACAACAAAACGATAAATTATTCAAXXXXXXXXXXAGGGACGTTTAGATTTTTTTAATTAACATCTAACGGTCAATGTTTATTTGACTTTTGTAGAGTGATATTTGGGATGCTGATTGCACTGCCAATAACATTG
CTTAGCAATAGTTTTTTTTTTCTATAATATTACATCACATGTTTAGGTGTGCAACTTTTCAAATTTACAGTCTTTTACAACAAAACGATAAATTATTCAAXXXXXXXXXXAGGGACGTTTAGATTTTTTTAATTAACATCTAACGGTCAATGTTTATTTGACTTTTGTAGAGTGATATTTGGGATGCTGATTGCACTGCCAATAACATTG
>Marker8432
CACGAAAACTACCTTTTCGAACATCACTAAGAACTCCTCTCACTTTTCCTCTGGTGAATCTCGTTTGGAAGCCCAAAATCCCAAAAAAGGTGAAATTCTTXXXXXXXXXXTTAGAAGCTCTTCTCTTGGCCCATCTGTTTGCTGTTTATGCTTGAAAAACGAGGAGTCCATTGATCATAATTTTCTGCATTACGACTTTGCCGACAAAGA
CACGAAAACTACCTTTTCGAACATCACTAAGAACTCCTTCTCTCACTTTTCCTCTGGTGAATCTCGTTTGGAAGCCCAAAATCCCAAAAAAGGTGAAATTXXXXXXXXXXTTAGAAGCTCTTCTCTTGGCCCATCTGTTTGCTGTTTATGCTTGAAAAACGAGGAGTCCATTGATCATAATTTTCTGCATTACGACTTTGCCGACAAAGA
>Marker15984
ACTCACTGGTTTTTGCTCATTGTCTCCCTAGGCTTTTGTGAAAATAAAACCTAATTCAAAATTTCACCTTTTGTTTTTTTTTGTATGTTTTTCGACCAAAXXXXXXXXXXGCAAAATTAAAACAAAATTAGTCCAATATTTTAAATAAGGTTGGACAAAAATAGGTGGCTAGAACATGATCCCTTTCATACATCCTTGTAAAATTAGAAG
ACTCACTGGTTTTTGCTCATTGTCTCCCTAGGCTTTTGTGAAAATAAAACCTAATTCAAAATTTCACCTTTTGTTTTTTTTATGTTTTTCGACCAAACTAXXXXXXXXXXGCAAAATTAAAACAAAATTAGTCCAATATTTTAAATAAGGTTGGACAAAAATAGGTGGCTAGAACATGATCCCTTTCATACATCCTTGTAAAATTAGAAG
>Marker19819
CCATAATTCATTTTCTCCATGACGTTTTCTTAATCCCATAGGTAATTAGCAAGAATTAAACAAGTAAATTAATTGGGTTAAGGAAATAATTAAGTTTAGTXXXXXXXXXXCAAGCTCATGTTGCCATAAACTTGTAACGCAAAATGTAATCTTATGCTGTGTTATTGCTCATGCACACTTTATGCGATACTACTTCTAGATAGATGCGTT
CCATAATTCATTTTCTCCATGACGTTTTCTTAATCCCATAGGTAATTAGCAAGAATTAAACAAGTAAATTAATTGGGTTAAGGAAATAATTAAGTTTAGTXXXXXXXXXXCAAGCTCATGTTGCCATAAACTTGTAACGCAAAATGTAATCTTATGCTGTGTTGTTGCTCATGCACACTTTATGCGATACTACTTCTAGATAGATGCGTT
>Marker10530
TCCTTCCCAACTTTAGGGTAAGTAGATGAGTGTTTCTTTAAGTGGTGTCTCCGAGACTTGAACAAAAGGCTCTACCCTCTCACTGACCTGATAAAGTTTCXXXXXXXXXXCAAGCACTCGTGAAGGACTAATTTACTGTCATTGGTCTATATCCATGGACACAGAAATATATCTACAATAAGAAAAGTACAACTATAGGTCTTTAGTGGA
TCCTTCCCAACTTTAGGGTAAATAGATGAGTGTTTCTTTAAGTGGTGTCTCCGAGACTTGAACAAAAGGCTCTACCCTCTCACTGACCTGATAAAGTTTCXXXXXXXXXXCAAGCACTCGTGAAGGACTAATTTACTGTCATTGGTCTATATCCATGGACACAGAAATATATCTACAATAAGAAAAGTACAACTATAGGTCTTTAGTGGA
>Marker32379
AATCTATTTTCATTTGAACGTCAATTTCTAATTATCAACCAGATAAGTCTTCATCATAGTGAGAGAATTATGAGATAACTCAACATTAACAAAGGCTTACXXXXXXXXXXTGTGACTTATTAGAAGTCAAAGCTCTCATGGTGGATGACAAGAATTGAAGGAATTTGACAAAGAGAAATTTTGTTGAAATCATAAATTTGAGATAAAGTA
AATCTATTTTCATTTGAACGTCAATTTCTAATTATCAACCAGATAAGTCTTCATCATAGTGAGAGAATTATTAGATAACTCAACATTAACAAAGGCTTACXXXXXXXXXXTGTGACTTATTAGAAGTCAAAGCTCTCATGGTGGATGACAAGAATTGAAGGAATTTGACAAAGAGAAATTTTGTTGAAATCATAAATTTGAGATAAAGTA
>Marker49619
AAACAATTAAAATCGGTGAGATAGGATAATGGGTCTCCAAACATTGAGATGATATACCAACCCATGATATACCATCTCATGTTGGGTCCCCAAACAACCCXXXXXXXXXXTGTGGAGTGAGAAATTCAAGTATTTTAACCTCTCAATCAAGTTTATATGTTTCAATTAGTTTAACTGTTTTATTTGATGGAATAAATTACTATTTAAGAT
AAACAATTAAAATCGGTGAGATAGGATAATGGGCCTCCAAACATTGAGATGATATACCAACCCATGATATACCATCTCATGTTGGGTCCCCAAACAACCCXXXXXXXXXXTGTGGAGTGAGAAATTCAAGTATTTTAACCTCTCAATCAAGTTTATATGTTTCAATTAGTTTAACTGTTTTATTTGATGGAATAAATTACTATTTAAGAT
>Marker26348
CAATCCCCGGCAACGGCACCCTAAACTTGTAACGCAAATTTTAGTTTTAAACAACAAGCAAGGTTCAAGTCCATGTGATACTACTTCTAGATATGCGTTAXXXXXXXXXXTTCTCGGTGTGATCCGAGGTTGAACACAGACTGTTTGAGGTTATTGCATTATGTTTGTGATACATGCGACCAGGGGTTTTTCAATTTATAAAAGAGTTTT
CAATCCCCGGCAACGGCACCCTAAACTTGTAACGCAAATTTTAGTTTTAAACAACAAGCAAGGTTCAAGTCCATGTGATACTACTTCTAGATATGCGTTAXXXXXXXXXXTTCTCGGTGTGATCCGAGGTCGAACACAGACTGTTTGAGGTTATTGCATTATGTTTGTGATACATGCGACCAGGGGTTTTTCAATTTATAAAAGAGTTTT
>Marker18344
ATACTTTATCCTTTGAATCATATTGTAGCATGTTGTAATTTCGGTTTATGTTTAATCTGTATGTTTTCGTTTATGACTATAATCATTGTGTTCATTCGGAXXXXXXXXXXTTTCATGGTTGTATTGAACTTCTTTTACAGCCATGGTGGGTTTTAAGTTTATTCTGCAATACGCTTAAGAGTAAATGTTTTTTCGGATGGGTTAATGGAT
ATACTTTATCCTTTGAATCATATTGTAGCATGTTGTAATTTCGGTTTATGTTTAATCTGTATGTTTTCGTTTATGACTATAATCATTGTGTTCATTCGGAXXXXXXXXXXTTTCATGGTTGTATTGAACTTCTTTTACAGTCGTGGTGGGTTTTAAGTTTATTCTGCAATACGCTTAAGAGTAAATGTGTTTTCGGATGGGTTAATGGAT
>Marker26176
ATCTCAAATACCAACAATTGTTTGCCTCAAATTTTGTGAAACTAATTTATTATTATTATTATTGTTGTTGTTATTATGTTTTTTTCCCTATCTGTTAGTTXXXXXXXXXXCTAGGCAAATCCATTATGGTTTATTATGTAGTTGTTGTTATAAAAATATATCTATGATTTATCGATCACTTAGGGGTCGTTTGTTTAGTGGGCATACGAA
ATCTCAAATACCAACAATTGTTTGCCTCAAATTTTGTGAAACTAATTTATTATTATTATTATTGTTGTTGTTATTATGTTTTTTTCCCTATCTGTTAGTTXXXXXXXXXXCTAGGCAAATCCATTATGGTTTATTATGTAGTTGTTGTTATAAAAATATATCTATGATTTATCGATCACTTAGGGGTCATTTGTTTAGCGGGCATACGAA
>Marker8537
ACGATAAGTGATAACGGGCAGAAATGCACGTTATCATAGTGCTGAATCCTTAAACAATGTCAGATTGCATTGTTGAAATATGTTAAATTGTGTCCATTAAXXXXXXXXXXATACAATCATAGGAATACATTGGTTGAGCACAACTTCACCGCAAAACTTTGCATTGATCGTGCTCACAAACATTCACCCAAGAAGAATCACCGCAATATG
ACGATAAGTGATAACGGGCAGAAATGCACGTTATCATAGTGCTGAATCCTTAAACAATGTCGGATTGCATTGTTGAAATATGTTAAATTGTGTCCATTAAXXXXXXXXXXATACAATCATAGGAATACATTGGTTGAGCACAACTTCACCGCAAAACTTTGCATTGATCGTGCTCACAAACATTCACCCAAGAAGAATCACCGCAATATG
>Marker9225
TTCAGCAAAATGGTTTATTGGAGAGGAGAAACAGAACCTTATTGGACATGGTCCGGTCAATGATGAGTTATGCTTCCTTACCAAAATCGTTTTGGGGATTXXXXXXXXXXCACTTCCACATATGGGGTTGCCCAGCATATGTGCTTGAGGCCAATCCAAAGAAATTGGAACCACATTCGAGGTTGTGCCTATTTGTAGGATACCTTAAAG
CTCAGCAAAATGGTTTATTGGAGAGGAGAAACAGAACCTTATTGGACATGGTCCGGTCAATGATGAGTTACGCTTCCTTACCAAAATCGTTTTGGGGATTXXXXXXXXXXCACTTCCACATATGGGGTTGCCCAGCATATGTGCTTGAGGCCAATCCAAAGAAATTGGAACCACATTCGAGGTTGTGCCTATTTGTAGGATACCTTAAAG
>Marker8449
ATGTTGTCTTCTCATGTTCCCTTACATCTTCCTCAGGATCTCCTATGTCACTAGGTTGGTTAGACTCTATTGGTTACTCAATTGGTAACTTCACCTTAATXXXXXXXXXXTTCCTCTCAACCGGAAGCCACATTTTAACTTCTTGACACCCTCTGTAAAGCCTTTAAACATGCACTTGATTGCTCTGGCCTTTAACTTTCCTTTATTTTG
ATGTTGTCTTCTCATGTTCCCTTACATCTTCCTCAGGATCTCCTATGTCACTAGGTTGGTTAGACTCTATTGGTTACTCAGTTGGTAACTTCACCTTAATXXXXXXXXXXTTCCTCTCAACCGGAAGCCACATTTTAACTTCTTGACACCCTCTGTAAAGCCTTTAAACATGCACTTGATTGCTCTGGCCTTTAACTTTCCTTTATTTTG
>Marker14997
CTAAACCATGTGCCTCTTTTTCCTTAAAAGAAGATGAACTTTCTGTATTAGAATCTGCAAGAGACGTATTATCACAAATGGATGTAGAAGCAAGCCCTTTXXXXXXXXXXTAAGTGCTTTTTCAACCTCCACCTCAGATCCACATCCGCTCAATGGAAGTAAGATATCTAGGAGTGCATCAACAAGACCAACCCAGGAAACTTCTACTAG
CTAAACCACGTGCCTCTTTTTCCTTAAAAGAAGATGAACTTTCTGTATTAGAATCTGCAAGAGACGTATTATCACAAATGGATGTAGAAGCAAGCCCTTTXXXXXXXXXXTAAGTGCTTTTTCAACCTCCACCTCAGATCCACATCCGCTCAATGGAAGTAAGATATCTAGGAGTGCATCAACAAGACCAACCCAGGAAACTTCTACTAG
>Marker22398
CTTAAATTATACATCAGCATATAGGCATCATTAGATGAAAAGACATCAGTGGGACAAGGGACACCAGACTCTGTTGATTGCTGAAGAACCCCATTCGATGXXXXXXXXXXCTCCAAATGGATGATGACCTAATTTGGAGACGTGTTCGTCATCAAATTCCCACCACTGCCCTGTAATTTCATCCTTGATGTGAGCTATGTAATGGCCACT
CTTAAATTATACATCAGCATATAGGCATCATTAGATGAAAAGACATCAGTGGGACAAGGGACACCAGACTCTGTTGATTGCTGAAGAACCCCATTCGATGXXXXXXXXXXCTCCAAATGGATGATGACCTAATTTGGAGACGTGTTCGTCATCAAATTCCCACCACTGCCCTGTATTTTCATCCTTGATGTGAGCTATGTAATGGCCACT
>Marker3737
AAAGATTTGGCGAACTTGACTACCATGGTCCTTGGAACATGAATGTAAGGTGTTGGGGAAGTATATGGTCTTGAAGATTGTCCATATCCATGGTTAGTATXXXXXXXXXXTGGTGGAAATATTACATGTTGGAATGGTTGCATATCCAAAGTTTTGACTAGTTGGAATGAGTTGATTTGTTGGATTGCACTGCTAGTAAATATTCTCAAT
AAAGATTTGGCGAACTTGACTACCATGGTCCTTGGAACATGAATGTAAGGTGTTGGGGAAGTATATGGTCTTGAAGATTGTCCATATCCATGGTTAGTATXXXXXXXXXXTGGTGGAAATATTACATGTTGGAATGGTTGCATATCCAAAGTTTTGACTAGTTGGAATGAGTTGATTTGTTGGATTGCACTGCTGGTAAATATTCTCAAT
>Marker5198
AAAAACACTTTGAGGTAGCCTAGAAATAGGCACAACCTCGAACGTGGTTTCAGTTTCTTTGGATTGGCCTGAAGCACATGTGTTGGGCAACTCTATATGCXXXXXXXXXXAAGCTGCAGTCTCCACTGCCCCAAAACGAGTTCGGTAAGGAAGCGTAACTCATCATCGATCGAATCATGTCCAATAAGGTTTTGTTTCCATTCTGCTGAG
AAAAACACTTTGAGGTAGCCTAGAAATAGGCACAACCTCGAACGTGGTTTCAGTTTCTTTAGATTGGCCTGAAGCACATGTGTTGGGCAACTCTATATGCXXXXXXXXXXAAGCTGCAGTCTCCACTGCCCCAAAACGAGTTCGGTAAGGAAGCGTAACTCATCATCGATCGAATCATGTCCAATAAGGTTTTGTTTCCATTCTGCTGAG
>Marker6529
ACCGTAATATCTATCTTGGGCCTCGAGGCACCATGGGTGTCCCCCTTCGGGTGGCATTTGGGTAGGTCAATACCAAGGTAAATGGAAAGAGTGTTCATAGXXXXXXXXXXGTCCCCCCTAAAGGATGGTAGTTTTGCATAACTCCTTATTTGATCTCTAGAAATGGATAGGGTTGCTTTAATCTCTTGTCCTAATCGACTTTTCCCTAAG
ACCGTAATATCTATCTTGGGCCTTGAGGTACCATGGGTGTCCCCCTTCGGGTGGCATTTGGGTAAGTCAATACCAAGGTAAATGGAAAGAGTGTTCATAGXXXXXXXXXXGTCCCCCCTAAAGGATGGTAGTTTTGCATAACTCCTTATTTGATCTCTAGAAATGGATAGGGTTGCTTTAATCTCTTGTCCTAATCGACTTTTCCCTAAG
>Marker8013
CTCATTGTTTTATGTCTCACAATTCCATTTTTCTTGCAAAACAAGTTGAATTCTTCTCCACAGAACTCTAAGCTAATGTCAGTTCTCAAATGTTTAATGTXXXXXXXXXXAGAAATATACCCAGCTTTTTCTTGAATAATCATCAACAAAAGATAGGACATACATTCCACCACTTGGGGAGGGAGAGTGCGTTAGACCCCAAAGGACAAA
CTCATTGTTTTATGTCTCACAATTCCATTTTTCTTGCAAAACAAGTTGAATTCTTCTCCACAGAACTCTAAGCTAATGTCAGTTCTCAAATGTTTAATGTXXXXXXXXXXAAGAAATATACCCAGCTTTTTCTTGAATAATCATCAACAAAAATAGGACATACATTCCACCACTTGGGGAGGGAGAGTGCGTTAGACCCCAAAGGACAAA
>Marker11721
ATGCCAGAAACAATTAGAGAGAGTTTGAACAAGATGGTGGTCGTTATAAGAGGTTTATTGCTACCTATGAGAGGTTTGCTTATGTCAGAGTTCATCCGATXXXXXXXXXXAAAACTCTTTGAGGGCAAGGTGAAAGGAAAATGAACCGTGACCATTGGAATATAGCTCCAAGAGCATGGTCCGCCGAGGATTGAATCATGGAGCAAGAAG
ATGCCAGAAACAATTAGAGAGAGTTTGAACAAGATGGTGGTCGTTATAAAAGTTTTATTGCTACCTATGAGAGGTTTGCTTATGTCAGAGTTCATCCGATXXXXXXXXXXAAAACTCTTTGAGGGCAAGGTGAAAGGAAAATGAACCGTGACCATTGGAATATAGCTCCAAGAGCATGGTCCGCCGAGGATTGAATCATGGAGCAAGAAG
>Marker17388
ATATATTGAACTTGATTATCTTTGATGGTCTAAAATATGTGAATGATATATTGATTCGAATTCAAAATGTCGTGAGGTTTGTTGCTTTTTTTCTGCTAGAXXXXXXXXXXAGATGGAATTCTACATACTTGATGCTTGATGCTGCTGAAAAGTTTGAAAAAACATTTGAGAGGTTAGAAGACTACGATACAGACTACATGAATGAAGAGA
ATATATTGAACTTGATTATCTTTGATGGTCTAAAATATGTGAATGATATATTGATTCGAATTCAAAATGTCGTGAGGTTTGTTGCTCTTTTTCTGCTAGAXXXXXXXXXXAGATGGAATTCTACATACTTGATGCTTGATGCTGCTGAAAAGTTTGAAAAAACATTTGAGAGGTTAGAAGACTACGATACAGACTACATGAATGAAGAGA
>Marker9599
AATGGTTAATTCTAGCTTCATGGTATGCAAAATTTCACATTAATAATAACTCTTCATTCAACTTCATATTTATGTATTGCTTTGCCCCAGGATGCAATAAXXXXXXXXXXGTTGGATTAAGATAAACACATGAGGTTTTGGGCAAGGTCGTCTTACTTTATTGACTATGTATTTGGACAACACAAAGAATATAAACCATCATGGACAGAG
AATGGTTAATTCTAGCTTCATGGTATGCAAAATTTCACATTAATAATAACTCTTCATTCAACTTCATATTTATGTATTGCTTTGCCCCAGGATGCAATAAXXXXXXXXXXGTTGGATTAAGATAAACACATGAGGTTTTGGGCAAGGTCGTCTTACTTCATTGACTATGTATTTGGACAACACAAAGAATATAAACCATCATGGACAGAG
>Marker6593
ATTCTGTTCAAAATCATAAGATTTGATTGCAACTTTCTTCAATGGTCATCTTGATGACAGTATTTTCATGTTTCAAACAAAAGATTCATGTCACTATATTXXXXXXXXXXTCACCAACACGTGTGTTAGGCATCCCTATATTTTGAAGTGACATAAACTACTTTTACGTCATCTCCATAACTCATGCAGTGTTTCTGAAACACTTTTTGA
ATTCTGTTCAAAATCATAAGATTTGATTGCAACTTTCTTCAATGGTCATCTTGATGACAGTATTTTCATGTTTCAAACAAAAGATTCATGTCACTACATTXXXXXXXXXXTCACCAACACGTGTGTTAGGCATCCCTATATTTTGAAGTGACATAAACTACTTTTACGTCATCTCCATAACTCATGCAGTGTTTCTGAAACACTTTTTGA
>Marker33214
AACGATGTCCATTCTTTAAGTTTAAAATCAATTCATTGTAGATCAAATGTGATATATTAAAGGTTAAATTAAAATGTTTAATCTTTAAACTTATTTATGTXXXXXXXXXXTAATACGTCACCAAACATCATCTTAACGTGATAAACATGACCATCAAGTTAGAGCTACGATAGAAGAGATATTCCTAACGCAATACTATCAAATGAATTA
AACGATGTCCATTCTTTAAGTTTAAAATCAATTCATTGTAGATAAGATGTGATATATTAAAGGTTAAATTAAAATGTTTAATCTTTAAACTTATTTATGTXXXXXXXXXXTAATACGTCACCAAACATCATCTTAACGTGATAAACATGACCATCAAGTTAGAGCTACGATAGAAGAGATATTCCTAACGCAATACTATCAAATGAATTA
>Marker15359
TAACATGTTTATAATGATTCTCTCAGCTAAAGTGTTGGAAAATCACCTATGACTAGGAATAACAGGTTAATAACCTAGGGCAAGTGGGAGAAATATTGGGXXXXXXXXXXCTCAGAAACTTAGTCTTATATATTCGTATATATGAGTTACCACTGGAGCTTTAGTCCAAGTGGGAGTTTATTGGGTTTTATGTCCTAAAACTCATGGTTT
TAACATGTTTATAATGATTCTCTCAGCTAAAGTGTTGGAAAATCACCTATGACTAGGAATAACAGGTTAATAACCTAGGGCAAGTGGGAGAAATATTGGGXXXXXXXXXXCTCAGAAACTTAGTCTTATATATTCATATATATGAGTTACCACTGGAGCTTTAGTCCAAGTGGGAGTTTATTGGGTTTTATGTACTAAAACTCATGGTTT
>Marker37573
TTTAATCTTGATCTCTGACAACGGCACCAAAAACTTGTTGGTTGCTCAATCATGTAAATAATGCAAGAATAATGTCTAATAATTCACACAAATTTACTCCXXXXXXXXXXAAAGTAAGAACAAATTTAGTTAATGACTTTCTATTGTTGAATGCAGTAGGTGTTTATCAATGAATGGTGATGTAGTGATTCTGTGTAAATCATAAACAAG
TTTAATCTTGATCTCCGACAACGGCACCAAAAACTTGTTGGTTGCTCAATCATGTAAATAATGCAAGAATAATGTCTAATAATTCACACAAATTTACTCCXXXXXXXXXXAAAGTAAGAACAAATTTAGTTAATGACTTTCTATTGTTGAATGCAGTAGGTGTTTATCAATGAATGGTGATGTAGTGATTCTGTGTAAATCATAAACAAG
>Marker4910
CAAATGTGATATGAGGACTATTGAATGAGAAATTTTTTATCAATCACAAATTGTCACATCAAATTAATGAAAAAAATTATAAACCATCAAATTTAGAACTXXXXXXXXXXACTAAAGCACACTGTTCATAAAAATGGGTTTTCAGAACATACCTTTGATGAACTCTCCAAGAAAATGTCTGTTTAGCCGCTGTCTTCACTTGATATCAAC
CAAATGTGATATGAGGACTATTGAATGAGAAATTTTTTATCGATCACAAATTGTCACATCAAATTAATGAAAAAAATTATAAACCATCAAATTTAGAACTXXXXXXXXXXACTAAAGCACACTGTTCATAAAAATGGGTTTTCAGAACATACCTTTGATGAACTCTCCAAGAAAATGTCTGTTTAGCCGCTGTCTTCACTTGATATCAAC
>Marker10115
GGTTCCACACGTCTGGAAATAGATGCGGAAGTAAAACGTGTGAGAAGGTACGACGTCGTTTGCTAAAAGAACCAGTCCCGCTGCCACTGCCCTTAAACGAXXXXXXXXXXAGTTACATGTTGTGTTAAGCCGAGACGCTGAAAACGACGTCGCACGACTGTTTGCAATTTTCGGAACACAAAAGGACAAAACTTGAGGAGAGAAGTTCAA
AGTTCCACACGTCTGGAAATAGATGCGGAAGTAAAACGTGTGAGAAGGTACGACGTCGTTTGCTAAAAGAACCAGTCCCGCTGCCACTGCCCTTAAACGAXXXXXXXXXXAGTTACATGTTGTGTTAAGCCGAGACGCTGAAAACGACGTCGCACGACTGTTTGCAATTTTCGGAACACAAAAGGACAAAACTTGAGGAGAGAAGTTCAA
>Marker21188
AACGGAGTGTGGAGACTTTTCTGCCGATGTGCATAGAGTTTGTCTTTCTATGCATTTGAGTTTATTCATGCTTTAATTTCTTTGAATAATTGTATAACCGXXXXXXXXXXGATTTCCTTCAATTGGTATCAGAGCTAGGTTCTCTGATATTCCAAATTACAGATCTGAATGGAATGTTTTTTACAGTCGCTGTGGGTTTCTGCATTTGTG
AACGGAGTGTGGAGACTTTTCTGCCGATGTGCATAGAGTTTGTCTTTCTATGCATTTGAGTTTATTCATGCTTTAATTTCTTTGAATAATTGTATAACCGXXXXXXXXXXGATTTCCTTCAATTGGTATCAGAGCTAGGTTCTCTGATATTCCAAATTACAGATCTGAATTGAATGTTTTTTACAGTCGCTGTGGGTTTCTGCATTTGTG
>Marker5668
CCTCTGGATTCTCACACCGAGAATACCAAAGTCACCTTGATGGTGGTGTCAGACTCAACTCGACGTCGTCAATGTTTTCTGGAGGTCGTTCGTGGTGCTAXXXXXXXXXXAGATCGTTGAGGACGAGCGCGAAGTGTTCGTGTGGTGTTGCAGTCGTGTAGATCGAGCGCTCGTGGTTGCGGTTGTTCGATCAGAGTCGCACATCAGAGC
CCTCTGGATTCTCACACCGAGAATACCAAAGTCACCTTGATGGTGGTGTCAGACTCAACTCGACATCGTCAATGTTTTCTGGAGGTCGTTCGTGGTGCTAXXXXXXXXXXAGATCGTTGAGGACGAGCGCGAAGTGTTCGTGTGGTGTTGCGGTCGTGTAGATCGAGCGCTCGTGGTTGCGGTTGTTCGATCAGAGTCGCACATCAGAGC
>Marker26977
CTCTTCTTGTTGTTCCACATACTGTTTGATCCATTCAGCTTGGGATGATTGGAACAAATCTAGTTTATCATCATCTTTACGCCTATTCAATATAACAGGAXXXXXXXXXXGTAGAATACGAACAGAACCACCTGGAAATTGTATAACGGGACAATAGCATAAAATGCTGAAAATCATTTGCATTAACTGAAAGTCAATAAGCTTGAAAAT
CTCTTCTTGTTGTTCCACATACTGTTTGATCCATTCAGCTTGGGATGATTGGAACAAATCTAGTTTATCATCATCTTTACGCCTATTCAATATAACAGGAXXXXXXXXXXGTAGAATACGAACAGAACCACCTGGAAATTGTATAACGGGACAATAGCATAAAATGCTGAAAATCATTTGCATTAACTGAAAGTCAATAAACTTGAAAAT
>Marker13078
ATATTTTGCATATGATGCACCTACTCACATGTCTCCACATTAACGATTTTGGGATCACATCGTTTGTATCAGTATATAAAGTAGGCCGCATCCATAGTGTXXXXXXXXXXAATGAAGCATGCTCATAAAATAATAAGAGGATTTCAAGTCATGCCTTTGTAGAACCTTTAGAATCTCGAATTCAGCTGCAAATATTCTTCAAATCTCGTT
ATATTTTGCATATGATGCACCTACTCACATGTCTCCACATTAACGATTTTGGGATCACATCGTTTGTATTAGTATATAAAGTAGGCCGCATCCATAGTGTXXXXXXXXXXAATGAAGCATGCTCATAAAATAATAAGAGGATTTCAAGTCATGCCTTTGTAGAACCTTTAGAATCTCGAATTCAGCTGCAAATATTCTTCAAATCTCGTT
>Marker10079
CCTCTTTCCTTTTATAATGCTTCCTGGCAGTCTTTTGATTTGTCCAGGATGTCCTCTCGACATCTTCTTTTCTTCGCCCACCTCCGCCTTCTAATTATAAXXXXXXXXXXAGCTCAAGGTGAAGAAGATTTTCTCTCTAATGATTGCAATGATGGACAGTCATTAAATTTTCTGCTCTGATGCACCGATTAATGGTCACCAAAAAGTTGA
CCTCTTTCCTTTTATAATGCTTCCTGGCAGTCTTTTGATTTGTCCAGGATGTCCTCTTGACATCTTCTTTTCTTCGCCCGCCTCCGCCTTCTAATTATAAXXXXXXXXXXAGCTCAAGGTGAAGAAGATTTTCTCTCTAATGATTGCAATGATGGACAGTCATTAAATTTTCTGCTCTGATGCACCGATTAATGGTCACCAAAAAGTTGA
>Marker4401
TTTTACTATCAAACATATACTGATAAAGCAACAATTAGGGATGAGATGGGTAATTCAGGTATATTCTAAATATTGTGAAATTTCTTAATTTTTTCTAACGXXXXXXXXXXCAATGATTAGGGTTGCATTTAATCTCATGCTTTCCTTCCCTTTATATTATACCAAAAAAAAAAAACATTGTGTGTGTGCGTGTGTGCGCGAGCACGCAGT
TTTTACTATCAAACATATATTGATAAAGCAACAATTAGGGATGAGATGGGTAATTCAGGTATATTCTAAATATTGTGAAATTTCTTAATTTTTTCTAACGXXXXXXXXXXAATGATTAGGGTTGCATTTAATCTCATGCTTTCCTTCCCTTTATATTATACCAAAAAAAAAAAAACATTGTGTGTGTGCGTGTGTGCGCGAGCACGCAGT
>Marker4337
TATACATTTTTGTAGATCCATCTCTCATTTCTTCTGGGCATAACTCTTAAGAAGTTAAAACTCGAAACTATGTAGTAGATTAATGGTCTCAAAAGCAAACXXXXXXXXXXAGTAGTCAAACAAACTTGCATTAACAATAAAAATAGTAATTATATTTCATTAACTAGTGGTGATTGGGCATTACTTGCTATAAATGCATGTGATGATACC
TATACATTTTTGTAGATCCATCTCTCATTTCTTCTGGGCATAACTCTTAAGAAGTTAAAACTCGAAACCTATGTAGTAGATTAATGGTCTCAAAAGCAAAXXXXXXXXXXAGTAGTCAAACAAACTTGCATTAACAATAAAAATAGTAATTATATTTCATTAACTAGTGGTGATTGGGCATTACTTGCTATAAATGCATGTGATGATACC
>Marker27815
CAAAATTAGCAAGGATTTTTTATTTTTTTATTTTTTTCTTTTGTTTTTTCTTTTTTTTATGAAGAAATAACTTTTCATTGAGGAAAATTGAAAAAACTATXXXXXXXXXXAATCCATAGTAGCCACCTACCTAGGATTTAATATCCTACGAGTTTCCTTGACACCCAAATATGATGGAGTCAAAGGAATTATTTCATGAGATTAGTCGAG
CAAAATTAGCAAGGATTTTTTATTTTTTTATTTTTTTATTTTGTTTTTTCTTTTTTTTATGAAGAAATAACTTTTCATTGAGGAAAATTGAAAAAACTATXXXXXXXXXXAATCCATAGTAGCCACCTACCTAGGATTTAATATCCTACGAGTTTCCTTGACACCCAAATATGATGGAGTCAAAGGAATTATTTCATGAGATTAGTCGAG
>Marker10007
AACCAAACCCCATGATCCAAATAACTGAAGGATACTGACCTTAAGTGCATAGCCCACCATCTTCGAAAAAGCAGTAATAGTCACATCCTTCCCTTCTCTCXXXXXXXXXXGCAACAACAGATTCACCTTAGCTTTTCCAATGGGAGCGGTGAAACTGGAATCAAGGACCTCTGCTGAAACAGGGAATGATTCACCATATCTGAGGCAACA
AACCAAACCCCATGATCCAAATAACTGAAGGATACTGACCTTAAGTGCATAGCCCACCATCTTCGAAAAAGCAGTAATAGTCACATCCTTCCCTTCTCTCXXXXXXXXXXGCAACAACAGATTCACCTTAGCTTTTCCAATGGGAGCGGTGAAACTGGAATCAAGGACCTCTGCTGAAACAGGGAATGAGTCACCATATCTGAGGCAACA
>Marker4561
CTTTTGGATAGCCTACAAACAAGCACAGCCTTGAACGTAGTTCCAGTTTCTTTGGATTAAATTGAAGCACATGTGTTGGGCAACCCCATATGTGAAAGTGXXXXXXXXXXAAACCCCAAAACGAGTCTGGTAAGGAAGCATAATTCATCATCGATTGAACCATGTCTAATAAGGTTTTGTTTCTTCTCCCCGCTACACCATTCTACTGAG
CTTTTGGATAGCCTACAAACAAGCACAGCCTTGAACGTAGTTCCAGTTTCTTTGGATTAACTTGAAGCACATGTGTTGGGCAACCCCATATGCGAAAGTGXXXXXXXXXXAAACCCCAAAACGAGTCCGGTAAGGAAGCATAATTCATCATCGATTGAACCATGTCTAATAAGGTTTTGTTTCTTCTCCCCGCTACACCATTCTACTGAG
>Marker10390
AAGTAAATCGAACCATAGAATTAAAATGATCAGCCAATCATGATTTCAAAATAAAACTCCAGCAAAAAAAATTCATGAACATCAAGAAAATAAATAACAAXXXXXXXXXXAAGACTATCGATTGGCAATTTAATTTTGGAAAACGTGACATCATCGCAATGCCGATAAGCTAAGTAGTATCGCGATAATATCGAGCTAGCTTGGGTCTTA
AAGTAAATCGAACCATAGAATTAAAATGTTCAGCCAATCATGATTTCAAAATAAAACTCCAGCAAAAAAAATTCATGAACATCAAGAAAATAAATAACAAXXXXXXXXXXAAGACTATCGATTGGCAATTTAATTTTGGAAAACGTGACATCATCGCAATGCCGATAAGCTAAGTAGTATCGCGATAATATCGAGCTAGCTTGGGTCTTA
>Marker6118
GATGATCTCCTAGCACGAGCACGAGAAATAATATCCAAAGCATTCAATTTATAAGTTGCAACTTCAAAACTCACCTTACATTCCCAAGCAGATTTTGATGXXXXXXXXXXATTTCCAGACCCTTGTAGAATAAAAGGCTGATTTATTTCAAATATGAACTTATGTACAAGAGGAATCATTCTCTGATCAAAAAGCTACATGAAGGATACT
GATGATCTCCTAGCATGAGCACGAGAAATAATATCCAAAGCATTCAATTTATAAGTTGCAACTTCAAAACTCACCTTACATTCCCAAGCAGATTTTGATGXXXXXXXXXXATTTCCAGACCCTTGTAGAATAAAAGGCTGATTTATTTCAAATATGAACTTATGTACAAGAGGAATCATTCTCTGATCAAAAAGCTACATGAAGGATACT
>Marker9502
TTTATAATAGTTCTAAATGGGATCCGAACCGTTCATGTAGGACATGTGAGTGGAGGTATCCCATAAAAAGAGTTTCCATAAGACTGGACCGCAAAATATTXXXXXXXXXXTAATCCTGAGTGATTTATGAAGTCTTATTTGTGAAGTCGGTCTTTTTATTTACACGGCTGAGAGTGGCCTACATTGCCGTCTTAACAAGCCTACCATTTT
TTTGTAATAGTTCTAAATGGGATCCGAACCGTTCATGTAGAGACATGTGAGTGGAGGTATCCCATAAAAAGAGTTTGCATAAGACTGGACCGCAAAATATXXXXXXXXXXTAATCCTGAGTGATTTATGAAGTCTTATTTGTGAAGTCGGTCTTTTTATTTGCACGGCTGAGAGTGGCCTACATTGCCGTCTTAACAAGCCTACCATTTT
>Marker13156
TATTTTCATACAACTTATGAAAAACACCCACAAAGCTAAAATTAACTCGAATTGAATGTTTAAATGATGCGTTGATACCAATTGTTGCTTTACAGAAACAXXXXXXXXXXAAATAAGCATGTTCATGGGGTATCAAGAGGGTTTCATTACATACCTTTGAAGATCCTTTTCTTCAACAAAATACAACTACAATCTTCTTCAATTCTTACT
TATTTTCATACAATTTATGAAAAACACCCACAAAGCTAAAATTAACTCGAATTGAATGTTTAAATGATGCGTTGATACCAATTGTTGCTTTACAGAAACAXXXXXXXXXXAAATAAGCATGTTCATGGGGTATCAAGAGGGTTTCATTACATACCTTTGAAGATCCTTTTCTTCAACAAAATACAACTACAATCTTCTTCAATTCTTACT
>Marker15427
TTTACCTAATGTTAATGATCCATACGATTTGGGTGCTATGTCACATCCCGCTCCAGATTACCCTCTTAACCTAGATGGAATGGTGACTGCAACAGTTACCXXXXXXXXXXTAACACAGTTACATTACAGGGTTTCATAGCATTGTTCATACATGAATATTACAACTTAGTGAGCCCCATCTAGAATACTAGTCCCTTCTGACAGACACAT
TTTACCTAATGTTAATGATCCATACGATTTGGGTGCTATGTCACATTCCGCTCCAGATTACCCTCTTAACTTGGATGGAATGGTGACTGCAACAGTTACCXXXXXXXXXXTAACACAGTTACATTACAGGGTTTCATAGCATTGTTCATACATGAATATTACAACTTAGTGAGCCCCATCTAGAATACTAGTCCCTTCTGACAGACACAT
>Marker10715
AATATTGCGGTCTGATGTGTCCATCGCATTAAAGTAGCTAACTTGTGTATTTTATGCAGAATATGCATTAACACAAGGTGGGAAATGCCATCCAAAAAAAXXXXXXXXXXTGCCGTATAGAGTCGGCACATCTTTGGTGGGGGCATCTAGATGAAAAGCGTAATAAATCACGATGGGACAAAAAGATGATGACGGTCGATTCCGAATTAA
AATATTGCGGTCTGATGTGTCCATCGCATTAAAGTAGCTAACTTGTGTATTTTATGCAGAATATGCATTAACACAAGGTGGGAAATGCCATCCAAAAAAAXXXXXXXXXXTGCCGCATAGAGTCGGCACATCTTTGGTGGGGGCATCTAGGTGAAAAGCGTAATAAATCACGATGGGACAAAAAGATGATGACGGTCGATTCCGAATTAA
>Marker9193
CTCTGAGCACATCTATCAGAAAAAATTCCTGATTTGGTTGAGCTAAATGTTCCACAAAATAGACCAAAAACTACTCTATCTAAGAAATTACCTCTATCAGXXXXXXXXXXAAAAGTTCAGGGAAAAAAAGCATCAAATAATGGCAAAGAACAATGCTACCAAGCATAATGCTGGTCCTCAACCTCAGACAAAGACACACAATTACTGAGG
CTCTGAGCACATCTATCAGAAAAAATTCTTGATTTGGTTGAGCTAAATGTTCCACAAAATAGACCAAAAACTACTCTATCTAAGAAATTACCTCTATCAGXXXXXXXXXXAAAAGTCCAGGGAAAAAAAGCATCAAATAATGGCAAAGAACAATGCTACCAAGCATAATGCTGGTCCTCAACCTCAGACAAAGACACACAATTACTGAGG
>Marker6413
TTATATGGTTTTCTGAGTTTTAGCATTTTATTTCTCTTTGATTTCTTGATTAAATTTGTAATTGACTCTTGATGATGAGCTTATATGTGTTCTCAAGAGTXXXXXXXXXXCTCTGCTCAAATCTGGGCATTGAAGTGTTGTGCGCTAGATGATCATGTAGCTGCAGGCGCTACGATGTGAAGAGGTGCTATACGATAGCACTACACGATC
TTATATGGTTTTCTGAGTTTTAGCATTTTATTTCTCTTTGATTTCTTGATTAAATTTGTAATTGGCTCTTGATGATGAGCTTATATGTGTTCTCAAGAGTXXXXXXXXXXCTCTGCTCAAATCTGGGCATTGAAGTGTTGTGCGCTAGATGATCATGTAGCTGCAGGCGCTACGATGTGAAGAGGTGCTATACGATAGCACTACACGATC
>Marker7564
ACAAGTACAAAACTTCTTTCCAAGGTTCATAAGTACCTTTTGAACCAAATTTCGTGCAAATTTAGACTTGGAGCATATTTCGACAAGTAGTAACCCAAAGXXXXXXXXXXCCTAACTTCGTCCAAATTTGGACTTGGAGCACATTTCGACAATTAGAAACCCAAAGTTCGTCCTTTTTGGATTTTGTCTTCACCTTTTGTGCCAATGTTC
ACAAGTACAAAACTTCTTTCCAAGGTTCATAAGTACCTTTTGAACCAAATTTCGTGCAAATTTAGACTTGGAGCATATTTCGACAAGTAGTAACCCAAAGXXXXXXXXXXCCTAACTTCGTCCAAATTTGGACTGGGAGCACATTTCGACAATTAGAAACCCAAAGTTCGTCCTTTTTGGATTTTGTCTTCACCTTTTGTGCCAATGTTC
>Marker6341
CTTTAACTTTCCACGTAAGTGTAATCCCTCGCTTTCGGTGCCAGAGTCTCATCCTAATGCGCTTACCGTAACAGATTAGAACAAGAGATTAAGGCGATGCXXXXXXXXXXTGAACATTCTCTCCATCCACCTGGATATTGACCTACCCAAATACCATTCGTTGGGGGGACACGCCAAAGGTGCCACGAGGCCGAGGATAGATCTCACGGT
CTTTAACTTTCCACGTAAGTGTAATCCCTCGCTTTCGGTGCCAGAGTCTCATCCTAATGCGCTTACCGTAACAGATTAGAACAAGAGATTAAGGCGATGCXXXXXXXXXXTGAACATTCTCTCCATCCACCTGGATATTGACCTACCCAAATACCATTCGTTGGGGGGACACGCCAAAGGTGCCACGAGGTCGAGGATAGATCTCACGGT
>Marker10561
CTCATCCCTTAGATAAACACATTCAACCGTCAAAGCCATAAAGGTCAAATGAGATTTTTCCTATGGCTCAACAATATCTTATATTTTCTTTAAAAAATATXXXXXXXXXXTACCACATACTTTGAGAACTAATTATTAGAAACTTTAGGGTGTATTTGGCTCACAAACACGAGTTGGAGTGAGTTGTAATTTTTACCAACTCAATGTTTG
CTCATCCCTTAGATAAACAAATTCAACCGTCAAAGCCATAAAGGTCAAATGAGATTTTTCCTATGGCTCAACAATATCTTATATTTTCTTTAAAAAATATXXXXXXXXXXTACCACATACTTTGAGAACTAATTATTAGAAACTTTAGGGTGTATTTGGCTCACAAACACGAGTTGGAGTGAGTTGTAATTTTTACCAACTCAATGTTTG
>Marker10383
CTCGTGGCCTACGAACTTCAAATCGGCGTTTCAGCATGGTGGGAACAAGTCGAGAACAACTGGAGATACTATGGCAAACCACCAATAAAGAGTTGGCCCAXXXXXXXXXXATGCTGCCAAGGAGATCGGTCTATAGCAGAAAATCATTATAAAAACCAAATTGTGTGTGATGTCATAGAAATGGATGTGTGCCATATCATATCCTCTTAG
CTCGTGGCCTACAAACTTCAAATCGGCGTTTCAGCATGGTGGGAACAAGTCGAGAACAACTGGAGATACTATGGCAAACCACCAATAAAGAGTTGGCCCAXXXXXXXXXXATGCTGCCAAGGAGATCGGTCTATAGCAGAAAATCATTATAAAAACCAAATTGTGTGTGATGTCATAGAAATGGATGTGTGCCATATCATATCCTCTTAG
>Marker7614
ATCCATAAACACATTTAATTCTTAAACGCATTGTAGAAAACTTAAAACCCATCATGACTGTAAAAGAAGTTCAATACAGCAATGGAATTTGGAATATCAGXXXXXXXXXXTTCAGAATGAACACAACAATTACAGTCTAATCGGAAACATATAGAATATGCATCAATAGAAATTACAACATGCTACAATAGAATACAAGGGATAGAGTAA
ATCCATAAACACATTTAACTCTTAAACGCATTGTAGAAAACTTAAAACCCATCATGACTGTAAAAGAAGTTCAATACAGCAATGGAATTTGGAATATCAGXXXXXXXXXXTTCAGAATGAACACAACAATTACAGTCTAATCGGAAACATATAGAATATGCATCAATAGAAATTACAACATGCTACAATAGAATACAAGGGATAGAGTAA
>Marker6754
TTTGAATTTAGATTTAAATATTAAAAAAATCAATCAAAAAACAAAATCCACCAAATTCATGGATCAAGCACCGCGGGCGTAAGTTGCAACAAAAAAAAAAXXXXXXXXXXCAACACCTGCAATGTCGAGAACGTCCGACTGCACTTCTGCCGGCGAGACCAGCAACGCTTTGTTCGCAACTTCATGTCGTAGTTCTCGTATGCTGCCGGT
TTTGAATTTAGATTTAAATATTAAAAAAAATCAATCAAAAAACAAAATCCACCAAATTCATGGATCAAGCACCGCGGGCGTAAGTTGCAACCAAAAAAAAXXXXXXXXXXCAACACCTGCAATGTCGAAAACGTCCGACTGCACTTCTGCCGGCGAGACCAGCAACGCTTTGTTCGCAACTTCATGTCGTAGTTCTCGTATGCTGCCGGT
>Marker11323
AAGAATTGGTTCATCTAGTTCTCAGATCAAGTTAGACATTCAATGTAATTTTGATCATCGTTTTCTGCCAATTAACTATGCGTTCGAATTTGTATGCATAXXXXXXXXXXTCTTAATTATTAATTAAGGTCGGAAAGGCCATACCCTAACTAATTTACATGCTTCTAAATTCTATTGGGTTCGATAGCGACCATATAGAACTAAAAATAC
AAGAATTGGTTCATCTAGTTCTCAGATCAAGTTAGACATTCAATGTAATTTTGATCATCGTTTTCTGCCAATTAACCATGCGTTTGAATTTGTATGCATAXXXXXXXXXXTCCTAATTATTAATTAAGGTCGGAAAGGCCATACCCTAACTAATTTACATGCTTCTAAATTCTATTGGGTTCGATAGCGACCATATAGAACTAAAAATAC
>Marker14897
TAACTCAAATAAAGAAATAAAATCACTGATCCTATACTTGTACCCACAAATGTAGTAAAACAGTAAGAACAAGGTGGAATCTAAACGAAACTAATGATTAXXXXXXXXXXGCGTGCAAAAAGGGTTGGATTAAATCAATGAAAAAGCCTTCGGACTAGTATGTATGTTTAATATTTCTATCATTAGGCACTAGTTAATTGTACTAAATCT
TAACTCAAATAAAGAAATAAAATCACTGATCCTATACTTGTACCCACAAACGTAGTAAAACAGTAAGAACAAGGTGGAATCTAAAGGGAAACTAATGACTXXXXXXXXXXGCGTGCAAAAAGGGTTGGATTAAATCAATGAAAAAGCCTTCGGACTAGTATGTATGTTTAATATTTCTATCATTAGGCACTAGTTAATTGTACTAAATCT
>Marker23374
AATACTGTTCAAACGATTGTCTCGCACATGGACCCTATAACAATCAATCGACTCAACTCGATATTGTTTGCCCTTATCATACTCACTTACTAATTGGTTTXXXXXXXXXXCCAATAAACACATTATGGGCAGTGGTCGATATTTTTTAGTCAAGGAATTGAAACACTCTGCACTATTGGACGTCATGTTGTCGTATCTTCGTTCTGTTTG
AATACTGTTCAAACGATTGTCCCGCACATGGACCCTATAACAATCAATCGACTCAACTCGATATTGTTTGCCCTTATCATACTCACTTACTAATTGGTTTXXXXXXXXXXCCAATAAACACATTATGGGCAGTGGTCGATATTTTTTAGTCAAGGAATTGAAACACTCTGCACTATTGGACGTCATGTTGTCGTATCTTCGTTCTGTTTG
>Marker7515
CTTGTTTGATTTGATTTGTTGTTCATCAATCTTCCATCTTGAAGTCGCACAATGAGGACGACTATATAACTGTTCATTCTCATTTCTAAATGGGCAACAAXXXXXXXXXXTTATCTACTGAGAGCATGTCATACAAGAGCTCCAAAAAGGCTAGTGAAACTTGCATCTGACCAACCATTAAAAGTTTTTAATCTATACAGTGTTACAACT
CTTGTTTGATTTGATTTGTTGTTCATCAATCTTCCATCTTGAAGTCGCACAATGAGGACGACTATATAACTGTTCATTCTCATTTCTAAATGGGCAACAAXXXXXXXXXXTTATCTACTGAGAGCATGTCATACAAGAGCTCCGAAAAGGCTAGTGAAACTTGCATCTGACCAACCATTAAAAGTTTTTAATCTATACAGTGTTACAACT
>Marker28645
ATTCAAAACCGCCATCCTCCCTGATGTTGATCTTTTTATGAACAAGGTATGATTAGAATGCCCCTGAATAAAACCTTGGGACTTAACAAAGGTGGTGAATXXXXXXXXXXGTGCTTCAAATCCAGGAGGAGGGCTCATATAGACCTCTTCTGCTAACTCACCATTCAGGAATGCATTCTTTACATCAAGTTGATGGAGAGACTAGTCTTT
ATTCAAAACCGCCATCCTCCCTGATGTTGATCTTTTTATGAACAAGGTATGATCAGAATGCCCCTGAATAAAACCTTGGGACTTAACAAAGGTGGTGAATXXXXXXXXXXGTGCTTCAAATCCAGGAGGAGGGCTCATATAGACCTCTTCTGCTAACTCACCATTCAGGAATGCATTCTTTACATCAAGTTGATGGAGAGACTAGTCTTT
>Marker9818
CTAAAATTCAGAAAATAATTCATCTTCAAATATAGAAAATCAGTTACCAGATGCATTTATAAATACTAAGAAAGTAACTAAGTCACATATACTAGCTGCAXXXXXXXXXXAACATTCAGTTCCAAAGATAAAAATTCTCGAAAAAGAAATAGTCAATAAATGACTCAGTTAAGAATATGGATGCAGGGATCAAATCCCGAGCGGAAGCGT
CTAAAATTCAGAAAATAATTCATCTTCAAATATAGAAAATCAGTTACCAGATGCATTTATAAATACTAAGAAAGTAACTAAGTCACATATACTAGCTGCAXXXXXXXXXXAACATTCAGTTCCAAAGATAAAAATTCTCGAAAAAGAAATAGTCAATAAATGACTCAGTTAAGAATATGGATGCAGGGATCAAATCTCGAGCGGAAGCGT
>Marker3638
ACCGTGAGATCTACCTTCGGCCTCGAGGCACCTTTGGCATGTCCCCCTAACAGATGGTGTTTGTGTAGGTCAATATCAAGATGGATTGAGAGAGTGTTCAXXXXXXXXXXTGTCCCCCTATAGGATAGCTGTTTTGCACATTTCTTTATTTTAACTCCTGTAAGAGGATAAGGTTACTTACTCATTTGTCCTAATCTTCTTTTTCCTATG
ACCGTGAGATCTACCTTCGGCCTCGAGGCACCTTTGGCATGTCCCCCTAACAGATGGTGTTTGTGTAGGTCAATATCAAGATGGATTGAGAGAGTGTTCAXXXXXXXXXXTGTCCCCCTATAGGATAGCTGTTTTGCACATTTCTTTATTTGAACTCCTGTAAGAGGATAAGGTTACTTACTCATTTGTCCTAATCTTCTTTTTCCTATG
>Marker37390
TTTGTAATTGTTACAATTGTTGTAAAGTGTTACAAATGATCCGATCTTGATCATTCATATGGAGACATGTGAATGGAGGTATCCTATACAAAGAGTTTGTXXXXXXXXXXTTATATTTCGCTTTGATGACCTGGGTAACTCAATCTTAATCCTAAGCTAACTATGAACTCCTATTGATTTGGGATTATCTTTAGATTTGCATGGATGAGG
TTTGTAATTGTTACAATTGTTGTAAAGTGTTACAAATGATCCAATCTTGATCATTCATATGGAGACATGTGAATGGAGGTATCCTATACAAAGAGTTTGTXXXXXXXXXXTTATATTTCGCTTTGATGACCTGGGTAACTCAATCTTAATCCTAAGCTAACTATGAACTCCTATTGATTTGGGATTATCTTTAGATTTGCATGGATGAGG
>Marker6027
AAAACTCCTTCCAAGGGTTCATAAGTACATTTTGAACCCAACTTCGTCAAGTTTGGACTTCGAGTACATTTCGACAAGTAGAAATCCAAAGTTCATCCTTXXXXXXXXXXGCCTTGACCTTTTGTGTCATAGTTCGTCCGCACAGGTCAAAACTCTTTTCCATGGTTCATATGTACCTTTTAAACCAAACTTCATCCAAATTTGAACTTG
ATAGGCACAAAACTCCTTCCAAGGGTTCATAAGTACATTTTGAACCCAACTTCGTCAAGTTTGGACTTCGAGTACATTTCGACAAGTAGAAATCCAAAGTXXXXXXXXXXGCCTTGACCTTTTGTGTCATAGTTCGTCCGCACAGGTCAAAACTCTTTTCCATGGTTCATATGTACCTTTTAAACCAAACTTCATCCAAATTTGAACTTG
>Marker3564
CCTATCAATATCTCTGAGCGAGGCTTTGTTCAAAGACTCTGCTATTGAAGGAGCCAGCTTGAGAGCGAAGCTCATCCCACCATCTATCCATCCACAACCGXXXXXXXXXXATGTTCCTTCTATCTTATTGTTCATTCGTCATGTATCAAACCCTCAATAGAAATATTAATAGTTTCGATATAATTCACTATTCATCTTCTATCTTTCACC
CCTATCAATATCTCTGAGCGAGGCTTTGTTCAAAGACTCTGCTACTGAAGGAGCCAGCTTGAGAGCGAAGCTCATCCCACCATCTATCCATCCACAACCGXXXXXXXXXXATGTTCCTTCTATCTTATTGTTCATTCGTCATGTATCAAACCCTCAATAGAAATATTAATAGTTTCGATATAATTCACTATTCATCTTCTATCTTTCACC
>Marker13476
TAAAGTGGATACATTACGATTTTGGCATTTGCTTTCTTATTAATTTGTTGATGAAATTATAATTGCTCACATGTATATGAGCTTTAATGTGTTACAAAGGXXXXXXXXXXTCAGCTGGCCGAGAGAATTTGAGAAAAAATGGCTCACACACCCGAAAATGGCTTCCAGACCCAATAATTCGACCCATTTCAGCGTCCAACCCGGTTTGAT
TAAAGTGGATACATTACGATTTTGGCATTTGCTTTCTTATTAATTTGTTGATGAAATTGTAATTGCTCACATGTATATGAGCTTTAATGTGTTACAAAGGXXXXXXXXXXTCAGCTGGCCGAGAGAATTTGAGAAAAAATGGCTCACACACCCGAAAATGGCTTCCAGACCCAATAACTCGACTCATTTCAGCGTCCAACCCGGTTTGAT
>Marker10813
CCCTACCTTTTATATCCATATACTACAAACCATTTTGGTTATCACTTAAGACATGATCCACTTGTATGTCACCATATACATGCTTGAGTTACATACAGATXXXXXXXXXXTACAACACAAGTGTTCGTACAAACTGTTTATAAACTACAGGACATGACATTTTAGGGCATCAACCCCAACAATCTCCCACTTGTCCTAAAGCGAAGTGGG
CCCTACCTTTTATATCCATATACTACAAACCATTTTGGTTATCACTTAAGACATGATCCACTTGTATGTCACCATATACATGCTTGAGTTACATACAGATXXXXXXXXXXTACAACACAAGTGTTCGTACAAACTGTTTATAAACTACAGAACATGACATTTTAGGGCATCAACCCCAACCATCTCCCACTTGTCCTAAAGCGAAGTGGG
>Marker49525
CACCACAAGATCTTCTCTACTATTCTCTTGCAATCTTAGATTGAGTTGTGGGACTCAAAACAAGCTTGAATCGAAGGGAATTGAAGATGAGGTTACTGGTXXXXXXXXXXGACTTTCAAAGAACTAATAGCCTTGCATGAATCATAGCTCATGCTTGAATAATTGAGCTAAAGAAAAGTAGAATTGCGTGTGAGCTGCTACAATTTGAAA
CACCACAAGATCTTCTCTACTATTCTCTTGCAATCTTAGATTGAGTTGTGGGACTCAAAACAAGCTTGAATCGAAGGGAATTGAAGATGAGGTTACTGGTXXXXXXXXXXGACTTTCATATAACTAATAGCCTTGCATGAATCATAGCTCATGCTTGAATAATTGAGCTAAAGAAAAGTAGAATTGCGTGTGAGCTGCTACAATTTGAAA
>Marker9188
TCATCTCAAATGCAGTAAAATTAAGTATCCATAATACTAGTATAACAAGTATCTAGAAGAAGAATAAAAAATAAAATAACTGAGAGGATGACAATGGATGXXXXXXXXXXATCCACAAGACAGCAAGACCTGTCTATCAATAGGCATGAAGAACAAAGAAAAGTTTAAATTTATACGCATGTCTTTCATGCACAAACTACAATATACCAT
TCATCTCAAATGCAGTAAAATTAAGTATCCATAATACTAGTATAACAAGTATCTAGAAGAAGAATAAAAAATAAAATAACTGAGAGGATGACAATGGATGXXXXXXXXXXATCCACAAGACAGCAAGACCTGTCTATCAATAGGCATGAAGAACAAAAAAAAGTTTAAATTTATACGCATGTCTTTCATGCACTAACTACAATATACCAT
>Marker16475
AACAACCCAACAACTCTTTGATTTATTTGTTACCGCAAAGTAATCTAAAAATTATTGCCGCATATTGTTTTCTTTAGTCCCTGAGTTCGACCCTGGGCTTXXXXXXXXXXATAACGCATCAGTGAGATCGGAGCGATCCGAACGCGCTCATGGAACTCTTAGACATGAGATCCTTCACATAGGTGACATGACCTGAATCTTAAGTGAGTT
AACAACCCAACAACTCTTTGATTTATTTGTTACCGCAAAGTAATCTAAAAATTATTGCCGCATATTGTTTTCCTTAGTCCCTGAGTTCGACCCTGGGCTTXXXXXXXXXXATAACGCATCAGTGAGATCGGAGCGATCCGAACGCGCTCATGGAACTCTTAGACATGAGATCCTTCACATAGGTGACATGACCTGAATCTTAAGTGAGTT
>Marker6870
CACAGCAAAATGGTGTAGAAAAATCGAGAAATCGAACCTTGTTAGACATGGTTCATTCAATGATGAGTTACACACAGTTACCTCAGTCCTTTTGGGGGTAXXXXXXXXXXTATGAGTTATAAAGAGGACATAAAGATAGTTTATGTCACTTCAAAATTTGGGTTTCAGAAAAACCGTATGAGTTATAAAGAGGACGTAAAGAAACAAAAG
CACAGCAAAATGGTGTAGAAAAATCGAGAAATCAAACCTTGTTAGACATGGTTCATTCAATGATGAGTTACACACAGTTACCTCAGTCCTTTTGGGGGTAXXXXXXXXXXTATGAGTTATAAAGAGGACATAAAGATAGTTTATGTCACTTCAAAATTTGGGTTTCAGAAAAACCGTATGAGTTATAAAGAGGACGTAAAGAAACAAAAG
>Marker24968
TAAGAAAAATATTGATGTCATCTTATACAAAACCCAACATATCTTTGACGGATTTTGACATAAATTTAGGACTCCCTGGCATCTCTTTAAGGCATGGTTAXXXXXXXXXXTTTTATGAACGAATTTAAATTTTGATTGAGTTTAATTAGTAAATGATTATTATGAAATTAAGTAATCAAAGAAAATAGTTCCGAAAACTATGTATTACTT
TAAGAAAAATATTGATGTCATCTTATACAAAACCCAACATATCTTTGACGGATTTTGACATAAATTTAGGACTCCCTGGCATCTCTTTAAGGCATGGTTAXXXXXXXXXXTTTTATGAACGAATTTAAATTTTGATTGAGTTTAATTAGTAAATGATTATTAAGAAATTAAGTAATCAAAGAAAATAGTTCGGAAAACTATGTATTACTT
>Marker5521
CCCTCATGTCCCATTAGGTAGCCTACAAATAGGCACAACCTCGAACGTGGTTCCAGTTTCTTAGGATTAGCCTCAAGCATATGTACTGGGCAACCCTAGAXXXXXXXXXXAAATCCCAAAACGAGTCCGATAAGGAAGCATAACTCATTATCGACTGAACCATGTCCAACAAGGTTCTATTTCTCCTCTCCGATACACCATTCTGCTGAG
CCCTCATGTCCCATTAGGTAGCCTACAAATAGGCACAACCTCGAACGTGGTTCCAGTTTCTTAGGATTAGCCTCAAGCATATGTGCTGGGAAACCCTAGAXXXXXXXXXXAAATCCCAAAACGAGTCCGATAAGGAAGCATAACTCATTATCGACTGAACCATGTCCAACAAGGTTCTATTTCTCCTCTCCGATACACCATTCTGCTGAG
>Marker6862
CTACTTAAATTCCATTTTCAGATGATCCTTCATTTTTCACTCAACTCTTTTGTATTGTCTTGCACAGGCATAGCATGTTAGTGTAAATAATACATCTTTTXXXXXXXXXXATTAATACACTCCGACTCAAGTTTAACAACATCAAATCAACTTTAACATCAACACCGACTCAAGTTCAACCCACGAAACACGTTTCTCCAGAAACCTCGT
CTACTTAAATTCCATTTTCACATGATCCTTCATTTTCCACTCAACTCTTTTGTATTGTCTTGCACAGGCATAGCATGTTAGTGTAAATAATACATCTTTTXXXXXXXXXXATTAATACACTCCGACTCAAGTTTAACAACATCAAATCAACTTTAACATCAACACCGACTCAAGTTCAACCCACGAAACACATTTCTCCAGAAACCTCGT
>Marker6182
TCAAACTTCATATTGAATCACACAATTCTGCAAGGCAAATCGATATAACGATAAAGATTTAAAGAAAACACTTTACCAACCTGCTGAAAAGTTGATGACAXXXXXXXXXXAGCTCACCAATAATTATCATAACCTTCTTCTCTAAAGATCGAAAATGCAGAATCAACATACCCAATTTTCATGTAAATGTTCAAATTCTAGGAACGTCTT
TCAAACTTCATATTGAATCACACAACTCTGCAAAGCAAATCGATATAACGATAAAGATTTAAAGAAAACACTTTACCAACCTGCTGAAAAGTTGATGACAXXXXXXXXXXAGCTCACCAATAATTATCATAACCTTCTTCTCTAAAGATCAAAAATGCAGAATCAACATACCCAATTTTCATGTAAATGTTCAAATTCTAGGAACGTCTT
>Marker6222
TTCGATACTTTCTATGTATTTGTTGCTACTTTGTAGGTTTAAATGACGTTTAGGTGGAACTAGGACACATTTGTAGCTTGGGGGAGGGGGGAGAAGGGAGXXXXXXXXXXAAAGAACTTTGTTCTTGACTTATTTTTAAGGATCCGATAGTTGTGTAGGTTTAAAGGACGTTTATGTGGATTTACGACACGCTTATAGCGTGGGGCAGGG
TTCGATACTTTCTATGTATTTGTTGTTACTTTGTAGGTTTAAATGACGTTTAGGTGGAACTAGGACACATTTGTAGCTTGGGGGAGGGGGGAGAAGGGAGXXXXXXXXXXTCTTGACTTATTTTTAAGGATCCGATAGTTGTGTAGGTTTAAAGGACGTTTATGTATTTGTTTAAGTGGATTTACGACACGCTTATAGCGTGGGTCAGGG
>Marker14787
CACGATCTCATTTTTTTATATATAAAGATATGATAACAAATAAAAGCAAGGTAATGAAAGTTCATGAAGCATTTATAGGAAGAAAAATATTCCAAAGGATXXXXXXXXXXACGTCTATGGCGACTTTCTCTTCTTTTCTCGATCTTCTGGGATCTTGATTGCCTTAATCTAGAGCTTTTCCCCATTGACGTTCATCATGATCTCCCCCTT
CACGATCTCATTTTTTTATATATAAAGATATGATAACAAATAAAAGCAAGGTAATGAAAGTTCATGAAGCATTGATAGGAAGAAAAATATTCCAAAGGATXXXXXXXXXXACGTCTATGGCGACTTTCTCTTCTTTTCTCGATCTTCTGGGATCTTGATTGCCTTAATCTAGAGCTTTTCCCCATTGACGTTCATCATGATCTCCCCCTT
>Marker14165
AGACTACTTCCAAATTATAGTATCGTAATCATGATGGAGTAGCGTTCTTTTGCAGTTCAAATTATTTGTTAATATTATTTAAAGGGAATCTGTTCCTGATXXXXXXXXXXTACTTGGGTGAGACATAGTAATTTTATCACTCAACTCGACATTTTAAGAATGTAGTTCCACCTTTGAGATATAATGGGAACTACTCTTATGTGATGCTTG
AGACAACTTCCAAATTATAGTATCGTAATCATGATGGAGTAGCGTTCTTTTGCAGTTCAAATTATTTGTTAATATTATTTAAAGGGAATCTGTTCCTGATXXXXXXXXXXTACTTGGGTGAGACATAGTAATTTTATCACTCAGCTCGACATTTTAAGAATGTAGTTCCACCTTTGAGATATAATGGGAACTACTCTTATGTGATGCTTG
>Marker8193
CTAACGGAATCGTAGAAGATGAAGGTGTAGAAATTTCATCCATTTTTAATATATAGAAATCAACTGAAAAAATCAAGTCTTTAACTTGCAACAATACATCXXXXXXXXXXTTTCGAATCCTCATAAACATGGTAGGGAATAAAATTAATAGACTCTCCTAAATCTAACATGGCATGCCGGGTGACTCCATTACCAATTATGCAAGCTAAA
CTAACGGAATCGTAGAAGATGAAGGTGTAGAAATTTCATCCATTTTTAATATATAGAAATCAACTAAAAAAATCAAGTCTTTAACTTGCAACAATACATCXXXXXXXXXXTTTCGAATCCTCATAAACATGGTAGGGAATAAAATTAATAGACTCTCCTAAATCTAACATGGCATGCCGGGTGACTCCATTACCAATTATGCAAGCTAAA
>Marker6282
TTAAGGAAGCAAAGGACAAGTTGGAAAAGAAAGTGGAGGAACTTACTTGGCGCATACAGTTAGAAAAACGCCTAAGGGTAATTTTATACTATTTTAACATXXXXXXXXXXTCCCCAATAAGACATTCAGGCAGTTCCTTTCCAACTAAATCTAAAAAGAAGCAGTCAATTTGAAACAATCAATTGCTTGTAGTTTTGATCTTCCTTTTTG
TTAAGGAAGCAAAGGACAAGTTGGAAAAGAAAGTGGAGGAACTTACTTGGCGCATACAGTTAGAAAAACGCCTAAGGGTAATTTTATGCTATTTTAACATXXXXXXXXXXTCCCCAATAAGACATTCAGGCAGTTCCTTTCCAACTAAATCTAAAAAGAAGCAGTCAATTTGAAACAATCAATTGCTTGTAGTTTTGATCTTCCTTTTTG
>Marker5786
GGTGTGTTTTGGAGAAGACAACTGCTGTTGATCAAGATCTTGAAGAGTTGTACAAAGATATGACTACAAACCCTCTTTTATTAGATAGGCGTGCTTTAGTXXXXXXXXXXTTTGCTGATGCTACCAAAATAGATGAACCTTCTTTTAACTTTGATATGTTTGATTTGCAGGTACAAGGGACCGAGCTGGCTCTCCCTAGTCATTTGAAAT
GGTGTGTTTTGGAGAAGACAACTGCTGTTGATCAAGATCTTGAAGAGTTGTACAAAGATATGACTACAAACCCTCTTTTATTAGATAGGCGTGCTTTAGTXXXXXXXXXXTTTGCTGATGCTACCAAAATAGATGAACCTTCTTTTAACTTTGATATGTTTGATTTGCAGGTACAAGAGACCGAGCTGGCTCTCCCTAGTCATTTGAAAT
>Marker24908
ATTTCTTTTATTTTTTTACAATTTGTTATTGTAACTACTTGTATAAGAAAAATAATATAAATACTCATCATTTACAAATTCCGTAGCATACAACATGCAAXXXXXXXXXXCCCGTGGATGTAGGCATCATTTGCCGAACCACGTATATCGTCGCGTAAAACTCTTTTTCCTCTTTTCTTCTACAAGATCGTATGCTCTTTATCAACAATT
ATTTCTTTTATTTTTTTACAATTTGTTATTGTAACTACTTGTATAAGAAAAATAGTATAAATACTCATCATTTACAAATTCCGTAGCATACAACATGCAAXXXXXXXXXXCCCGTGGATGTAGGCATCATTTGCCGAACCATGTATATCGTCACGTAAAACTCTTTTTCCTCTTTTCTTCTACAAGATCGTATGCTCTTTATCAACAATT
>Marker11716
CTAAACGATCGTGTAGCTTTTACTAAGCGATCGTGCACGAGAGCGATATTACCTAAACGATCATGTACCTTTTTCTAAATGATCAAGCATTCGTCATACGXXXXXXXXXXGACTCTCACTCCGACAATACTGAGGTTACTGAGTTGTGGTGTCCTCCTTGCTACTTGTTCGTGTAGAAGACCGTTCGGTGGTGAGCGACAGCGAGATTTG
CTAAACGATCGTGTAGCTTTTACTAAGCGATCGTGCACGAGAGCGATATTACCTAAACGATCATGTACCTTTTTCTAAATGATCAAGCATTCGTCATACGXXXXXXXXXXGACTCTCACTTCGACAATACTGAGGTTACTGAGTTGTGGTGTCCTCCTTGCTACTTGTTCGTGTAGAAGACCGTTCGGTGGTGAGCGACAGCGAGATTTG
>Marker3386
TCAACTTTTCGGTGACAAATATTCGGCGCATCAGACAGAGAATTAAAGCCATCCCATCAGTGCAATCATAAGAGAGAAGATGTCTTTCACCCAGAAGCTCXXXXXXXXXXAAGACTCGAACCTAACCACCCCGCTTTTGGAGAATAGCCTTGTTCTTAGTTTTTCTTTTATATTAAGGCGGAAGCGAGATTGTGCCAAGAGATCGTTCCA
TCAACTTTTCGGTGACAAATATTCGGCGCATCAGACAGAGAATTAAAGTCATCCCATCAGTGCAATCATAAGAGAGAAGATGCCTTTCACCCAGAAGCTCXXXXXXXXXXACCTAACCACCCCGCTTTTGGAGAATAGCCTTGTTCTTAGTTTTTCTTTTATATTAAGGAGGAAGCGAGAGAAGCGAGATTGTGCCAAGAGATCGTTCCA
>Marker4518
GATCGTATAGAAAAACGTAGGCAATCGTATAGGTTTTGAGAAGGTGATCGTCTAATTGTTATAGCGATCGTGTAGGAGTTTGTGGGCGATCGTGTAGTGAXXXXXXXXXXTAGCATTTAGTATATGATAGTATCGTAAAAGGTAGGCAATCGTATGGGTTTTGAGAAGACGATCGTCTAATTGTAATGTTAGCCAATCGTGTAGGAGTTT
GATCGTATAGAAAAACGTAGGCAATCGTATAGGTTTTGAGAAGGTGATCGTCTAATTGTTATAGCGATCGTGTAGGAGTTTGTGGGCGATCGTGTAGTGAXXXXXXXXXXTAGCATTTGGTATATGATAGTATCGTAAAAGGTAGGCAATCGTATGGGTTTTGAGAAGACGATCGTCTAATTGTAATGTTAGCCAATCGTGTAGGAGTTT
>Marker4971
TCTAGTGGTGGTTCGGAAGAGTTCGGGTCGAGATTCAGCGAGGAAAAGCGGTTTTCGAAAACTGCAAAGGTAAGTTAATTTACTGTTTTTCCTACTTTTTXXXXXXXXXXTCTTGGGCTCCATCATGTGGTATTAGAGCATGCTTTAATTACGCTCAATTGCTTTTAGTGGGTGTTTTTTTTTCCTTTCTATTCAAGTGTTAAATGAAAT
TCTAGTGGTGGTTCGGAAGAGTTCGGGTCGAGATTCAGCGAGGAAAAGCGGTTTTCGAAAACTGCAAAGGTAAGTTAATTTACTGTTTTTCCTACTTTTTXXXXXXXXXXTCTTGGGTTCCATCATGTGGTATTAGAGCATGCTTTAATTACGCTCAATTGCTTTTAGTGGGTGTTTTTTTTTCCTTTCTATTCAAGTGTTAAATGAAAT
>Marker7024
TTGCTAATTCTTCTTCCGAATGTGTGCAGTAACCTATTGAGTTCCACATAAGGTCTCAAACCCCCATGCTCGTTGAGGTAGAGTCTCTTTCTCAACTTGCXXXXXXXXXXCTCCCTGCTGTACTAAAAACAAGTCGGTAAGGTAAAATATGAGGTCGAGCCTCATGTTGAGGAGTCTCAGGTAATATGATGAAAAACCATATTCGAAGTG
TTGCTAATTCTTCTTCCGAATGTGTGCAGTAACCTATTGAGTTCCACATAGGGTCTCAAACCCCCATGCTCGTTGAGGTAGAGTCTCTTTCTCAACTTGCXXXXXXXXXXCTCCCTGCTGTACCAAAAACAAGTCGGTAAGGTAAAATATGAGGTCGAGCCTCATGTTGAGGAGTCTCAGGTAATATGATGAAAAACCATATTCGAAGTG
>Marker6544
CTGTTTTCTGATAGAAAATACTTTGACCTACTGTAATTTATTGCTTAGTTCTTGAAATAAACTTGACATTTTCACGACTCTTCCTTGGTCTATTAGAGGGXXXXXXXXXXATAAGTTTGCACTTCAAACACAGACTATTGTTCCCCAACATAGAGTGGGTTGTAATATCCCACTCCACCCGCTTGAAGTTGGGGCCCAAACACCTCCTTA
CTGTTTTCTGATAGAAAATACTTTGACCTACTGTAATTTATTGCTTAGTTCTTGAAATAAACTTGACATTTTCACGACTCTTCCTTAGTCTATTAGAGGGXXXXXXXXXXATAAGTTTGCACTTCAAACACAGACTATTGTTCCCCAACATAGAGTGGATTGTAATATCCCACTCCACCCGCTTGAAGTTGGGGCCCAAACACCTCCTTA
>Marker5823
TCTGACCGTTAGGGTCCAACTCACTTTCCTTCACTGAGTGGCGTAAGGTATTTCCTATCATTTGTTGATGATTATTCAAGAAAAAGTTAGGTGTATTTCTXXXXXXXXXXCATCAAACATTTGAAAACTGACAATGGTTTAGAGTTTTATAGAAAAAAAATTCAACTTGTTTTGCAGGGAAAATGGAATTGTAAGACATAAAATAGTGAG
TCTGACCGTTAGGGTCCAGCTCACTTTCCTTCACTGAGTGGCGTAAGGTATTTCCTATCATTTGTTGATGATTATTCAAGAAAAAGTTTGGTGTATTTCTXXXXXXXXXXATCAAACATTTGAAAACTGACAATGGTTTAGAGTTTTATAGAAAAAAAAATTCAACTTGTTTTGCAGGGAAAATGGAATTGTAAGACATAAAATAGTGAG
>Marker12043
AAATATTGTGGTTCTTCTTGATTTCCTTAAGAGGGGATGCTGGGAAATGGATTGCCTTCGTCGCAGTGGTATTAAGGCTCTTCTTTCCACGACATTTCCCXXXXXXXXXXTATGATTAAGGGTTGTTTTGGATTTATGATGCATTTCAATAATTAACTACAAAGAGGCATTTGTCAATCAGTATTTTTCTTCAACCTTGTATTTGTTGAG
AAATATTGTGGTTCTTCTTGATTTCCTTAAGAGGGGATGCTGGGAAATGGATTGCCTTCGTCGCAGTGGTATTAAGGCTCTTCTTTCCACGACATTTCCCXXXXXXXXXXTATGATTAAGGGTTGTTTTGGATTCATGATGCATTTCAATAATTAACTACAAAGAGGCATTTGTCAATCAGTATTTTTCTTCAACCTTGTATTTGTTGAG
>Marker6179
CTTAAGTCATTTCACATGCCTAAGTGGGGTGACTTCACAATTTTTGGGGCCAGTGCACGTTGGAGATGACCAATAGTTTGACTGTTCAGAGAAAGATAAAXXXXXXXXXXGTGAAAAAGGAGTTGTATTTTGTTTCCTGACTTTGCAATGTGTGAGTAGGTGCCACAATGAGACCATTTCGTGGTAGGCTTGCGAGCCTCACCCTAAAGA
CTTAAGTCATTTCACATGCCTAAGTGGGGTGACTTCACAATTTTTGGGGCCAGTGCACGTTGGAGATGACCAATAGTTTGACTGTTCAGAGAAAGATAAAXXXXXXXXXXGGTGAAAAAGGAGTTGTATTTTGTTTCCTGACTTTGCAATGTGTGAGTAGGTGCCACAATGAGACCATTCATGGTAGGCTTGCGAGCCTCACCCTAAAGA
>Marker19365
AATATTGCGGTCGCATGCGTCCATCGCATTAAAAAAGCTAATTTGAGTATTTTTGTTGAGAAAATGCATTAGCGCAAGGCAGAAATGCGATCCACAGAAAXXXXXXXXXXATCTGCTCAAGAAGGTTGCCGTCATGGTGGGCACATTTGGGTGAAAAATATAATAAATCATGATGGGACAGAAAGCTGATGACGGTCAATTCCGAATTAA
AATATTGCGGTCGCATGCGTCCATCGCATTAAAAAAGCTAATTTGAGTATTTTTGTTGAGAAAATGCATTAGCGCAAGGCAGAAATGCGATCCACAGAAAXXXXXXXXXXATCTGCTCAAGAAGGTTGCCGTCATGGTGGGCACATTTGGGTGAAAAATATAATAAATCATGATGGGACAGAAAGCTGATGACGGTCAATTCTGAATTAA
>Marker3649
CACAGAAGATGGGGCATGAAAGAGGGACAAAAAGTAAGAAGGTAAGTTGAATAGAATGGCATTGAGGAGGGTGATTCTACCTCCTTTAGAAAGGAAATTAXXXXXXXXXXAATATAAATTCAAGGCTTCATCTAAAATGAATCCAATATCACACATTTGATTAGTCAATGCATTCAATTCTGAATGTGTCCTATCTCCGGTAAGAAAAAC
CACAGAAGATGGGGCATGAAAGAGGGACAAAAAGTAAGAAGGTAAGTTGAATAGAATGGCATTGAGGAGGGTGATTCTACCTCCTTTAGAAAGGAAATTAXXXXXXXXXXAATATAAATTCAAGACTTCATCTAAAATGAATCCAATATCACACATTTGATTAGTCAATGCATTCAATTCTGAATGTGTCCTATCTCCGGTAAGAAAAAC
>Marker7034
CCAACACAAAAAGGACTTCATAACAACATTAATAACAAGGACAAGGTAATATTTATAAGATGCTTATCATAAAAGTCTATTTGTTCAAAATTATTTGATAXXXXXXXXXXTTACAATCATGGATAAATCATGGATGAAAATGAATAGAATGTAGCCTGAGTATGGTTTAGGGGTCGATATTTGAAGTGTGTTAATGCAAAGACTCTAGAT
CCAACACAAAAAGGACTTCATAACAACATTAATAACAAGGACAAGGTAATATTTATAAGATGCTTATCATAAAAGTCTATTTGTTCTAAATTTGTTGATAXXXXXXXXXXTTACAATCATGGATAAATCATGGATGAAAATGAATAGAATGTAGCCTGAGTATGGTTTAGGGGTCGATATTTGAAGTGTGTTAATGCAAAGACTCTAGAT
>Marker9594
AAATTATAAACCAAAAAATGGTGACTGTTAGAATCAGTTACAAAGAGTTGTTTCTGTCTAATGGTTGAGAATGTCTCATCCCAGTGAAGGGGCACCTGATXXXXXXXXXXATAAGCATTCAAATTCACTAATTTTGGCAAAAACTAAAGCATGTTCTTCTAAAAAATGGGTTTTCAGAACATACCTTTGATGAACTCTCCAAGAAAACGT
AAATTATAAACCAAAAAATGGTGATTGTTAGAATCAGTTACAAAGAGTTGTTTCTGTCTAATGGTTGAGAATGTCTCATCCCAGTGAAGGGGCACCTGATXXXXXXXXXXATAAGCATTCAAATTCACTAATTTTGGCAAAAACTAAAGCATGTTCTTCTAAAAAATGGGTTTTCAGAACATACCTTTGATGAACTCTCCAAGAAAACGT
>Marker18778
CAAATATTTCCCATCTGAGAATTTTTGGATGTGCCGTATATGTTCCAATTGCTCCACCACAACAGATTAAGATGAGTCCTCAAAGGAGGTTAGGTATATAXXXXXXXXXXAAAAATTTCCAACATTAGGGGGAAGGAATTAACAAATTGGAAAAAGAAATTACATGGAATGCATCGTTATTGTCTCATTTAGATCCTCATACAGATCAAT
CAAATATTTCCCATCTGAGAATTTTTGGATGTGCCGTATATGTTCCAATTGCTCCACCACAACAGATTAAGATGAGTCCTCAAAGGAGGTTAGGTATATAXXXXXXXXXXAAAAATTTCCAACATTAGGGGGAAGGAATTAACAAATTGGAAAAAGAAATTACATTGAATGCATCGTTATTGTCTCATTTAGATCCTCATACAGATCAAT
>Marker31872
CTTTTCCTAAGCGATCGTTTAGCTCTTGATATTTACGAAATGATCGTATAGACGATCGCTTAGTTTTTTCTACATGATCGTTTAGACGATCCCTTACCCTXXXXXXXXXXCTATACGATAGACGAGCTCATCTCCCACTCCAAGAATACTGAGGGCTCTAAGTGATGGTTTCATCTCTGTTTCCTTCTGTTCGTGTGGAGTTTGTTCGAG
CTTTTCCTAAGCGGTCGTTTAGCTCTTGATATTTACGAAATGATCGTATAGACGATCGCTTAGTTTTTTCTACACGATCGTTTAGACGATCCCTTACCCTXXXXXXXXXXCTATACGATAGACGAGCTCATCTCCCACTCCAAGAATACTGAGGGCTCTAAGTGATGGTTTCATCTCTGTTTCCTTCTGTTCGTGTGGAGTTTGTTCGAG
>Marker7588
CTTTTATTAAACGATCGCTTAGTAAAACCTACATGACTATTACATGAGTACTTAAACTTTATATGAAGACATAAAAGTGGATCAAGTTCGAGTAAATAGTXXXXXXXXXXCTTGTAAAGTGCTACAAACGAAGTGATCCTAATTCGTACATGTCATGACATGAGAAGTGGGTGCATCCTATGCAATAAGTCACTCTTACTTTATAACGTT
CTTTTATTAAACGATCGCTTAGTAAAACCTACATGACTATTACATGAGTACTTAAACTTTATATGAAGACATAAAAGTGGATCAAGTTCGAGTAAATAGTXXXXXXXXXXGTTGTAAAGTGCTACAAACGAAGTGATCCTAATTCGTACATGTCATGACATGAGAAGTGGGTGCATCCTATGCAATAAGTCACTCTTACTTTATAACGTT
>Marker43732
ACAGGTACAAACTCATTTCCAGGGTAAGTACCATTTGAACAAGATTTCGTCAAAATTTGGACTTGAAGCACATTTCGAATATTAGAAACCCAAAGTTCCTXXXXXXXXXXTACCTTTTGATCCAAACTTGGACTTGGAGCACATTTTGACAAGTAGAATCCTAAAATTCGTCATTTTCAGATTCTGTCATGATGTTTTGTGCCTAAGTTT
ACCGGTACAAACTCATTTCCAGGGTAAGTACCATTTGAACAAGATTTCGTCAAAATTTGGACTTGAAGCACATTTCGAATATTAGAAACCCAAAGTTCCTXXXXXXXXXXTACCTTTTGATCCAAACTTGGACTTGGAGCACATTTTGACAAGTAGAATCCTAAAATTCGTCATTTTCAGATTCTGTCATGATGTTTTGTGCCTAAGTTT
>Marker10323
GTTCAAATAATAATCTAAAATGTCTGCAGTAAATGGATGAAGGTTGGGTGCCTTATCTTGGTTACACTGTGGATACGACCAACTTTGTAATTGTTACATGXXXXXXXXXXACTACAAAATAATTAGTTTCTCTTTATAACACTGTTATTTGAAGAACTAATATTTTACTAGGATGACCATAAAAGACTTGACCTTAATCCTGAGTGAATT
GTTCAAATAATAACCTAAAATGTCTGCAGTAAATGGATGAAGGTTGGGTGCCTTATCTTGGTTACACTGTGGATACGACCAACTTTGTAATTGTTACATGXXXXXXXXXXACTACAAAATAATTAGTTTCTCTTTATAACACTGTTATTTGAAGAACTGATATTTTACTAGGATGACCATAAAAGACTTGACCTTAATCCTGAGTGAGTT
>Marker9518
CATTTTCATATAGCTCATGAAAAACACCCACCAAGCCAAAATTAAATCAAATTGAATGCTTAAGTGATGCTCTGATACCAATTGCAAGAGTTTATCAGCAXXXXXXXXXXCTAAAGAATGCTCATATAATAATAAGAGGGTTTCAAGCAATACTTTTGTAGAACCTTCAGAATCTCGATTCTAAGCTGCAAAACTTCTCCAAATCTCGTT
CATTTTCATATAGCTCATGAAAAACACCCACCAAGCCAAAATTAAATCAAATTGAATGCTTAAATGATGCTCTGATACCAATTGCAAGAGTTTATCAGCAXXXXXXXXXXCTAAAGAATGCTCATATAATAATAAGAGGGTTTCAAGCAATACTTTTGTAGAACCTTCAGAATCTCGATTCTAAGCTGCAAAACTTCTCCAAATCTCGTT
>Marker6999
ACCACCATCTCCACAAGAAAAAATCATGAATCAACTTATCCAAAACCTGAATAACATTAGAGGGAATTGGGTCTCAAACCAAACTCTAGAAATCTATCAAXXXXXXXXXXAACAATTAGCTAATCAATTAACATCTTCCTACGTAATTACAAAAAAGGGCCCTCCGGCCTTACATCAAATCCACCCCTCCCAAATCAAACTCGCCCTCGA
ACCACCATCTCCACAAGAAAAAATCATGAATCAACTTATCCAAAACCTGAATAACATTAGAGGGAATTGGGTCTCAAACCAAACTCTAGAAATCTATCAAXXXXXXXXXXAACAATTAGCTAATCAATTAACATCTTCCTATGTAATTACAAAAAAGGGCCCTCCGGCCTTACATCAAATCCACCCCTCCCAAATCAAACTCGCCCTCGA
>Marker67733
ATTTTTACTCTAGTCTTACTTCGGTTTAAAGTTGAATTAAAAAAATTAAAAATTTGGGTCCAAACTGATACAATCTAACTTTAATTTATAGTCAAGATTGXXXXXXXXXXAGTTCTTTTTTATGCAATGTGACATATTTTTACTAGATGTAGTTTGAACGACATGATAGATGGATTGCGCCCAATTTTTATTTGCTATATATGTAAAATG
ATTTTTACTCTAGTCTTACTTCGGTTTAAAGTTGAATTAAAAAAATAAAAAATTTGGGTCCAAACTGATACAATCTAACTTTAATTTATAGTCAAGATTGXXXXXXXXXXAGTTCTTTTTTATGCAATGTGACATATTTTTACTAGATGTAGTTTGAACGACATGATAGATGGATTGCGCCCAATTTTTATTTGCTATATATGTAAAATG
>Marker16642
CTTGTACGTTTATCAGAATTGTAGCATCTTTCACCCAAGTGTATTCCACATCTAAAGGGCTAGTGCCCCTCCTAATCTCATCATACAACTCTGGGCTACGXXXXXXXXXXTATTATCCAAATACATGTACTCATCGAGGTAGATATATTAGCCGTAATGAACTTCTTCTTCAAATGGGTTGGATCGACATTGTCCATTAACTTCTTCTGA
CTTGTACGTTTATCAGAATTGTAGCATCTTTCACCCAAGTGTATTCCACATCTAAAGGGCTAGTGCCCCTCCTAATCTCATCATACAACTCTGGGCTACGXXXXXXXXXXTATTATCCAAATACATGTACTCATCGAGGTAGATATATTAGCCGTAATGAACTTCTTCTTCAAATGGGTTGGATCGACATTGTCCATTAACTTTTTCTGG
>Marker7354
TTTCGTCGGCGTTGCTGTCACTTCCTCCACAGGATTGATTTTTGGTCATATAATTTCGAACCCAATTGAGCTTCTTGGCCATATTGGGGGTTTTGCCACTXXXXXXXXXXCAACCCTTCTTATTTCACTTTCACCAGAGGGGCTCTGCTCACTGCCGTGATCGGCATTCTGTTTCAGCCATGGAGGCTTCTGAGCTCAAGTGAGAGCTTC
TTTCGTCGGCGTTGCTGTCACTTCCTCCACAGGATTGATTTTTGGTCATATAATTTCGAACCCAATTGAGCTTCTTGGCCATATTGGGGGTTTTGCCACTXXXXXXXXXXCAACCCTTCTTATTTCACTTTCACCAGTGGGGCTCTGCTCACTGCCGTGATCGGCATTCTGTTTCAGCCATGGAGGCTTCTGAGCTCAAGTGAGAGCTTC
>Marker8916
AAAATGGACATTGTTTGCCTTAGATTTAGGATTGTTTTTAATGTGTTTTTATCATATTTGACGTGTTTGCTAGTGATTTTCTGGATTTATGATCAAGAAGXXXXXXXXXXTAGAGGAAAAATACTAATGAAGCCAAAGGGCAAAGCGTCACAATGCTAGTTATAGCATTGCAACATTACGATGTGATGCAGGGATAAATGCTCAAAGGAA
AAAATGGACATTGTTTGCCTTAGATTTAGGATTGTTTTTAATGTGTTTTTATCATATTTGACGTGTTTGCTAGTGATTTTCTGGATTTATGATCAAGAAGXXXXXXXXXXTAGAGGAAAAATACTAATGAAGCCAAAGGGCAAAGCGTCACAATGCTAGTTATAGCGTTGCAACATTACGATGTGATGCAGGGATAAATGCTCAAAGGAA
>Marker49676
CTTTTGAATTGCCGCAATGTAGCCTTATGCTACATGCAGTATCGTTACGCTGCCTTTTGAGTTGTCGTAGCATAGCCTTATGCTGCACACAGCATTGCTAXXXXXXXXXXGCCTTGCGCTCCAAGGTAGAATGCTTTGCTCTACTTCGATCCTTCATCATTTTTGCTCTATTCTTGCTCCAAAATTCTCCAAATTGAAGCCTGAATCTTG
CTTTTGAAATGCCGCAATGTAGCCTTATGCTACATGCAGTATCGTTACGCTGCCTTTTGAGTTGTCGTAGCATAGCTTTATGCTGCACACAGCATTGCTAXXXXXXXXXXGCCTTGCGCTCCAAGGTAGAATGCTTTGCTCTACTTCGATCCTTCATCATTTTTGCTCTATTCTTGCTCCAAAATTCTCCAAATTGAAGCCTGAATCTTG
>Marker13713
TTAGATAGTTTCATATAGTCTTTTAGCTATATAGTGCGTCTTATTATCTAAGATCATGTAATGTCCTAAAATAGGATCTTAGTCGCATATAATTTTATGAXXXXXXXXXXAAGAGAGAGAGAGAGAGAAGAAATAGAAGATAGGGAAAGGTGCAATACTTCACCAAGTCTTAAACCATTCCATTCTTTTAGTTTTAGGGCATCTAGTAAA
TTAGATAATTTCATATAGTCTTTTAGCTATATAGTGCGTCTTATTATCTAAGATCATGTAATGTCCTAAAATAGGATCTTAGTCGCATATAATTTTATGAXXXXXXXXXXGAGAGAGAGAGAGAGAGAAGAAATAGAAGATAGGGAAAGGTGCAATACTTCACCAAGTCTTAAACCATTCCATTCTTTTAGTTTTAGGGCATCTAGTAAA
>Marker9451
AATAAACGGCCATTCCTACTTCAACTTAGTACTGATAACAAACGTGGGGGGCGCCGGGGATGTGCATGCTGTGTCGGTGAAAGGCTCCAAAACTGGAGGGXXXXXXXXXXCTTTCAAGCTCACTACTAGCGACGGCCGTACGCTTGTTTCCAACAATGTCGTTCCTGCTGGTTGGTCCTTTGGCCAGACCTTCACCGGCGCCCAATTCCG
AATAAACGGCCATTCCTACTTCAACTTAGTACTGATAACAAACGTGGGGGGCGCCGGGGATGTGCATGCTGTGTCGGTGAAAGGCTCCAAAACTGGAGGGXXXXXXXXXXCTTTCAAGCTCACTACTAGCGACGGCCGTACGCTTGTTTCCAACAATGTCGTTCCTGCTGGTTGGTCCTTTGGCCAGACCTTCACCGGCCCCCAATTCCG
>Marker3922
CATATTGGTGAAGAAACTCATGCACGGACTATGAGGAACAAGCTTGAGTCGCTATGTGTCTTTAAAATTGGTAATAATAAAATGTTTATGATAAAACAAAXXXXXXXXXXATCAAGTTTGAGGATAAGATACTTGGGTTATGGGTTTTTGGTACATTACCGGACTTGTGAGAGACATTTAGAACTTTCTTATCGAACCCAGCCCTAATTG
CATATTGGTGAAGAAACTCATGCACAGACTATGAGGAACAAGCTTGAGTCGCTATGTGTCTTTAAAATTGGTAATAATAAAATGTTTATGATAAAACAAAXXXXXXXXXXATCAAGTTTGAGGATAAGATACTTGGGTTATGGGTTTTTGGTACATTACCGGACTTGTGAGAGACATTTAGAACTTTCTTATCGAACCCAGCCCTAATTG
>Marker5426
CTCCACGCCTTGCCTCAAAATTATGTGCCCCAAGTATTCTACTCGTTCCTTCGCAAATAGACATTTCTTCCTATTAGCATAGAGCTCATTCTCCCTCAACXXXXXXXXXXCGTAGATACGACTTGAATATTGTATTCATCAAGGCCTGAAACATGGAGGGTGCATTAGTCAATCCAAAAGGCATTACCAAGAATTCGTAATGTCCTTCAT
CTCCACGCCTTGCCTCAAAATTATGTGCCCCAAGTATTCTACTCGTTCCTTCGCAAATAGACATTTCTTCCTATTAGCATAGAGCTCATTCTCCCTCAACXXXXXXXXXXCGTAGATACGGCTTGAATATTGTATTCATCAAGGCCTGAAACATGGAGGGTGCATTAGTCAATCCAAAAGGCATTACCAAGAATTCGTAATGTCCTTCAT
>Marker50507
TACTTTTTTTCCCATGTTCTAAAAATCATGCCAACTTCTAAAAACTAAAACTAAAAACAAAAATAAAAATTGTAAAACGTAGTTTTTGTTTATTTAATTAXXXXXXXXXXCAAAAATGAAATATGTTTTGCAAGTTTTTCTAACAAAGAGAATTTGATAATCTGGTTGGCTCAAAATTTTTATTTAGGATTGAACTTTTTACTTTTGAAG
TACTTTTTTTCCCATGTTCTAAAAATCATGCCAACTTTTAAAAACTAAAACTAAAAACAAAAATAAAAATTGTAAAACGTAGTTTTTGTTTATTTAATTAXXXXXXXXXXCAAAAATGAAATATGTTTTGCAAGTTTTTCTAACAAAGAGAATTTGATAATCTGGTTGGCTCAAAATTTTTATTTAGGATTGAACTTTTTACTTTTGAAG
>Marker5443
CTTGAAGAACAATCGACACACACGATTTAGCATCGAAGTCTCGCCGAATTTTACTTTTAAGACAGTAGATCTTCCACGATACAATAACGATTGAGATTCGXXXXXXXXXXGGAAATGCTCACTCAAAAATCACCATGTCTATGATGTTTGTGTTGTAAGCGAAGAATGGGAAAAGCGTATAAGGACCTGATATACTGTGAGCGCCCTATT
CTTGAAGAACAATCGACACACACGATTTAGCATCGAAGTCTCGCCGAATTTTACTTTTAAGACAGTAGATCTTCCACGATACAATAACGATTGAGATTCGXXXXXXXXXXGGAAATGCTCACTCAAAAATCACCATGTCTCTGATGTTTGTGTTGTAAGCGAAGAATGGGAAAAGCGTATAAGGACCTGATATACTGTGAGCGCCCTATT
>Marker11607
GTCTTGACATAGATACTGATCAGAGATTTGTGCTTACCAGTGTATTGAAGTGGTGGAGAGGAAAGCTTCCCTCTCAGGCTTGCTTTCCCGGTAGAATTGAXXXXXXXXXXTAAATCCTATGTTGAAGTGAATGAAATTTCTAGGTGTTGAATAGATTTTCCTTGAGTAGTTTTGAGTTAAGCTTAAATTGATGAAAAAATTGACTAAGTG
GTCTTGACATAGATACTGATCAGAGATTTGTGCTTACCAGTGTATTGAAGTGGTGGAGAGGAAAGCTTCCCTCTCAGGCTTGCTTTCCCGGTAGAATTGAXXXXXXXXXXATAATCCTATGTTGAAGTGAATGAAATTTCTAGGTGTTGAATAGATTTTCCTTGAGTAGTTTTGAGTTAAGCTTAAATTGATGAAAAAATTGACTAAGTG
>Marker3787
CTCTCTTCAAGAGTCTTCAGCTCTATGGATTGATGTGGGCATCTATTAAAAGTGTATATTGTGTAGGAGACAGCTTCAACCCAATATTTTTCAAGTAATAXXXXXXXXXXTCTATGCCTTACTATGCCATGTTCCCTGTAAAACAAGTTGAACTCCTCTCCACAAAACTCTAAACTGTTATCAGCTCTCAAATGTTTAATTTGTTTAGAG
CTCTCTTCAGGAGTCTTCAGCTCTATGGATTGATGTGGGCATCTATTAAAAGTGTATATTGTGTAGGAGACAGCTTCAACCCAATATTTTTCAAGTAATAXXXXXXXXXXTCTATGCCTTACTATGCCATGTTCCCTGTAAAACAAGTTGAACTCCTCTCCACAAAACTCTAAACTGTTATCAGCTCTCAAATGTTTAATTTGTTTAGAG
>Marker9157
CTCCCTCAAGGGCAACGAGGGAGACACGAAGAAGTCTGAGGCATCAAAGATAGAATTAGCCAAGCAACCAAGAGAAGGATGCACAAGAAAACGAAGGCGCXXXXXXXXXXCGATAGCATGCCAATTTGTGTGTGGCCAAGCGCACGCACACACCCAAGAGAGGCAGGGCCTTGTGCGAGGCCAAGGAAGCACACAGGTGCGCGACCAAGC
CTCCTTCAAGGGCAACGAGGGAGACACGAAGAAGTCTGAAGCATCAAAGATAGAATTAGCCAAGCAACCAAGAGAATGATGCACAAGAAAACGAAGGCGCXXXXXXXXXXCGATAGCATGCCAATTTGTGTGTGGCCAAGCGCACGCACACACCCAAGAGAGGCAGGGCCTTGTGCGAGGCCAAGGAAGCACACAGGTGCGCGACCAAGC
>Marker6691
ATGATTTAACCATAATCGAATTTGTTTTTTCGTCTTTACAAACAAAAAAAAATAGGAGGTAAATTCACTGTGGCACATCAAGTTGTTCGTAATAACGACTXXXXXXXXXXCCAAACTCTCTCACCCAGTGAGAGGGTGGGGTTCCTTGTTCAAGACCTGGATTCAGTACTTGAGAGAACAACCTTTTTCCCATCCCTAAATCGGGTAGGC
ATGATTTAACCATAATCGAATTTGTTTTTTCGTCTTTACAAACAAAAAAAAATAGGAGGTAAATTCACTGTGGCGCATCAAGTTGTTCGTAATAACGACTXXXXXXXXXXCCAAACTCTCTCACCCAGTGAGAGGGTGGGGTTCCTTGTTCAAGACCTGGATTCAGTACTTGAGAGAACAACCTTTTTCCTATCCCTAAATCGGGTAGGC
>Marker19673
TCATTTTCTCATGAATTCCTAACATAATTGCCGCATATTCTGCTTAACAACCCTCATAATTCTAAATAAAAGGCCTAAGATGGCGTGCATTTATGCATGTXXXXXXXXXXCAGCTTCATCATGCTGACGGTGCTTCTAATGCTATAGAAGTGATTCAAGAATTCCCTTTCAAGTTGCCCCCAGTTGTCGATCACCTCAAGCTCGAAGTCT
TCATTTTCTCATGAATTCCTAACATAATTGCCGCATATTCTGCTTAACAACCCTCATAATTCTAAATAAAAGGCCTAAGATGACGTGCATTTATGCATGTXXXXXXXXXXCAGCTTCATCATGCTGACGGTGCTTCTAATGCTATAGAAGTGATTCAAGAATTCCCTTTCAAGTTGCCCCCAGTTGTCGATCACCTCAAGCTCGAAGTCT
>Marker6537
ACTGATCCTGATGTGAATTTCCTAGAATCCTTATCAGTCTGAAAATCAAAGTTTGTGTATCCTGTAAGGATCAGATACTTAGAACCATATACGAGCATGTXXXXXXXXXXCCAACAGTTGATGCATAGGGGATCCGTCTCATTTCCTCAACCTCTTGAGGTGTCTTAGGACATTGTTCCTTAGACAATATAACTCCATGCCTGAAAGGTG
ACTGATCCTGATGTGAATTTCCTAGAATCCTTATCAGTCTGAAAATCAAAGTTTGTGTATCCTGTAAGGATCAGATACTTAGAACCATATACGAGCATGTXXXXXXXXXXCCAACAATTGATGCATAGGGGATCCGTCTCATTTCCTCAACCTCTTGAGGTGTCTTAGGACATTGTTCCTTAGACAATATAACTCCATGCCTAAAAGGTG
>Marker18251
AAATGTACAAAAACTCCTTTCAACTGTTCATAAGTACCTTTTGAACCAAACATCGTCCAAATTTGGACTTGGAGCACATTTCGACAAGTAAAAACCCAAAXXXXXXXXXXAACTAAATATCTCCAATTTGGAGTTGAAGCACATTTCTACAACTAGAAACCAAAAGTTCATCCTTTTCAAACTCTGTCTTCACCTTTTCTACCGAAGTTT
AAATGTACAAAAACTCCTTTCAACTGTTCATAAGTACCTTTTGAACCAAACATCGTCCAAATTTGGACTTGGAGCACATTTCGACAAGTAGAAACCCAAAXXXXXXXXXXAACTAAATATCTCCAATTTGGAGTTGAAGCACATTTCTACAACTAGAAACCAAAAGTTCATCCTTTTCAAACTCTGTCTTCACCTTTTCTACTGAAGTTT
>Marker16518
CTTTTTTTAACCCTAAATCCCATAAACTAAAAAACCCTGCCTATAACATGAATACTTGAACTATATATGGTGACATAAAAGTAGATAAGTTCAAGTATATXXXXXXXXXXTCCTGAATCATTCATGTGGAGACATGCGAGTGGAGGCATCCTATGCAATGAGATTGCATAAGACCAGACCACGAAATAGTCACTTTTACTTTATAACATC
CTTTTTTTAACCCTAAATCCCATAAACTAAAAAACCCTGCCTATAACATGAATACTTGAACTATATATGGTGACATAAAAGTAGATCAAGTTCAAGTATAXXXXXXXXXXTCCTGAATCGTTCATGTGGAGACATGCGAGTGGAGGCATCCTATGCAATGAGATTGCATAAGACCAGACCACGAAATAGTCACTTTTAATTTATAACATC
>Marker14262
ATAGATCCCTCTCTTATGGGCTTAGAAGCTAGACTTGTCGGTCCTCTAACCATCCCACATGAGGTTCCTCCTGCAGACTTAAGAACTAGGATCTCATGACXXXXXXXXXXATTCAAGCTACTCATACATCTATATGCACAAGATCTTAAGAAGAATACCACTCATAGTTCCCTGGTTCCTTTTGGAATCCCGGGCTTGCACTAGCTTAAT
ATAGATCCCTCTCTTATGGGCTTAGAAACTAGACTTGTCGGTCCTCTAACCATCCCACATGAGGTTCCTCCTGCAGACTTAAGAACTAGGATCTCATGACXXXXXXXXXXATTCAAGCTACTCATACATCTATATGCACAAGATCTTAAGAAGAATACCACTCATAGTTCCCTGGTTCCTTTTGGAATCCCGGGCTTGCACTAGCTCAAT
>Marker5195
TCATTCTGTCATGAAAATATTTCGCCCTTTTCTTATAAATCAGAGAATTGTCAAAATATTCTAACCTGAGCTCTTCCAACTTCTGACGTTTTCTGGCCTTXXXXXXXXXXAGACCATCCTATAGGGAGACATCCCAATAGGAGTCTTGAAGGCCGTCTTGTAAGCCCACAAAGCGTCTTCAAGTCGAAGGCTTCAATCCTTCCTTCCTGG
TCATTCTGTCATGAAAATATTTCGCCCTTTTCTTATAAATCAGAGAATTGTCAAAATATTCTAACCTGAGCTCTTCCAACTTCTGACGTTTTCTGGCCTTXXXXXXXXXXAGACCATCCTATAGGGAGACATCCCAATAGGAGTCTTGAAGGCCTTCTTGTAAGCCCACAAAGCGTCTTCAAGTCGAAGGCTTCAATCCTTCCTTCCTGG
>Marker21736
CCCTCAAATCTCTAGTCTGAAGCTTTTTATTCATTGGTCCATTTCAACCCAAATAATATTAATTAGCTTTTGGTCCATAACCAAGATCTGACATCCACTGXXXXXXXXXXTGAAGTTGTTGCTCAAAGCGAATATTTTAAATGGAGCCATACTAGATTGTGAGGTAAAGGAAAAGAATTCATATTGGATACAAATAAAATATGATATAAT
CCCTCAAATCTCTAGTCTGAAGCTTTTTATTCATTGGTCCATTTCAACCCAAATAATATTAATTAGCTTTTGGTCCATAACCGAGATCTGACATCCACTGXXXXXXXXXXTGAAGTTGTTGCTCAAAGCGAATATTTTAAATGGAGCCATACTAGATTGTGAGGTAAAGGAAAAGAATTCATATTGGATACAAATAAAATATGATATAAT
>Marker6236
AACTCACTCAGGATTCAGATCATGTCATGGTCATTCTGGTGAAATGTAAGTCTTTATTAGTAACGGTTTATGTAATGAGACTATTCATTTCGTGGTCTGAXXXXXXXXXXGTAGCACTTTACAACAACTATAACATCTACAAAGTGGGCCGTATTCGTAGTATCACCAGGATAAGGTACTCCCCTTATCCATCTACTACAGACCATTTAG
AACTCACTCAGGATTCAGATCATGTCATGGTCATTCTGGTGAAATGTAAGTCATTATTAGTAACGGTTTATATAATGAGACTATTCATTTCGTGGTCTGAXXXXXXXXXXGTAGCACTTTACAACAACTATAACATCTACAAAGTGGGCCGTATTCGTAGTATCACCAGGATAAGGTACTCCCCTTATCCATCTACTACAGGCCATTTAG
>Marker4166
GAACAGAGTGCCTTTTTCCATTTTGGAGTTAAATATATATTTAAGAGCCTCATGCATAAGCTGTTCAGAGGTTGTCGAAACATCCCCTGCAAGGACTCCAXXXXXXXXXXGGCCTTCTCATTCGCCCGTGTCCATCGCTCATATGCCGCTGCCTCCCAAACATTTCGCGTGGCATTTGGAGCTGGAATAGGAGGACAAACCTCCGTAAGA
GAACAGAGTGCCTTTTTCCATTTTGGAGTTAAATATATATTTAAGAGCCTCATGCATAAGCTGTTCAGAGGTTGTCGAAACATCCCCTGCAGGGACTCCAXXXXXXXXXXGGCCTTCTCATTCGCCCGTGTCCATCGCTCATATGCCGCTGCCTCCCAAACATTTCGCGTGGCATTTGGAGCTGGAATAGGAGGACAAACCTCCGTAAGA
>Marker9673
CCCTGTATAGATGCAACCCCATGTTATCTAACAAATAAATCAATTTCGTTCTTCCAAGGGAGTGATCACAACATTTGGTAGTAGATGGAAGAGGCTGTACXXXXXXXXXXGCTCTGTTAATGAGGGTTACTATGGATATTATACAAGGAGTGTGACAGACCAAATCATCATAGGTTGGCCTAGTGGTAAATAAAAAAAGCATCCCTGATA
CCCTGTATAGATGCAACCCCATGTTATCTAACAAATAAATCAATTTCGTTCTTCCAAGGGAGTGATCACAACATTTGGTAGTAGATGGAAGAGGTTGTACXXXXXXXXXXGCTCTGTTAATGAGGGTTACTATGGATATTATACAAGGAGTGTGACAGACCAAATCATCATAGGTTGGCCTAGTGGTAAATAAAAAAAGCATCCCTGATA
>Marker12995
CAAGTTGTCTTTTGAAGATATTTGTTGAACACTGATGTCCCTATTTTCTTCAAGGTCATGTGTGTAGAAAAGTTTTGGTGAGATATGCTTTGTTTTATCTXXXXXXXXXXTCCACGAATATGATGAGTCATTGACTTCAACCACAAACATTCCCTACCAGCTTCATGAATTGCAAGAATTTCTGCATGATTTGAGGAACTAGCTGTGATG
CAAGTTGTCTTTTGAAGAAATTTGTTGAACACTGATGTCCCTATTTTCTTCAAGGTCATGTGTGTAGAAAAGTTTTGGTGAGATATGCTTTGTTTTATCTXXXXXXXXXXTCCACGAATATGATGAGTCATTGACTTCAACCACAAACATTCCCTACCAGCTTCATGAATTGCAAGAATTTCTGCATGATTTGAGGAACTAGCTGTGATG
>Marker6006
CTAAATCTTTCATCTCAAATTCACTACTCAATCGTTTCTTGAGATCACAGATTTCATAATAATCCTTAAACACCAAAATTATATCATCTACATACAGAAGXXXXXXXXXXAACCTGATATATCACTGTCTCGGCGATTGCTTCAGTCCATAGATGGACCTGTGAAGACGACAAACCATGTATTCATTTCCTTTCTCCTCATAGCCCTTAG
CTAAATCTTTCATCTCAAATTCACTACTCAATCGTTTCTTGAGATCACAGATTTCATAATAATCCTTAGACACCAAAATTATATCATCTACATACAGAAGXXXXXXXXXXAACCTAATATATCACTGTCTCGGCGATTGCTTCAGTCCATAAATGGACCTGTGAAGACGACAAACCATGTATTCATTTCCTTTCTCCTCATAGCCCTTAG
>Marker3725
TGTGAAACGCAGAAGTGGTGGCCGAGACCGACTTACACGCGCGGAGACCGCGAGTGGCCTTCCCACTACGTCTTCTTTAATTTTTTTTTTTAAGGAAATAXXXXXXXXXXTCTACCAATAACATTTTTCTAAACTTTTCTACCATTAACCTTTTCTCCATGCAAAATTCCAAAATTATCCCTAGTTTTTAAAAAGCCTTCAGACCGTTTA
TGTGAAACGCAGAAGTGGTGGCCGAGACCGACTTACACGCGCGGAGATCGCGAGTGGCCTTCCCACTACGTCTTCTTTAATTTTTTTTTTTTTAAGGAAAXXXXXXXXXXTACCAATAACATTTTTCTAAAAAATTTTCTACCATTAACCTTTTCTCCATGCAAAATTCCAAAATTATCCCTAGTTTTTAAAAAGCCTTCAGACCGTTTA
>Marker8179
TTTGTAAGTGTTACAAATATTGTAATTGTTACAAATGATGTGATCCAAATTGTTCATGTGGAGATATGCGACTAAGGGTATTCTGTACAATAAAATTGTAXXXXXXXXXXTCATTAGATAATATGTAACTCGTTCTCAATCTTGATGAGCAATGGACTCCTGTCTATAAGGGTTGTCCTTTAATTTGTATGGGTGAGAGTGGCTTAAGTC
TTTGTAAGTGTTACAAATATTGTAATTGTTACAAATGATGTGATCCAAATTGTTCATGTGGAGACATGCGAGTAAGGGTATTCTGTACAATAAAATTGTAXXXXXXXXXXTCATTAGATAATATGTAACTCGTTCTCAATCTTGATGAGCAATGGACTCCTGTCTATAAGGGTTGTCCTTTAATTTGTATGGGTGAGAGTGGCTTAAGTC
>Marker35792
TTGATCTTTAGTATTTTCCTTTGGAAGCATGCTGTAATTTCAAGTTTATGCATAACTATTGCTATTTGTTTGTAATGTTAAGTTCTTTCACAATGGGTTTXXXXXXXXXXTCTTATCCATTTCCAAAGTTTGCTCTGTCCTTTTCCATGCAAACACCTTCCTATAAGGGATGCTCTCAGGGTACCATAAGACTAAGGTTGGAAAAACATT
TTGATCTTTAGTATTTTCCTTTGGAAGCATGCTGTAATTTCAAGTTTATGCATAACTATTGCTATTTGTTTGTAATGTTAAGTTCTTTCACAATGGGTTTXXXXXXXXXXTCTTATCCATTTCCAAAGTTTGCTCTGTCCTTTTCCATGCAAACACCTTCCTATAAGGGATGCTCTCAGGGTACCATAAGACTAAGGATGGAAAAACATT
>Marker6096
CTCTCTCATGCAATCTGATTGCATCAAATTTTGAGATCAAGTAGGTTAAAATTAAAGTAGGAATTGAATGTTCAAAGTGGGAATAACCTTTTTGTTCCTTXXXXXXXXXXAAGCTAACTTGACTGGCTTTATCGATTACAGACCCATTAAGTGGGAGAAAAATGGGGTATATGATACTTCATTTTTCTTTTTGTACGTTTCTCCCTTAAA
CTCTCTCATGCAATCTGATTGCATCAAATTTTGAGATCAAGTAGGTTAAAATTAAAGTAGGAATTGAATGTTCAAAGTGGGAATAACCTTTTTGTTCCTTXXXXXXXXXXAAGCTAACTTGACTGGCTTTATCGATTACAGACCCATTAAGTGGGAGAAAAATGGGGTATATGATACTTCATTTCTCTTTTTGTACGTTTCTCCCTTAAA
>Marker11998
AACATTGCGGTCGCGTGCGTCCAGCGCATGAAAACAATTTTGTGTATTTTTATGCAGAATATGCATTGACGCCAGGCAGAAAATGCGATCATAAGAAATCXXXXXXXXXXCCAAGGAGGTTGCCGCAAATAGCCGGCACAACTTGATGGGCGCATCTGGGTGAAAAGTCACAATGGAACAGAAAGCTGATGACAGTCGAGTCCGAATTAA
AACATTGCGGTCGCGTGCGTCCAGCGCATGAAAACAATTAACTTGTGTATTTTTATGCAGAATATGCATTGACGCCAGGCAGAAAATGCGATCATAAGAAXXXXXXXXXXTTGCCGCAAATAGCCGGCACAACTTGATGGGCGCATCTGGGTGAAAAGTATAATAAATCACAATGGAACAGAAAGCTGATGACAGTCGAGTCCGAATTAA
>Marker10824
TTTAGTCCATATTTCATTCAACACTTGAACAGAAAGGAAAACAACACCCACCAAAAGCAATTGAGTGTAATTAAAGTATGCTCTGATACCACATGATGGAXXXXXXXXXXAATTGAAGGAAAAAACAGTAAAATAACTTACCTTTGAAGCTCCCGAAAACTGCTTTTCCTCGCTGAATCTCGACCCGAACTCTTTCGAACCACCACTAGA
TTTAGTCCATATTTCATTCAACACTTGAACAGAAAGGAAAACAACACCCACCAAAAGCAATTGAGTGTAATTAAAGTATGCTCTGATACCACATGATGGAXXXXXXXXXXAATTGAAGGAAAAAACAGTAAAATAACTTACCTTTGAAGCTCCCGAAAACTGCTTTTTCTCGCTGAATCTCGACCCGAACTCTTTCGAACCACCACTAGA
>Marker5991
AAAACAAAAGCCAATTTTACATGTCAAAATTTGCTAACTTTATATCTAAACTTTGCTTTCAATCTTCCTTTATTTTCTTTGTTAGAATATTGGAAATATAXXXXXXXXXXAATTTTAGATTCATAAGTTTTTTTTTTTCTTTTTTCTAAAAGTAATATCTCAAAATGTTTCTTTACCTATGAGCTCATATAGATTAGTTTGATTTACAAG
AAAACAAAAGCCAATTTTACATGTCAAAATTTGCTAACTTTATATCTAAACTTTGCTTTCAATCTTCCTTTATTTTCTTTGTTAGAATATTGGAAATATAXXXXXXXXXXAAATTTTAGATTCATAAGTTTTTTTTTTCTTTTTTCTAAAAGTAATATCTCAAAATGTTTCTTTACCTATGAGCTCATATAGATTAGTTTGATTTACAAG
>Marker7498
CGTTTGGCTGACTACAAACTGAAATTTTCTGGGAAATTCTCGTTTCTTCCAATTGATTAACTTCCCGGAGAGAAGACGGATTCTAACACAAAATTGAAAGXXXXXXXXXXCAATTTGGGAATTTCCATCAATTTCTTGGAAAGGAAAATGAACTGGGAGAGAAAGAAAGAGAATGGTTTTGCAAATTCCGCACCGAATTGGGCAATTGAA
CGTTTGGCTGACTACAAACTGAAATTTTCTGGGAATTTCTCGTTTCTTCCAATTGATTAACTTCCCGGAGAGAAGACGGATTCTAACACAAAATTGAAAGXXXXXXXXXXCAATTTGGGAATTTCCATCAATTTCTTGGAAAGGAAAATGAACTGGGAGAGAAAGAAAGAGAATGGTTTTGCAAATTCCGCACCGAATTGGGCAATTGAA
>Marker11649
TTATTAGCACAAGAGATATATGTCAGACATAAGTTTTGAAGCAAATATGGGTCTGAAACTTATCACGCACATGTTGAACCATTGTTAGGCATGATAAATAXXXXXXXXXXAAAATGATGTGTCACATGTTTGTATAGTGTTCTATGTCTTCTTATTTGTATCTGTACATCTTAGTCTGATCTTTTATAGACTAATATGTTTTGTTGCGTG
TTATTAGCACAAGAGATATATGTCAGACATAAGTTTTGAAGCAAATATGGGTCTGAAACTTATCACGCACATGTTGAACCATTGTTAGGCATGGTAAATAXXXXXXXXXXAAAATGATGTGTCACATGTTTGTATAGTGTTCTATGTCTTCTTATTTGTATCTGTACTTCTTAGTCTGATCTTTTATAGACTAATATGTTTTGTTGCGTG
>Marker4316
CTTTGGGGTAGCCTATAAAATAGGCACAGCCTCGAATGTGGTTCCAGTTTCTTGGGATTAGCCTCAAGCACATATGCTAGGCAACCCCAAATGCGGAAGTXXXXXXXXXXATAGTCCCAAAACGAGTCTGGTAAGGAAGTGTATCTCATCATTGACGAACCATATTCAACAAGGTTCTATTTCTCCTCTCTGATACACCATTCTGCTGAG
CTTTGGGGTAGCCTATAAAATAGGCACAGCCTCGAATGTGGTTCCAGTTTCTTGGGATTAGCCTCAAGCACATATGCTAGGCAACCCCAAATGCGGAAGTXXXXXXXXXXATAGTCCCAAAACGAGTCTGGTAAGGAAGTGTATCTCATCATTGACGAACCATATTCAACAAGGTTCTGTTTCTCCTCTCTGATACACCATTCTGCTGAG
>Marker11258
CCTTTTGCCACAAGTCTAGCTTTATAGGTCTGTACCTTACCCGCTTGTTCTCGTTTTCTCTTATAGATCCATGACTTTAATCCGTTCTGCTGAGGTGTGCXXXXXXXXXXGATTTGATCGAAGTGTTTTAATCTTTTTACCTAATTGGTTTTCAACCTCAACCTTATACTCTTTGTACTTTTCAAAAGTTTCAGACTTTTGGTGCATTAG
CCTTTTGCCACAAGTCTAGCTTTATAGGTCTGTACCTTACCCGCTTGTTCTCGTTTTCTCTTATAGATCCATGACTTTAATCCGTTCTGCTGAGGTGTGCXXXXXXXXXXGATTTGATCGAAGTGTTTTAATCTTTTTACCTAATTGGTTTTCAACCTCAACCTTATACTCTTTGTACTTTTCAAAAGTTTCAGACTTTTGGCGCATTAG
>Marker4611
GTTTATGTCTTATAACCTGTCCTTACCATCTAATGAATTATAATATTTTACTTACATTAGAATACATTTTCAATCTTTCCAAGAAACTCACGTTCGGGATXXXXXXXXXXTTGGAGATGAACTCACCAGCCTAATTACTTTTTCGAAGCTCCAACTTGACTGAATGGCTAGTTGCATGTTGCTCGACTATGTCTTTGATATCCACACCTA
GTTTATGTCTTATAACCTGTCCTTACCATCTAATGAATTATAATATTTTACTTACATTATAATACATTTTCAATCTTTCCAAGAAACTCACGTTCGGGATXXXXXXXXXXTTGGAGATGAACTCACCAGCCTAATTACTTTTTCGAAGCTCCAACTTGACTGAATGGCTAGTTGCATGTTGCTCGACTATGTCTTTGATATCCACACCTA
>Marker27191
CCCTAGCACAACACTTCAAGCTCTCTGCTAAGGATGCTCCTAAGCTTGAAGAAGATATTCAGAAAATTAATAAAGTTCCCTACTTAAGTGCAACTGTCAGXXXXXXXXXXGGAAGCAACTAAATGGGTTTTTCATTACCTAGTTGAAAGCATAAATAAAGGCCTACTCTGTAAATCCCCTAATTCAACTGAGTTAGTTCTTAAAGGCTAT
CCCTGGCACAACACTTCAAGCTCTCTGCTAAGGATGCTCCTAAGCTTGAAGAAGATATTCAGAAAATGAATAAAGTTCCCTACTTAAGTGCAACTGTCAGXXXXXXXXXXGGAAGCAACTAAATGGGTTTTTCATTACCTAGTTGAAAGCATAAATAAAGGCCTACTCTATAAATCCCCTAATTCAACTGAGTTAGTTCTTAAAGGCTAT
>Marker9139
CTCTTTGTAGGCTACTCCAAGGAAACAAGGTGTCACACCCCCTCCTAAATTACCCTCTTAATCTGAAAGAGGATATGACCATGGTAGTTACTAGTCCTACXXXXXXXXXXATAAACACATGCATATAGCCATGACATAACATCTATGGAAAAAATTATCTACAGTTGAGCCCAAACATCTATAACAAAGCTCTAGTCCCTCTCAAAACAT
CTCTTTGTAGGCTACTCCAAGGAAACAAGGTGTCACACCCCCTCCTAAATTACCCTCTTAATCTGAAAGAGGATATGACCATGGTAGTTACTAGCCCTACXXXXXXXXXXATAAACACATGCATATAGCCATGACATAACATCTATGGAAAAAATTATCTACAGTTGAGCCCAAACATCTCTAACAAAGCTCTAGTCCCTCTCAAAACAT
>Marker10128
CTCCCATGGATTAGTTTGGAGATATCTTAAGTTTAAGATTCTGGTTGATTTTCTTGTTTTTCCACCTGCCTTGGTATCTTTACGATGTTCTGGATCATAAXXXXXXXXXXTTTTACCCCTGCATCCGTCTTACTAGTTTCTCTTTGTTAGTTATTCGTTCTATGTTTTATTTTGTTTGTCAGAACGCCGTTCTTTTCTCAGTTTCAGTTT
CTCCCATGGATTAGTTTGGAGATATCTTAAGTTTAAGATTCTGGTTGATTTTCTTGTTTTTCCACCTGCGTTGGTATCTTTACGATGTTCTGGATCATAAXXXXXXXXXXTTTTACCCCTGCATCCGTCTTACTAGTTTCTCTTTGTTAGTTATTGGTTCTATGTTTTATTTTGTTTGTCAGAACGCCGTTCTTTTCTCAGTTTCAGTTT
>Marker18044
ACCTTTTATAAAGAATTAAAAACCTGGTCACATATACCATGAACATACCGCAATAACTGGCACCACTTCCCCGTGTTCGACCTCAGATCACACCGAGAAAXXXXXXXXXXATCATGAGCATTGAATATCATACATACAAATCATGCGTTACAGCAAACAACTCCTAAATGAAATTTGTCACTTGCGGTCACTCAATAAGATTCTGCATGA
ACCTTTTATAAAGAATTAAAAACCTGGTCACATATACCATGAACATACCGCAATAACTGGCACCACTTCTCCGTGTTCGACCTCAGATCACACCGAGAAAXXXXXXXXXXATCATGAGCATTGAATATCATACATACAAATCATGCGTTACAGCAAACAACTCCTAAATGAAACTTGTCACTTGCGGTCACTCAATAAGATTCTGCATGA
>Marker7326
CCTTCAGCCTAAGCCTTCTTTCACAACTTCAGACAGTGTTATAAACTCAGCCTCTGTTGTGGAAAGGGCCATAACAAGCTGCAAACTAACCTTCCAGCTTXXXXXXXXXXTACATCTCATCATTGGAAGGCTCATTCTGTCTATATAAGACCCTTGCTTCCTTTGATGAACATAGATACCTCAGTATCAATTTGACTGCTTCCCAATGTT
CCTTCAGCCTAAGCCTTCTTTCACAACTTCAGACAGTGTTATAAACTCAGCCTCTGTTGTGGAAAGGGCCATAACAAGCTACAAACTAACCTTCCAGCTTXXXXXXXXXXTACATCTCATCATTGGAAGGCTCATTCTGTCTATATAAGACCCTTGCTTCCTTTGATGAACATAGATACCTCAGTATCAATTTGACTGCTTCCCAATGTT
>Marker41399
TATAATAAAATTATAATTTGAAATAGTGAGTCATAGCTAATTCTATGTAATAATAGTTGAAAAACCTCCACTTACTTGAAGTTTGTGCCCAAACGGCTCTXXXXXXXXXXTATTTTTTTAAATAAAGTCCCAATTTAAGGGGATTATCTCTAATTTACCCTTTATAAAAATACCTAAAAAGTTTTCCATTGTTTGAAAAACACTAGTGTG
TATAATAAAATTATAATTTGAAATAGTGAGTCATAGCTAATTCTATGTAATAATAGTTGAAAAACCTCCACTTACTTGAAGTTTGTGCCCAAACGGCTCTXXXXXXXXXXTATTTTTTTAAACAAAGTCCCAATTTAAGGGGATTATCTCTAATTTACCCTTTATAAAAATACCTAAAAAGTTTTCCATTGTTTGAAAAACACTAGTGTG
>Marker16111
CTCATCGATAGTTTCCTTCACTATATTGTCTTCATATGTTTTGTCATTTGTTTTACCATGAGAAGCATTCTTTTTGGCTTGTAAATATAAGTTTATATTAXXXXXXXXXXTGAATTCCAATAGTGTCATTCTCCTCATCTACCGAAAGATCTTTATGGGGTTGAACTATCTTCAAATGCATAAATTCTTTAGCCGTATCTCCAGAAAGAC
CTCATCGATAGTTTCCTTCACTATATTGTCTTCATATGTTTTGTCATTTGTTTTATGCTTATCACCATGAGAAGCATTCTTTTTGGCTTGTAAATATAAGXXXXXXXXXXTGAATTCCAATAGTGTCATTCTCCTCATCTACCGAAAGATCTTTATGGGGTTGAACTATCTTCAAACGCATAAATTCTTTAGCTGTATCTCCAGAAAGAC
>Marker22990
TCTTAACGGAGTGGCTATAGTCTCGAGAAGCACAAAGCATGGTTGCATTATTGACTCCACCATAGAGACAGAGTATGTAGCAACTTGTGAAGCTGCTAAAXXXXXXXXXXTTGTTGTGATAATAATGGTATTATGGCTAATTTCAGGGAGCCTAGGAGCCACAAACATGGAAAACATATAGAGTGCAAGTATCACCTGATTCGGGAGATT
TCTTAACGGAGTGGCTATAGTCTCGAGAAGCACAAAGCATGGTTGCATCATTGACTCCACCATAGAGACAGAGTATGTAGCAACTTGTGAAGCTGCTAAAXXXXXXXXXXTTGTTGTGATAATAATGGTATTATGGCTAATTTCAGGGAGCCTAGGAGCCACAAACATGGAAAACATATAGAGTGCAAGTATCACCTGATTCGGGAGATT
>Marker17121
CTCGAATTCTGGGTCAGTCCCAGTACTCATAAACATTTAAACTGCTCTTCGCGATAAACAGCTAGTACAAAGAGATCTGTCCTGCAAAATATCACAAACAXXXXXXXXXXATTCACACTACTCATGGATGAATGTAATGCAAGTTCATGTCCCCGGCAACGGCGCCATAAACTTGGTATGTAGATTTTGATGTTATCTAAAAATAAGCAT
CTCGAATTCTGGGTCAGTTCCAGTACTCATAAACATTTAAACTGCTCTTCGCGATAAACAGCTAGTACAAAGAGATCTGTCCTGCAAAATATCACAAACAXXXXXXXXXXATTCACACTACTCATGGATGAATGTAATGCAAGTTCATGTCCCCGGCAACGGCGCCATAAACTTGGTATGTAGATTTTGATGTTATCTAAAAATAAGCAT
>Marker60032
TTAAATCAAAATAGATCGTCATCAGTTTTCTATCCCATAGTGATTTATTAAGCTTTCACCCAGATGCGCCCACCTTGATGCGCCAGCTCTATGCGGCCGTXXXXXXXXXXATTTCTTCGGATCCCATTTTCACCTTGCGCCAATGCATTTTCTGTACAAATTACATAAGGTAGCTATTTTAATGCGATGGACGCATGTACTCGCAATGTT
TTAAATCAAAATAGATCGTCATCAGTTTTCTATCCCATAGTGATTTATTAAGCTTTCACCCAGATGCGCCCACCTTGATGCGCCAGCTCTATGCGGCCATXXXXXXXXXXATTTCTTCGGATCCCATTTTCACCTTGCGCCAATGCATTTTCTGTACAAATTACATAAGGTAGCTATTTTAATGCGATGGATGCATGTACTCGCAATGTT
>Marker12261
ATCTACAAAGCAAGTCGCATTCATAGTGTCACCAGGATAAGGTATCCAACCTTATCCATGTACTACAGACCATTTAGGTTATCACTTAAACACAATCCACXXXXXXXXXXAACCAAACATCTCATATTTTATTAAATAAATATAATGTTTGTACAATACAATTACAAACTACAGGACCCTACAAGATTTAGGGCATTAACCCCAACAAAA
ATCTACAAAGCAAGTCGCATTCATAGTGTCACCAGGATAAGGTATCCAACCTTATCCATCTACTACAGACCATTTAGGTTATCACTTAAACACAATCCACXXXXXXXXXXAACCAAACATCTCATATTTTATTAAATAAATATAATGTTTGTACAATACAATTACAAACTACAGGACCCTACAAGATTTAGGGCATTAACCCCAACAAAA
>Marker3908
CTTTGGGGTAGCCTACAAATAGGCACAACCTTGAATGTTGTTCTAGTTTCTTAAGATTAGCCTCAAGCAAATGAGTTGGGCAATCCAGGATACGGAAGTGXXXXXXXXXXAAATCCCAAAACAAGTCTGGTAAGGAAGCGTAACTCATCATCAATCGAACCATGTCCAACAGGGTTCTGTTTCTCCTCTCCGATACACCATTCTGCTGAG
CTTTGGGGTAGCCTACAAATAGGCACAACCTTGAATGTTGTTCTAGTTTCTTAAGATTAGCCTCAAGCAAATGAGTTGGGCAATCCAAGATACGGAAGTGXXXXXXXXXXAAATCCCAAAACAAGTCTGGTAAGGAAGCGTAACTCATCATCAATCGAACCATGTCCAACAGGGTTCTGTTTCTCCTCTCCGATACACCATTCTGCTGAG
>Marker23798
TTCAACTCCAAGATAGTATTTGAGATCAACCATATTCTTTAAAGCAAAAGTGTTATGGAGCTGAGTAATTAACTTTGCAATGTGAGTATCTTAAGAGCCCXXXXXXXXXXTTGGCCTTGGAATGAAGAAACTCTTATTTAAAAGTGTTTGCCTTGAGTCTATCAAACTAAGCTTGAGGAGCTTGTTTTAACCCATATAAAGAACGATGTA
TTCAACTCCAAGATAGTATTTGAGATCAACCATATTCTTTAAAGCAAAAGTGTTATGGAGCTGAGTAATTAACTTTGCAATGTGAGTATCTTAAGAGCCCXXXXXXXXXXTTGGCCTTGGAACGAAGAAACTCTTATTTAAAAGTGTTTGCCTTGAGTCTATCAAACTAAGCTTGAGGAGCTTGTTTTAACCCATATAAAGAACGATGTA
>Marker13149
CTTCTGTTCTTCTCTTCTATTCACATAACTCAAAAGTTTTTCAACGAATATCGTTCCCTTCAAGTATCCATTTAAAAAACAGATTTTACATCCATTTGATXXXXXXXXXXCTTGTAACCTTTTACTAACAAGTCTTGCCTCGTATTTTTCAAATTCACCATTTGACTTTAACTTTATTTTGAACATCCATTTTACTCAAAGACCTTTTTT
CTTCTGTTCTTCTCTTCTATTCACATAACTCAAAAGTTTTTCAACGAATATCGTTCTCTTCAAGTATCCATTTAAAAAACAGATTTTACATCCATTTGATXXXXXXXXXXCTTGTAACCTTTTACTAACAAGTCTTGCCTCGTATTTTTCAAATTCACCATTTGACTTTAACTTTATTTTGAACATCCATTTTACTCAAAGACCTTTTTT
>Marker7410
TTGCTTCTGTTACAATGACCTGAGGATTCAGGTTATCTCTCTCTGATGAGGCATTTTCAGTTATAGGTAAGAGCTCCACCTTACAAATAGTGGAATTCTCXXXXXXXXXXAAGTCCCAAAGCATTAAACCTTTTTCCTTCACGATACCTTATGAACATGCACTTTAAGGCCCTAATTTCTAGTTTCCTTTGCCTCACAAGTACATATATT
TTGCTTCTGTTCCAATGACCTGAGGATTCAGGTTATCTCTCTCTGATGAGGCATTTTCAGTTATAGGTAAGAGCTCCACCTTACAAATAGTGGAATTCTCXXXXXXXXXXAAGTCCCAAAGCATTAAACCTTTTTCCTTCACGATACCTTATGAACATGCACTTTAAGGCCCTAATTTCTAGTTTCCTTTGCCTCACAAGTACATATATT
>Marker17571
TCTCTCCCAAATACATTCTCTCACCGGTAATCACATGCCCTTCGTCTGCCTACGTGTATAAACCTTCATAATCGGGGGGCCTATCAAGGAGTTACAAAGTXXXXXXXXXXGCAGAAAAGTAATAATATCCAAATATCTTTTGATTTATCCTCTCCGAGTATAATGACCAACATGTAATTCCTCATGTTGTTTGATTTACCCTGCTGAGTG
TCTCTCCCAAATACATTCTCTCACCGGTAATCACATGCCCTTCGTCTGCCTACGTGTATAAACCTTCATAATCGGGGGGCCTATCAAGGAGTTACAAAGTXXXXXXXXXXGCAGAAAAGTAATAATATCCAAATATCTTTTGATTTATCCTCTCCGAGAATAATGACCAACATGTAATTCCTCATGTTGTTTGATTTACCCTGCTGAGTG
>Marker5617
TTCGTGGTTTATGATCCCTCATGTGATCTTTTTCCAAGAAGGTAGCATTTATCGACACAAACACTTTATTCTCATTTGGATCATAGAAGTATCCACCTTTXXXXXXXXXXCCAAATCTTGAAGTGGCGTAAATTACCTTTATAATCTCTTCATAACTCAAAAGGTGTTTCAGAAACACTCTTTGAGGGAACATTGTTCAAAATATAAAAC
TTCGTGGTTTATGATCCCTCATGTGATCTTTTTCCAAGAAGGTAGCATTTATCGACACAAACACTTTATTCTCATTTGGATCATAGAAGTATCCACCTTTXXXXXXXXXXCCAAATCTTGAAGTGGCGTAAATTACCTTTATAATCTCTTCATAGCTCAAAAGGTGTTTCAGAAACACTCTTTGAGGGAACATTGTTCAAAATATAAAAC
>Marker13434
ATAGTACGAATTTGATATAAAAAACTGGCTAGAAAAGGAGAGAGATTGGAGCCGTGTGTAGAAGGACACTAATTTGTAATGCCAATGTAAAACAAAATGGXXXXXXXXXXCCTCGGTGGAAGGATGAGCAACACCTAAAGCTGGAGACACTTCACGCCCAAGATATGCATTAATAAAGGCCGGAGAAATAGAGAAGCAATGGCCACGAAT
ATAGTACGAATTTGATATAAAAAATTGGCTAGAAAAGGAGAGAGATTGGAGCCGTGTGTAGAAGGACACTAATTTGTAATGCCAATGTAAAACAAAATGGXXXXXXXXXXCCTCGGTGGAAGGATGAGCAACACCTAAAGCTGGAGACACTTCACGCCCAAGATATGCATTAATAAAGGCCGGAGAAATAGAGAAGCAATGGCCACGAAT
>Marker5758
ATTATTTCAAAATCTCTATTTGCTACCATTTTTACTATTTTACATTCATTATTTTTTATTATTTGCTACAATATTTACTATTTCCTTCTCAAACTAAAATXXXXXXXXXXCTCAACTATAATAACCTAGGATTATAATAACCAACTCCTTGCCCCAAACGCCCTCTTAATGTTAAACTTTTCAAGGCAAGCTTTCCCACCCCTATAAACG
ATTATTTCAAAATCCCTATTTGCTACCATTTTTACTATTTTACATTCATTATTTTTTATTATTTGCTACAATATTTACTATTTCCTTCTCAAACTAAAATXXXXXXXXXXCTCAACTATAATAACCTAGGATTATAATAACCAACTCCTTGCCCCAAACGCCCTCTTAATGTTAAACTTTTCAAGGCAAGCTTTCCCACCCCTATAAACG
>Marker2334
CATTAACAGAAGGGCTGTAGTCTGGTGAAGCACCAAACAAAGGTGCATTGCTGACTCCACTATGGAGGTCAAGTATGTAGCGGCTTGTGAAGTTGCTAAGXXXXXXXXXXTAATAGTGGTGCTATGGCGAATTCCTGTGAGCCTCGGAGTCATAAGCCCAACAAGCATATAGAGCGAAAATACCATCTCATCTAAGAGATTGTGCATCGA
CATTAACAGAAGGGCTGTAGTCTGGTGAAGCACCAAGCAAAGGTGCATTGCTGACTCCACTATGGAGGTCAAGTATGTAGCGGCTTGTGAAGTTGCTAAGXXXXXXXXXXTAATAGTGGTGCTATGGCGAATTCCTGTGAGCCTCGGAGTCATAAGCCCAACAAGCATATAGAGCGAAAATACCATCTCATCTAAGAGATTGTGCATCGA
>Marker19236
GCCCCTAATGATCGTACTCTCTGCCTAAATATTCACATTCATCATGATCAGGAATTCGTTCATCTTTATTGAATCTCGTTTCAATCCCACTTAGATATCAXXXXXXXXXXCAAATTGTTTTAATTTTTATAAACTTCTTTCAACAGGATACATCCAACTGTAACTAATCGAACCAACCACTTTAGTTTCATATGGTAGATGAACAGCAAG
GCCCCTAATGATCGTACTCTCTGCCTAAATATTCACATTCATCATGATCAGGAATTCGTTCATCTTTATTGAATCTCGTTTCAATCCCACTTAGATATCAXXXXXXXXXXCAAATTGTTTTAATTTTTATAAACTTCTTTTAACAGGATACATCCAACTGTAACTAATCGAACCAACCACTTTAGTTTCATATGGTAGATGAACAGCAAG
>Marker4769
GAACTTTTAGTCGAGCGAAAATTTGAAAACGAACCCAGGGGTTCAAAACGATGAGAAAAGGCTGTTCTCGGAAATGGTTTTAGGGATGAAGCTCGTTTCGXXXXXXXXXXATGAGAAAAGGCTGTTCGCATAGAGGGTTTCAGGAACGGAGCTCGTTTGGTGCCCCAAATGGCTATCGGGCCCCGCTGGGTGCCCCGGGGACCAATTTTT
GAACTTTTAGTCGAGCGAAAATTTGAAAACGAACCCAGGGGTTCAAAACGATGAGAAAAGGCTGTTCTCGGAAATGGTTTTAGGGATGAAGCTCGTTTCGXXXXXXXXXXATGAGAAAAGGCTGTTCGCATAGAGGGTTTCAGGAACGGAGCTCGTTTGGTGCCCCAAATGGCTATCAGGCCCCGCTAGGTGCCCCGGGGACCAATTTTT
>Marker6933
AGTTTCCCTGATCAAGTGATATTTCTATTCGATATGCTTGCCTCGACAATGACTCTGAGGCTCCTTCGAATTTGCTACAACCTCGTTGTTATCACAATATXXXXXXXXXXCTCATCTGCTTCACAAGCGGCTATGTATTCAGCTTTCATAATGGAGTCCGTGATGCATTCTTGCTTGATGCTTCGCCACACTATAGCCCCTCCATTCAGA
AGTTTCCCTGATCAAGTGATATTTCTATTCGATATGCTTGCCTCGACAATGACTCTGAGGCTCCTTCGAATTTGCTACAACCTCGTTGTTATCACAATATXXXXXXXXXXCTCATCTGCTTCACAAGCGGCTATGTATTCAGCTTTCATAATGGAGTCCGTGATGCATTCTTGCTTGATGCTTCGCCATACTATAGCCCCTCCATTCAGA
>Marker7609
CATACGCGCTCCTCAACATCAACAACGCACCGCCGCCCATGCTCTTCCTCAAATGCTCGATCACCTTCACCTTCTCTTCTCTCTCCATCCCCACCAATGCXXXXXXXXXXAGCATTGCTGCTTTGGCATTGGCAGATGGGTCGATGTCGAAGTTGTGAAACTCAGTTTTGGGGAGGTACTTCAAGGCCATGATAATCGACGAGAACGGAA
CATACGCGCTCCTCAACATCAACAACGCACCGCCGCCCATGCTCTTCCTCAAATGCTCGATCACCTTCACCTTCTCTTCTCTCTCCATCCCCACCAATGCXXXXXXXXXXAGCATTGCTGCTTTGGCATTGGCAGATGGGTCGATGTCGAAGTTGTGTAACTCAGTTTTGGGGAGGTACTTCAAGGCCATGATAATCGACGAGAACGGAA
>Marker4789
GACATTGGGAAGTAGTCAAATGGATATTGATGTATCTCTGTTCATCAAAGGATGCAAGGGTCTTATATAGACAGAATGAGTCATCCAATGATGAAGTGTAXXXXXXXXXXTAAGATGGAGGGCTAGCTTGCAGCCTGTTGTGGCCTTTCCACAATAGAGGCTGAGTTTATTGCACGTCTGAGGCTATGAAAGAAGGTTTGTGGTTGAAGG
GACATTGGGAAGTAGTCAAATGGATACTGATGTATCTCTGTTCATCAAAGGATGCAAGGGTCTTATATAGACAGAATGAGTCATCCAATGATGAAGTGTAXXXXXXXXXXTAAGATGGAGGGCTAGCTTGCAGCTTGTTGTGGCCTTTCCACAATAGAGGCTGAGTTTATTGCACGTCTGAGGCTATGAAAGAAGGTTTGTGGTTGAAGG
>Marker19202
TACAAATGCAGAAACCCACTGCGACTGTAAAAACCGTTCAATTCAGATCTATAATTTAGAATATCAGAGAACCTGGCTCTGATACCAACATAGATATGATXXXXXXXXXXACAAATTTTCCAACATTAGGGGGAGGATTTAAGAAGTTGGAAAAAAAAATTACATAGAATGCATCGTTATTGTCTCATTTAAATCTCCGTACAAATCAAT
TACAAATGTAGAAACCCACTGCGACTGTAAAAACCGTTCAATTCAGATCTATAATTTAGAATATCAGAGAACCTGGCTCTGATACCAACATAGATATGATXXXXXXXXXXACAAATTTTCCAACATTAGGGGGAGGATTTAAGAAGTTGGAAAAAAAAATTACATAGAATGCATCGTTATTGTCTCATTTAAATCTCCGTACAAATCAAT
>Marker17711
CTTACTAAAACAAGAATTTTCTCTTCACGAGCATTTATCCCCTTCACTTTCTCCCACTTCATCAACTCCTCTCCAGCAACCTCAAATCTTCCACGACAAGXXXXXXXXXXAGTGGCTGGTAATGGGAGGGAGGAGGTGGCTAATGGGGAAAATAGGGTTTAGAAAAAAGAAAAGTGGATCTTTAATGTCAGTTTTAAACCGACATTAAAG
CTTACTAAAACAAGAATTTTCTCTTCACGAGCATTTATCCCTTTCACTTTCTCCCACTTCATCAACTCCTCTCCAGCAACCTCAAATCTTCCACGACAAGXXXXXXXXXXAGTGGCTGGTAATGGGAGGGAGGAGGTGGCTAATGGGGAAAATAGGGTTTAGAAAAAAGAAAAGTGGATCTTTAATGTCAGTTTTAAACCGACATTAAAG
>Marker10819
ATGAGATTTCAAGAGAAATTTATTTCGTGGAACTTGAACTTTGTATTTGTATTAATTTTGTGGAAAGTGAGTACAATCTCTAATACATAATATTTTGATGXXXXXXXXXXTGATGATCTTCTTGGATGATCGACCTTTGGGTTTGTTAATCTTCTTAGATGATCGGCTTTTGGGCTTATTGATCTTCTTAAACAATCGGCCTTTGGGCTT
ATGAGATTTCAAGAGAAATTTATTTCGTGGAACTTGAACTTTGTATTTGTATTAATTTTGTGGAAAGTGAGTACAATCTCTAATACATAATATTTTGATGXXXXXXXXXXTGATGATCTTCTTGGATGATCGACCTTTGGGTTTGTTGATCTTCTTAGATGATCGGCCTTTGGGCTTATTGATCTTCTTAAACAATCGGCCTTTAGGCTT
>Marker13445
CCACCTGTTTGCTACGTCGGTTTAACAGATGCCTAAGACATCATTAATGATTATGTTAAGGATTCATTGTCTTACAAGAAGGTAATGGATGATGTTGATAXXXXXXXXXXAGGTTGCAAGTGGATCTACAAGAAGAAAAAAGGTATAGACGAAAAGGTGCAAACCTTTGAGGCTAGATTAGTGGCAAAGGGTTATACCCAAGTTGAATGG
CCACCTGTTTGCTACGTCGGTTTAACAGATGCCTAAGACATCATTAATGATTATGTTAAGGATTCGTTGTCTTACAAGAAGGTAATGGATGATGTTGATAXXXXXXXXXXAGGTTGCAAGTGGATCTACAAGAAGAAAAAAGGTATAGACGAAAAGGTGCAAACCTTTGAGGCTAGATTAGTGGCAAAGGGTTATACCCAAGTTGAATGG
>Marker15799
ATAATCTCAATATATATATCTTAATCAAAACATCATATGTTGTCTCTCATATCCGGCATTTACAGTGTTCTAAACCCAATCTGCGCCCCATTTTGCCATCXXXXXXXXXXAAATCTACACGTGCCATCTTATTATTTGAAATAAATCTAGATATATATGGATTATTTCAAATATATCCATGTATATCCAACAACCAGATCAAGATCCATC
ATATCTCAATATATATATCTTAATCAAAACATCATATGTTGTCTCTCATATCCGGCATTTACAGTGTTCTAAACCCAATCTGCGCCCCATTTTGCCCATCXXXXXXXXXXAAATCTACACGTGCCATCTTATTATTTGAAATAAATCTAGATATATATGGATTATTTCAAATATATCCATGTATATCCAACAACTAGATCAAGATCCATC
>Marker9089
ACTCATCCTTAATGCATATCTAACGATAGTATCGCATCATTTCGAGCATAGAACATCATCAATCATATCTATCAAATTTTGTGTCACATTGAGATGGAGGXXXXXXXXXXAGCTTTATCTTGAGGAGAAAAAAAAAAGTTGAAATCATTTGTAGTTAAAAGCTCTCAAAGAGTTTGTCTTACTACCGAGACATGGACTTCGCTACAAAAT
ACTCATCCTTAATGCATATCTAACAGTAGTATCGCATCATTTCGAGCATAGAACATCATCAATCATATCTATCAAATTTTGTGTCACATTGAGATGGAGGXXXXXXXXXXAGCTTTATCTTGAGGAGAAAAAAAAAAGTTGAAATCATTTGTAGTTAAAAGCTCTCAAAGAGTTTGTCTTACTACCGAGACATGGACTTCGCTACAAAAT
>Marker16605
TTCAATTCCATCTTGCCGGTTCCAACAACAGAATATTCTTATCCTTAATTTCAGTGTAAGTTTTAAAAGGACTAAGATCGTGATAGACATGGTGCGTAGCXXXXXXXXXXTCTGTTCAGCAGAACGATGCCTGTTCCTATAGTTCCTAGCCATATATCCAGGTTTATTACAATTAAAGTAATGAAACCGTACCATTTCTCCTAAAGAGGG
TTCAATTCCATCTTGCCGGTTCCAACAACAGAATATTCTTATCCTTAATTTCAGTGTAAGTTTTAAAAGGACTAAGATCGTGATAGACATGGTGCGTAGCXXXXXXXXXXTCTGTTCAGCAGAACGATGCCTGTTCCTATAGTTCCTAGCCATATATCCAGGTTTATTACAATTAAAGTAATGAAACCGTACAATTTCTCCTAAAGAGGG
>Marker8094
CCATTATCGAAAAATGGACATCACTTTGGGACACATGTGGATAGCCACCCTATCAAAGGGGCTAAAAGTCAGCCAAAAGAGCTAAAACTCTTTCTAGGTTXXXXXXXXXXGGCTATAAAAAAGGGTGAAATGTATCATCAATCAGAGGTTGGAACTTTCCTCCAATCGGAATACTTTCTTTCCCATAGTGCATCCCCAATTGATACAAAA
CCATTATCAAAAAATGGACATCACTTTGGGACACATGTGGATAGCCACCCTATCAAAGGGGCTAAAAGTCAGCCAAAAGAGCTAAAACTCTTTCTAGGTTXXXXXXXXXXGGCTATAAAAAAGGGTGAAATGTATCATCAATCAGAGGTTGGAACTTTCCTCCAATCGGAATACTTTCTTTCCCATAGTGCATCCCCAATTGATACAAAA
>Marker3883
ACCGTGAGATCTACCCTCAGCCTCGCGACACCTTTGACGTGTCCCTCTAACAAATGGTGTTTGGGTAGGTCAAGATCAAGGTGGATGGATAGAGTGTTCAXXXXXXXXXXACTGATAACGGGCAGAAATGCACGTTATTACACGTAAAATTATAAAACAATGCAGGATTGTGATGGTAAAAATATACACTATTGCGTCCAAAAGCATTAA
ACCGTGAGATCTACCCTCAGCCTCGCGACACCTTTGACGTGTCCCTCTAACAAATGGTGTTTGGGTAGGTCAAGATCAAGGTGGATGGATAGAGTGTTCAXXXXXXXXXXCTGATAACGGGCAGAAATGCACGTTATTACAGCGTAAAATTATAAAACAATGCAGGATTGTGATGGTAAAAATATACACTATTGCGTCCAAAAGCATTAA
>Marker17682
ATCTGATTACTAAGGATCCAAATTTTAATTCATAAATGACATTTTGAAAAACACTTTTTTACCTAGTTAATTCAAAGAGGCCCTAACCATCATAATTGCAXXXXXXXXXXGATAATCTTTTTCTCAAACATGTTTTCAAATATTTGCGAAAACCTTTTTCTAACCTTTTTCTCTAACCCCGTTTTCTAAAACTATTTTCTCTGAAATGGG
ATCTGATTACTAAGGATCCAAATTTTAATTCATAAATGACATTTTGAAAAACACTTTTTTACCTAGTTAATTCAAAGAGACCCTAACCATCATAATTGCAXXXXXXXXXXGATAATCTTTTTCTCAAACATGTTTTCAAATATTTGCGAAAACCTTTTTCTAACCTTTTTCTCTAACCCCGTTTTCTAAAACTATTTTCTCTGAAATGGG
>Marker25567
TAAACATTGTTTAAAATATTACGACTCCTATTCAACTTATAAGTCTCTTTGGTTGGCTATATATTTAGTTTTCACCATTATTTTTAAAATCAAGTCAAAAXXXXXXXXXXATAATTTTAAAAAATTGAAATAGCCCAATGGAATCTAAACAGGTAGAACCATTGGCAAACGTGCCTTTACATTTAATTTTAATAAGCTTAAGACTAACCT
TAAACATTGTTTAAAATATTAGGACTCCTACTCAACTTATAAGTCTCTTTGGTTGGCTATATATTTAGTTTTCACCATTATTTTTAAAATCAAGTCAAAAXXXXXXXXXXATAATTTTAAAAAATTGAAATAGCCCAATGGAATCTAAACAGGTAGAACCATTGGCAAACGTGCCTTTACATTTAATTTTAATAAGCTTAAGACTAACCT
>Marker2994
ATAGATAATACAACCTAGTGAGCCTCATCAAAAATACTAGTCACTAGACAAACACATGTGTGCCAACTAATACAGGTCTTCAATTACGCTTCCTTTAACCXXXXXXXXXXGAGCTAGAAGCCCAGTGAGTGACTTGATAAAACGTAAATCTCATGCTTAAACTGAAAGCTTGAAAACATAATACTGGGACTTAAAATATACCAAGAAAAC
ATAGATAATACAACCTAGTGAGCCTCATCAAAAATACTAGTCACTAGACAAACACATGTGTGCCAACTAATACAGGTCTTCAATTACGCTTCCTTTAACCXXXXXXXXXXGAGCTAGAAGCCCAGTGAGTGACTTGATAAAACGTAAATCTCATGCTTAAACTGAAAGCTTGAAAACATAATACTGGGACTTAAAATATACCAAGCAAAC
>Marker16083
CATCACTTAGGCTCCCCATAAGTGTGAGATTCTCTCTCAATTTGAACTTCTATCTTTTCCATTTCAAATGAAAACCCCTTCACTTGGAATACTTAGATTAXXXXXXXXXXTCACATCCATAAGATTGGCATACAAGGAAGATATCTCTTCCAACAACCTATCACGGTTGCACCCAACAACTTCACACGATGGCACAAAACCTTCAAAGTT
CATCACTTAGGCTCCCCATAAGTGTGAGATTCTCTCTCAATTTGAACTTCTATCTTTTCCATTTCAAATGAAAACCCCTTCACTTGGAATACTTAGATTAXXXXXXXXXXTCACATCCATAAGATTGGCATACAAGGGAGATATCTCTTCCAACAACCTATCACGGTTGCACCCAACAACTTCACACGATGGCACAAAACCTTCAAAGTT
>Marker11020
AAGTAAATCTTTCAGATCTCATACTAGAATATACATTGGTCATACTGTACTATCAGTCCATCATGCTGTCATTCTGCCATATCATTCATTTATCATGCCAXXXXXXXXXXGCTTAGATGAATCTTGAATCAAGCCCAAAGTGCAACTTGTTCCAAAACTGCCTTCGATCTCTCAAACAAATGCCTCAATCTACGCAATTCAATAATAGTG
AAGTAAATCTTTCAGATCTCATACTAGAATATACATTGGTCATACTGTACTATCAGTCCATCATGCTGTCATTCTGCCATATCATTCATTTATCATGCCAXXXXXXXXXXGCTTAGATGAATCTTGAATCAAGCCCAAAGTGCAACTTGTTCCAAAACTGCCTTCGATCTCTCAAACAAATGCCTCAATCTAGGCAATTCAATAATAGTG
>Marker4843
GAACAGAGGTGCCTTCTTCCATTTTGGTGTTGAATATATACGTCTTTAAGAGCCTTATGTATTAGCTGTTTAGATGATTGTCCAAACATCCCCCGCAGGGXXXXXXXXXXGGCTCAGGCCTTCTCATTCGTCCTTGTCCATCGTTCGTATGCCTGCTGAACATTTCAAGCAGCATTTGGAGTTGGAATAGGAGGACAATCCTCCGTGAGA
GAACAGAGGTGCCTTCTTCCATTTTGGTGTTGAATATATACGTCTTTAAGAGCCTTATGTATTAGCTGTTTAGATGATTGTCCAAACATCCCCCGCAGGGXXXXXXXXXXGGCTCAGGCCTTCTCATTCGTCCTTGTCCATTGTTCGTATGCCTGCTGAACATTTCAAGCAGCATTTGGAGTTGGAATAGGAGGACAATCCTCCGTGAGA
>Marker4322
GCTGATGCCATGTTGGTGATTGTATCATATTTCATAGCTTGGATGATCGAGGATAAAAATATTTGGAGAAAATCAATTCCAGTGGCACCTAGGTTGTGAAXXXXXXXXXXAGGTGGTGGTGGAGTAGTAAAATTGATTATGAATGAAAAATAAAGGCACTAAATGAAATTTGACACCCGCTGGTTTTTAAAAGAACTACTATAGCATTGT
GCTGATGCCATGTTGGTGATTGTATCATATTTCATAGCTTGGATGATCGAGGATAAAAATATTTGGAGAAAATCAATTCCAGTGGCACCTAGGTTGTGAAXXXXXXXXXXTGGTGGTGGAGTAGTAAAATTGATTATGAATGAAAAATAAAGAAGGCACTAAATGAAATTTGACACCCGCTGGTTTTTAAAAGAACTACTATAGCATTGT
>Marker6977
GTCTTGACACAGATCTGAATAGAGAAATCGCTTGCCTGTGTATGGAGTGAATGGAAGGATGAGCTTCCCTCTCGAGCTTGCTCAACCAGTAGAGTTGATCXXXXXXXXXXAGCACTTAGATCAACCTCTCTCTCAATAGCCTCGTATCAAGTATATTTTCCAATAGAATTTCAGAGGCTATTTATAGGTTCAGCTTTGACTCTTTGTAGT
GTCTTGACACAGATCTGAATAGAGAAATTTCTTGCCGGTGTATGGAGTGAATGGAAGGATGAGCTTCCCTCTCGAGCTTGCTCAACCAGTAGAGTTGATCXXXXXXXXXXAGCACTTAGATCAACCTCTCTCTCAATAGCCTCGTATCAAGTATATTTTCCAATAGAATTTCAGAGGCTATTTATAGGTTCAGCTTTGACTCTTTGTAGT
>Marker10064
TACATAACCCTAGAACAAGATTGGTAGAAAAACATAACTCATAATGGATTGAACCATGTCTAATATGGTTATGTTTATCCTTTATGATACACCATTTTGTXXXXXXXXXXTCGATCTAATCGAAATGTTTTTATCCTTTTACCTAATAAATTTTCAACTTCAGCCTTATGCCTTGAACTTTTCAAGTGTATCAAACTTATGTTTCGTTAG
TACATAACCCTAGAACAAGATTGGTAGAAAAACATAACTCATAATGGATTGAACCATGTCTAATAGGGTTATGTTTATCCTTTATGATACACCATTTTGTXXXXXXXXXXTCGATCTAATCGAAATGTTTTTATCCTTTTACCTAATAAATTTTCAACTTCAGCCTTATGCCTTGAACTTTTCAAGTGTATCAAACTTATGTTTCGTTAG
>Marker6388
TCTTAACCCAAATTGTACGGTGACATCCTGCAGCGTAATTGTCACACCCCGCCCCAGATCACCCTCTTAGCCTAGAGAAGGGTGTGACTGCAGCAGTTATXXXXXXXXXXTATTAACTTAGAAACTTAATATGTTTAGAGTATTTACAATACTAGATTTACAAGTCCCAAAGCCCACAAACCCTAGTCCCTATATGAACAATAACAACAT
TCTTAACCCAAATTGTACGGCGACATCCTGCAGCGTAATTGTCACACCCCGCCCCAGATCACCCTCTTAGCCTAGAGAAGGGTGTGACTGCAGCAGTTATXXXXXXXXXXTATTAACTTAGAAACTTAATATGTTTAGAGTATTTACAATACTAGATTTACAAGTCCCAAAGCCCACAAACCCTAGTCCCTATATGAACAATAACAACAT
>Marker24293
TTAATTTTAGTTGTCAAGTAATTGATAACTAATTTTCCTTCATCAGGCCTCAACTATGCTACCGAAATGGAGAGTCAAGATTGGAAATGGACCTATGAAAXXXXXXXXXXATAGCCGTCATTAAACGACTAGCAAGGGCTGCCTAAAGCAAACCAGCAGGTGCAACATAGGAATCTCATGGTCTCGATTAAGGAAGAGACCACAGGACAT
TTAATTTTAGTTGTCAAGTAATTGATAACTAATTTTCCTTCATCAGGCCTCAACTATGCTACCGAAATGGAGAGTCAAGATTGGAAATGGACCTATGAAAXXXXXXXXXXATAGCCGTCATTAAACGACTAGCAAAGGCTGCCTAAAGCAAACCAGCAGGTGCAACATAGGAATCTCATGGTCTCGATTAAGGAAGAGACCACAGGACAT
>Marker6051
CTTCCATTTCAAGGGTAAGACCGGATAGATAGCTGGGGACAGAGGATGAAAAATGGAATTCACTCCTACCTGCTTTTAGGGATAGTAAAGAGGTTGTTCCXXXXXXXXXXTTGTTCATTAGGGGATCAGTGGGGACTTAAGAAACAAGAGGTAATTTCGGGGGTAAGACAAAGATTTGACCCAACTGTTATTACGAACAACCTGTGAAGG
CTTCCATTTCAAGGGTAAGACCGGATAGATAGCTGGGGACAGAGGATGAAAAATGAAATTCACTCCTACCTGCTTTTAGGGATAGTAAAGAGGTTGTTCCXXXXXXXXXXTTGTTCATTAGGGGATCAGTGGGGACTTAAGAAACAAGAGGTAATTTCGGGGGTAAGACAAAGATTTGACCCAACTGTTATTACGAACAACCTGTGAAGG
>Marker33705
TTTGATGCCGAAATTCAATGGAGGCCGAGGGAGAGGTTGAGTTTTCTTCTTCCTCTTTGATGTTTTCAGTATCTTTAGGTTAGTTTTTAGTTTTATTTTGXXXXXXXXXXTGATATCAATTTCATGAGTTTTTTGTTTTCAATTGATGCTTGCAATTATGAATTATGTTTTTCTTTGAATCAGTTTAAATTCCCAAGCATGATTATTGAG
TTTGATGCCGAAATTCAATGGAGGCCGAGGGAGAGGTCGAGTTTTCTTCTTTCTCTTTGATGTTTTCAGTATCTTTAGGTTAGTTTTTAGTTTTATTTTGXXXXXXXXXXTGATATCAATTTCATGAGTTTTTTGTTTTCAATTGATGCTTGCAATTATGAATTATGTTTTTCTTTGAATCGGTTTAAATTCCCAAGCATGATTATTGAG
>Marker17858
TAATGATTTGGAGCTGAATTAACGTGAAGTGCAACTTGGATTAGGGAGAATTCGTCAAAGGTACGTGAATAGAAACCCTCTTGTATTTTTCTTGCAAAAGXXXXXXXXXXCCACGAAATGTTTAGTCTTTCTTTATAACACCATTACTTGAAGAGGCTTACATTTCACTAGGATGACAATAGGTAACTTGACCTTAATCCTGAGTTAATT
TAATGATTTGGAGCTGAATTAACGTGAAGTGCAACTTGGATGAGGGAGAATTCGTCAAAGGTACGTGAATAGAAACCCTCTTGTATTTTTCTTGCAAAAGXXXXXXXXXXCCACGAAATGTTTAGTCTTTCTTTATAACACCATTACTTGAAGAGGCTTACATTTCACTAGGATGACAATAGGAAACTTGACCTTAATCCTGAGTTAATT
>Marker3463
AATCGTGTAGTGTCTGTGGCGACAAATCGAGCTAAACGATGAGCTAAACGATCGCATAGCTTTTGCTAGACGATCACTTAGCTTTATCTAAACGATTGGGXXXXXXXXXXCTCAATCCAAGTTCGAACAAAGCCCACCCTTTGGATTCTCACACCGAGAATACCAAGGTCACTTTATTGGTGGTTTTAGACTCAACTCGACACCGTCGAT
AATCGTGTAGTGTCTGTAGGCGACAAATCGAGCTAAACGATGAGCTAAACGATCGCATAGCTTTTGCTAGACGATCACTTAGCTTTATCTAAACGATTGGXXXXXXXXXXCTCAATCCAAGTTCGAACAAAGCCCACCCTTTGGATTCTCACACCGAGAATACCAAGGTCACTTTATTGGTGGTTTTAGACTCAACTCGACACCGTCGAT
>Marker10613
CCTCTCTCTGTTTTCCACGATCCTTGGCACTTTCTCGAGATGACCAGGACGATCTTCCAGCATCTTCTCTCTTCTCTCGCTTCCGCCTTCTAAGTAAATGXXXXXXXXXXGCTTTAGAGTGAAGAGCTTTTTCTCTCAAATGATTGCACTGATAGGATGTCATTAATTATCTATGTCTGATGCCCCGACTAATTGTCTCCAAAAAGTTAA
CCTCTCTCTGTTTTCCACGATCCTTGGCACTTTCTCGAGATGACCAGGACGATCTTCCAGCATCTTCTCTCTTCTCTCGCTTCCGCCTTCTAAGTATATGXXXXXXXXXXGCTTTAGAGTGAAGAGCTTTTTCTCTCAAATGATTGCACTGATAGGATGTCATTAATTATCTATGTCTGATGCCCCGACTAATTGTCTCCAAAAAGTTAA
>Marker12379
TACCTTTACGGCCTCTCCACAACTCAAAAGGTGTTTCAGAAACACTTTTCAAGAGAACGTTGTTCAGAATGTAGCATGCAGTCTCCACTGCAAAACCCCAXXXXXXXXXXATTTAGTTTTTTAAACTATGATTTCTTCTTTTAATCCAAATTCGACTTTTACAGTTTTCAAAGATTCTGTTTCTCCTTTCCGATACACGATTCTGCTAAG
TACCTTTACGGCCTCTCCACAACTCAAAAGGTGTTTCAGAAACACTTTTCAAGAGAACGTTGTTCAGAATGTAGCATGCAGTCTCCACTGCAAAACCCCAXXXXXXXXXXATTTAGTTTTTTAAACTATGATTTCTTCTTTTAATCCAAATTCGACTTTTACAGTTTTCAAAGGTTCTGTTTCTCCTTTCCGATACACGATTCTGCTAAG
>Marker44220
AACAACTTTTATAAATTGAAAAACCTTTGGTCGCATATATCACAAATATAATGCAATAACCTCAAACAATCCCTGTGTTCGACCTCTGATCACACTGAGAXXXXXXXXXXGTTAATGACACATATCTAGAAGTAGTATCACATATCATCGCATAAATTCTATCTCGTTACAAGTTTATGGCATGGGCTTGCATCATATTATAATTATTGT
AACAACTTTTATAAATTGAAAAACCCTTGGTCGCATATATCACAAATATAATGCAATAACCTCAAACAATCCCTGTGTTCGACCTCTGATCACACTGAGAXXXXXXXXXXGTTAATGACACATATCTAGAAGTAGTATCACATATCATCGCATAAATTCTATCTCGTTACAAGTTTATGGCATGGGCTTGCATCATATTATAATTATTGT
>Marker4454
CTTTGGGGTAGCCTACAAAGAGGCATAACCTCGACCGTGGTTCCAATTTCTTGGGATTTTCTTCAAGCACACGTGCTAGGCAACTCTAAATCCGAAAGTGXXXXXXXXXXAAATCCCAAAACGAGTTCGGTAAGGAAACATAACTCATCATCGAACGAACCATGTCCAATAAAGTTCTATTTCTTCTTTCTGCTACACCATTCTGTTGAG
CTTTGAGGTAGCCTACAAAGAGGCATAACCTCGACCGTGGTTCCAATTTCTTGGGATTTTCTTCAAGCACACGTGCCAAGCAACTCTAAATCCGAAAGTGXXXXXXXXXXAAATCCCAAAACGAGTTCGGTAAGGAAACATAACTCATCATCGAACGAACCATGTCCAATAAAGTTCTATTTCTTCTTTCTGCTACACCATTCTGTTGAG
>Marker9153
GTGTCACAATCCTCCGCGTTTGCGTTGCTCATTTGCATCTTCGATTGTGTGCTCGCATGCGGTGTTGTTTTTATTACCATATGCAGTTGAAGTTTAACTCXXXXXXXXXXGTTAATCTTTTTCTCTTGAGCCATGAACGCAAGCGATGACTTGGTTTCCTGCAAAACAGACTTGAAATATCCTTTTCTACCATCTTAATGGTCTTAGTGG
GTGTCACAATCCTCCGCGTTTGCGTTGCTCATTTGCATCTTCGATTGTGTGCTCGCATGCGGTGTTGTTTTTATTACCGTATGCAGTTGAAGTTTAGCTCXXXXXXXXXXGTTAATCTTTTTCTCTTGAGCCATGAACGCAAGCGATGACTTGGTTTCCTGCAAAACAGACTTGAAATATCCTTTTCTACCATCTTAATGGTCTTAGTGG
>Marker16753
CTTTTTTGTTTATGTTCAATTATTGTTGGTTTCATAACATGTTTTTCCAAAACATTATAGTGTTTGGCTGAGAAAAATCAAATTTGGTTCATTGGATTAAXXXXXXXXXXAGGATGTCATGGATTTATAAGAGAGTATAACTATCTTCAATGGTATGAGGTGGCCTTTTGGGGTGAAACTAAAAGTAAAGTCATGAGGGTTATGCCTAAA
CTTTTTTGTTTATGTTCAATTATTGTTGGTTTCATAACATGTTTTTCCAAAACATTATAGTGTTTGGCTGAGAAAAATCAAATTTGGTTCATTGGATTAAXXXXXXXXXXAGGATGTCATGGATTTATAAGAGAGTATAACAATCTTCAATGGTATGAGGTGGCCTTTTGGGGTGAAACTAAAAGTAAAGTCATGAGGGTTATGCCTAAA
>Marker14705
GATAAAACACTGTTTTTGCTTTCTCATTATTTCCTTCTTCATATAGACCACAAAGCAACAGCTTGCAAGAATCTAAATGTGGTAAATGCCCATTCTCTATXXXXXXXXXXAGTCCCTTTTCTTTCATATGATCAAACAACCTGTGAGCTACTTCCAAGCATCCAACCTTGCAAAGACCTGTAATAAACTTGCCATAAGTATTAGCATTAG
GATAAAACACTGTTTTTGCTTTCTCATTATTTCCTTCTTCATACAGACCACAAAGCAACAGCTTGCAAGAATCTAAATGTGGTAAATGCCCATTCTCTATXXXXXXXXXXAGTCCCTTTTCTTTCATATGATCAAACAACCTGTGAGCTACTTCCAAGCATCCAACCTTGCAAAGACCTGTAATAAACTTGCCATAAGTATTAGCATTAG
>Marker18967
ATAAGATAACCAAGGAGCTTTGTTTATTGGATATGAGTAAATTCCAGAATTAAATAACACTTATTTTATTCATTAAACAATGTGTATCTTTACAAAACAAXXXXXXXXXXTGGGGGATTTATCGAAGTAGGGAGTTAGGAACATAGCTACACAAGATGTAATCCACTCTTTCCCTTGTTAAGGGTAAGTAGATTAATTGCTCCCTTAAGT
ATAAGATAACCAAGGAGCTTTGTTTATTGGATATGAGTAAATTCCAGAATTAAATAACATTTATTTTATTCATTAAACAATGTGTATCTTTACAAAACAAXXXXXXXXXXTGGGGGATTTATCCAAGTAGGGAGTTGGGAACATAGCTACACAAGATGTAATCCACTCTTTCCCTTGTTAAGGGTAAGTAGATTAATTGCTCCCTTAAGT
>Marker9350
CTTTACTTTGTCTCGCACCATTTTTGGTTTAGGAGAATGAGTTCGTCTTCATGTACTCATCATTTTGTTTGCAACCACTAGAGAGAAACCACGAACACAGXXXXXXXXXXACAATAAATATTTTTTAACTTACCCTAATCAGCCCCTCGATATGCACTAACATCATGCCATGTGTTCTGATTCTGAGAAATGGGCCTTAATCCCTTTGTA
CTTTACTTTGTCTCGCACCATTTTTGGTTTAGGAGAATGAGTTCGTCTTCATGTACTCATCATTTTGTTTGCAACCACTCTAGAGAAACCACGAACACAGXXXXXXXXXXACAATAAATATTTTTCAACTTACCCTAATCAGCCCCTCGATATGCACTAACATCATGCCATGTGTTCTGATTCTGAGAAATGGGCCTTAATCCCTTTGTA
>Marker5569
AATCTGTGGTGTTCATTTTATGTGTTATTTATTCTCGTTGAATGTTCTCTGTAATGTTGTGACATTGCTCATAACATCATTTAATATAGATGTCTCTTATXXXXXXXXXXAAAAGGAATAAAATATAGAAACCCTAACTATCCTTGATGACTCTGGAGGGCCTCACCAATTTTTTGGATCTACAATATTTATTCTTCTGTTGCAAATCAA
AATCTGTGGTGTTCATTTTATGTGTTCTTTATTCTCGTTGAATGTTCTCTGTAATGTTGTGACATTGCTCATAACATCATTTAATATAGATGTCTCTTATXXXXXXXXXXAAAAGGAATAAAATATAGAAACCCTAACTATCCTTGATGACTCTGGAGGGCCTCACCAATTTTTTGGATCTACAATATTTATTCTTCTGTTGCAAATCAA
>Marker29695
CTTTGAGAATCACTTACAAGAAAATGTGGCTGCTATGGCCCGACAGTACGTTCGTAGTGTTGTAGGGTCTGTTCAAAGGGTTGCCATGGCCATTTCCCCTXXXXXXXXXXCCTAGTGTCCTTGGCAGTTATTTTTCCTTCCTCAGAAAATACTTTGAAGTATATGAAATGAGCCATGAAATTTCCTTATATCGCTTCTGATCAATGCATG
CTTTGAGAATCACTTACAAGAAAATGTGGCTGCTATGGCCCGACAGTACGTTCGTAGTGTTGTAGGGTCTGTTCAAAGGGTTGCCATGGCCATTTCCCCTXXXXXXXXXXCCTAGTGTCCTTGGCAGTAATTTTTCCTTCCTCAGAAAATACTTTGAAGTATATGAAATGAGCCATGAAATTTCCTTATATCGCTTCTGATCAATGCATG
>Marker36255
TCACTTAGTGCTAATTAAGGTGTCAATTGGCTGAATGGATGAGTGCTTTCATGTTTAAACTTGTTAAATACTTCATAAATCAGATTTATGAAGCCCATGCXXXXXXXXXXAGGGATTGAAAGGTTTCGTAATGCGATCGGTCGTTTTGTTTTATGTTACACAATCGTTTAGTTATTTGTTATGCGATCTTTTGGTTTTTATTATACGATC
TCACTTAGTGCTAATTAAGGTGTCAATTGGCTGAATGGATGAGTGCTTTCATGTTTAAACTTGTTAAATACTTCATAAATCAGATTTATGAAGCCCATGCXXXXXXXXXXAGGGATTGAAAGGATTCGTAATGCGATCGGTCATTTTGTTTTATGTTACACAATCGTTTAGTTATTTGTTATGCGATCTTTTGGTTTTTATTATACGATC
>Marker11103
CAATCGAAAGCATTTCCTTTCAAGGTACGGACGAACTGCTTGACTAGCTGGTCTTCTCTAGTTCTTGCATTTTCACAGGTTTGAATGAAGTGTGCAACATXXXXXXXXXXGTATGTCTTGGAATACATAAAGGAAATTTGCAACAATCCTCCGTACTGAGCTCTTATAGAGTTGTCCTAGAGCTGTTGAACTGACAGGGAGGCAACAGAG
CAATCGAAAGCATTTCCTTTCAAGGCACGGACGAACTGCTTGACTAGCTGGTCTTCTCTAGTTCTTGCATTTTCACAGGTTTGAATGAAGTGTGCAACATXXXXXXXXXXGTATGTCTTGGAATACATAAAGGAAATTTGCAACAATCCTCCGTACTGAGCTCTTATAGAGTTGTCCTAGAGCTGTTGAACTGACAGGGAGGCAACAGAG
>Marker12005
ACAAAATTCTCTTCATTAATAATTTCACTCTACATACATACGGTCAAATTCGAGGGCTCACCCTAATGAAACCAAACGCACAAATATATATGAGTAGCTAXXXXXXXXXXCACTTCAGTGTTTCATCCTACAACTGATTTTTTCCTTTTTTTTGGTCAAAAGGGTGACATATTACGAAAATGGTGGATTTTGAGGTTCGAAGCTAAGATC
ACAAAATTCTCTTCATTAATAATTTCACTCTACATACATACGGTCAAATTCGAGGGCTCACCCTAATGAAACCAAACGCACAAATATATATGAGTAGCTAXXXXXXXXXXACTTCAGTGTTTCATCCTACAACTGATTTTTTCCTTTTTTTTGGTCAAAAGGGTGACATATTACGAAAATGGTGGATTTTGAGGTTCGTAAGCTAAGATC
>Marker7436
TCAAGAGTGCGGGTTGAGTTGAATTCTAGTGTGAAAATTGGGAAAGGGGGATCTTTGAGTTCTGGGACAGAGGATACCATTCGGACCGCATTGTTGTCATXXXXXXXXXXGCTTGATAGGGAATGTCCTAGTAATGAGAGTCTAAAAAAGGAATATAGACTGATCTGCGAATTGTCTTTGGATGAAAAGCACGATGAGTTTGTCCATACT
TCAAGAGTGCGGGTTGAGTTGAATTCTAGTGTGAAAATTGGGAAAGGGGGATCTTTGAGTTCTGGGACAGAGGATACCATTCGGACCGCATTGTTGTCATXXXXXXXXXXGCTTGATAGGGAATGTCCTAGTAATGAGAGTCTAAAAAAGGAATATAGACTGGTCTGCGAATTGTCTTTGGATGAAAAGCACGATGAGTTTGTCCATACT
>Marker18684
AAGCTATGATTTGTTCTGGGTAGCAGTACATAAAGTTATAAACTTTTTTTTCTTTGCATATTCTATGTGTGTATATATGTCACATGGTATTGTACAATTTXXXXXXXXXXTATATATATCAACATAGACAATGATAGCGTCCTTAAACTGAGATCGTAACTCTTTGCACACATTTTTGAGGCCTTTATTGAAGGATTTAGCAACTTGATT
AAGCTATGATTTGTTCTGGGTAGCAGTACATAAAATTATAAACTTTTTTTTCTTTGCATATTCTATGTGTGTATATATGTCACATGGTATTGTACAATTTXXXXXXXXXXTATATACATCAACATAGACAATGATAGCGTCCTTAAACTGAGATCGTAACTCTTTGCACACATTTTTGAGGCCTTTATTGAAGGATTTAGCAACTTGATT
>Marker12165
TGACTTTATCTTATGATTCATGACTTTGATATATTGCATTTTTGTCAATACCCTTCAATTCTTTTCATCTAATATGAAAATTTTGACTTCCATTAAATCAXXXXXXXXXXGTCTTTGTAAAGGTTAAGTCATCTCATAACTTTCTCACTACAACGAAGATTTATCTAGTTGAAAATTAAAATTCATTTGACTCTCAAATGTAATTAAATG
TGACTTTATCTTATGATTCATGACTTTGATATATTGTATTTTTGTCAATACCCTTCAATTCTTGTCATCTAATATGACAATTTTGACTTCCATTAAATCAXXXXXXXXXXGTCTTTGTAAAGGTTAAGTCATCTCATAACTTTCTCACTACAACGAAGATTTATCTAGTTGAAAATTAAAATTCATTTGACTCTCAAATGTAATTAAATG
>Marker47158
ACATCTCTGTGATGAAACAGGGATGAACGTAATGAACGCAAGGTTGCTTCCATCTCTGGAAGTACTTCTCACTTTAGTTAATGCATTCTTCTAACCTTCTXXXXXXXXXXTTTATTCCTTTAACACAAATTAATTTACTTGTTTAATTCATTCTAATTACCAAGGGATTAAGAAAACATCATGGAGAAAGCGTTTAATGGAGGAACAGAA
ACATCTCTGTGATGAAACAGGGATGAACGTAATGAACGCAAGGTTGCTTCCATCTCTGGAAGTACTTCTCACTTTAGTTAATGCATTCTTCTAACCTTCTXXXXXXXXXXTTTATTCCTTTAACAAAAATTAATTTACTTGTTTAATTCATTCTAATTACCAAGGGATTAAGAAAACATCATGGAGAAAGCATTTAATGGAGGAACTGAA
>Marker14993
AACGCAATTGCATCAACGCATATCATCCACATTTGTACTTCAATAAAATTAAGTATCAAGTTTTTGGCACCGTTGCCGAGGACTTCAGCAAAATAGAGTGXXXXXXXXXXGAGACCGCCAACAATAACCATAATTAGATAAAGAAGAGATGGCGGAATAGCTTGGAACTAGAGCACCAAATGATAACAATGTCATGACGAATCCAATCTT
AACGCAATTGCATCAATGCATATCATCCACATTTGTACTTCAATAAAATTAAGTATCAAGTTTTTGGCACCGTTGCCGAGGACTTCAGCAAAATAGAGTGXXXXXXXXXXGAGACCGCCAACAACAACCATAATTAGATAAAGAAGAGATGGCGGAGTAGCTTGGAACTAGAGCACCAAATGATAACAATGTCATGACGAATCCAATCTT
>Marker9608
ATAGGTAGAAACTCCTTTCAAAGATTCATTTTGATCCTTTTGGACCAAACATCGTCCATTTTGGACTTGGGGCACCTTTCGATAGGTAGAAACAGGAAGTXXXXXXXXXXAAGCTTCATTTTGATTCGTTTCGACTAAATTTCATCTAAACTTGGACTTGAGGCACCTTTTGACATGTAGAAACAAGAAGTTCGTCCTTTAGGACTTTGT
ATAGGTAGAAACTCCTTTCAAAGATTCATTTTGATCCTTTTGGACCAAATATCGTCCATTTTGGACTTGGGGCACCTTTCGATAGGTAGAAACAGGAAGTXXXXXXXXXXAATCTTCATTTTGATTCGTTTCGACTAAATTTCATCTAAACTTGGACTTGAGGCACCTTTTGACATGTAGAAACAAGAAGTTCGTCCTTTAGGACTTTGT
>Marker5667
AAACTCCCCTTTAGAGAGGTTAAATTTTTTGATATTGTCCGCTGAAGCAGATGCAAAGAAACTGTGCTCTTTAGGATGTTGTGCCATTGCCCGAACAGATXXXXXXXXXXCAACTTGTGGATCGGTGGGTCGAGAAAAAACAGGGCAAACTGTGTTATCATGGCCAGAGAGGGCATGAACTTGCACCTTACTTCGAATGCTCCACACACG
AAACTCCCCTTTAGAGGTTAAATTTTTTGATATTGTCCGCTGAAGCAGATGCAAAGAAACTGTGCTCTTTAGGATGTTGTGCCATTGCCCGAACAGATTTXXXXXXXXXXCAACTTGTGGATCGGTGGGTCGAGAAAAAACAGGGCAAACTGTGTTATCATGGCCAGAGAGGGCATGAACTTGCACCTTACTTCGAATGCTCCACACACG
>Marker26311
TTGTCAGAATCTTCTGCAAATGCGTTGCTCTTCACATCTTCGATCGAAACAACTATACCGCATGCGGCGGAAATGCGTTGATCGCTTGAATCCATGATCGXXXXXXXXXXCATTTTTGTCCTCGAGCAATTAACGCATGCAGTGACCTATTTCTTGCAAAACAAAGACTTGAAAATTCCATTTCGCCATCGCAATGGGGTTAGTGGGTGT
TTGTCAGAATCTCCTGCAAATGCGTTGCTCTTCACATCTTCGATCGAAACAACTATACCGCATGCGGCGGAAATGCGTTGATCGCTTGAATCCATGATCGXXXXXXXXXXCATTTTTGTCCTCGAGCAATTAACGCATGCAGTGACCTATTTCTTGCAAAACAAAGACTTGAAAATTCCATTTCGCCATCGCAATGGGGTTAGTGGGTGT
>Marker4805
TTCCTAGGTCATGTTAGTCTAGTTCTTCTCAACCCATTCAACTAACTTAGCTACTCATGCATATTATGAGAGTGAGCAGATGTAAAAATAGAACTTCCATXXXXXXXXXXCTACCAGGCGATTACACTGTTTCTACTCGTGCTCTAAAGATATTTCTCGTTTTCGCGAGAGTCGTCCCACTCTCCGCCCTTACGCCCCAAGGACAGAGGT
TTCCTAGGTCATGTTAGTCTAGTTCTTCTCAACCCATTCAACTAACTTAGCTACTCATGCGTATTATGAGAGTGAGCAGATGTAAAAATAGAACTTCCATXXXXXXXXXXCTACCAGGCGATTACACTGTTTCTACTCGTGCTCTAAAGATATTTCTCGTTTTCGCGAGAGTCGTCCCACTCTCCGCCCTTACGCCCCAAGGACAGAGGT
>Marker9834
TCTAACCTATGGAGTCTAGCTCACTCTCCTTCACTCAATGGAGCAAGGTATTTCCTTTCTTTTGTTGATGATTTTTAAAGAAAAAGTTGGGTCTATTTTCXXXXXXXXXXACATTAAACACTTGAGAACTAACAATGGACTAGAGTTTTGTGGAGAAAAGTTTAACTTATTTTGTAGGAAAAATGGAATTCTGAGGCACAAAAAAGTGAG
TCTAACCTATGGAGTCTAGCTCACTCTCCTTCACTCAATGGAGCAAGGTATTTCCTTTCTTTTGTTGATGATTTTTAAAGAAAAAGTTGGGTCTATTTTCXXXXXXXXXXACATTAAACATTTGAGAACTAACAATGGACTAGAGTTTTGTGGAGAAAAGTTTAACTTATTTTGTAGGAAAAATGGAATTCTGAGGCACAAAAAAGTGAG
>Marker22758
ATTCATCAACTTCATCCATAAATGTACTTAATAATTAAACACAAATGTAGAAAACCCAACAAGACTGTAAAAGAAGTTTAAAACATAATTGAAATTTGGAXXXXXXXXXXACTTCACAATTACAATCACAAACGGAAACATACAGTTATGCAAAAGACACAAATTACAGCATGCTATACATATGATCAACGACAAAAGTAACACATTTTT
ATTCATCAACTTCATCCATAAATGTACTTAATAATTAAACACAAATGTAGAAAACCCAACAAGACTGTAAAAGAAGTTTAAAACATAATTGAAATTTGGAXXXXXXXXXXACTTTACAATTACAATCACAAACGGAAACATACGGTTATGCAAAAGACACAAATTATAGCATGCTATACATATGATCAACGACAAAAGTAACACATTTTT
>Marker41211
CCCCAAGTCACTAATATTGCTTTATTTCTGGTGACATTTCCATTCTCACCAGTCTTATTCTTAAAAATCCACTTTGTGCCAATTACACTCACAGATTCAGXXXXXXXXXXATCTTCAAGAGCTTCTTTGACATTTCTTGGTTCAACAAGGGAAGTGAAGCAAATATTACTGATCATATCAAGATAATTGACTTTATTTTTCCTTCTGGTT
CCCCAAGTCACTAATATTGCTTTATTTCTGGTGACATTTCCATTCTCATCAGTCTTATTCTTAAAAATCCACTTTGTGCCAATTACACTCACAGATTCAGXXXXXXXXXXATCTTCAAGAGCTTCTTTGACATTTCTTGGTTCAACAAGAGAAGTGAAGCAAATATTACTGATCATATCAAGATAATTGACTTTATTTTTCCTTCTGGTT
>Marker15559
TTTCATGTTTTGACGATGTGCCATCAGGCCACTATACATGTAGGTTAAGACGAGATAGGTCATCCCCTTAGTTTTTCATTTAGAAACAGTTTCAGTTTGCXXXXXXXXXXAAGTTGTCAAAGATTGACATATTTTACTAGGTAAGTCACAGTTTTAGTTACGATCATGATTGACATATTTTACTGTAAATAAAGTGGTTAAAGATTGGTT
TTTCATGTTTTGACGATGTGCCATCAGGCCACTATACATGCAGGTTAAGACGAGATAGGTCATCCCCTTAGTTTTTCATTCAGAAACAGTTTCAGTTTGCXXXXXXXXXXAAGTTGTCAAAGATTGACATATTTTACTAGGTAAGTCACAGTTTTAGTTACGATCATGATTGACATATTTTACTGTAAATAAAGTGGTTAAAGATTGGTT
>Marker24593
ACTCTATACCACTACAACCCTAAAAAGGCAGGGGATGATTCTTAGATAGAATCAATACTCAATTGTGTTAATCCTCACATGGGAAACCTGGAAGGCAAATXXXXXXXXXXCCTAGGGAAAGGACAAAAATTGGCCGTGAAGAAAGTAACAAAGAATTAAACGTTTGAAGATTGTGATAAAATCCAAATATATTGATTTTAAAAGATAATG
ACTCTATACCACTACAACCCTAAAAAGGCAGGGGATGATTCTTAGATAGAATCAATACTCAATTGTGTTAATCCTCACATGGGAAACCTGGAAGGCAAATXXXXXXXXXXCCTAGGGAAAGGACAAAAATTGGCCATGAAGAAAGTAACAAAGAATTAAACGTTTGAAGATTGTGATAAAATCCAAATATATTGATTTTAAAAGATAATG
>Marker19817
TTTGTTAAAGAGTCTAGAGGAAGGACCACTACTTTAGAGAACATAGTTCAGAGTCATTCAAAATATAGAGGTTCAACTTGGTCAAATCGCCACTTTCCTTXXXXXXXXXXATTGAAGAGTGTAAAAAACCTGGCCACACCATTAATAGAGGATGATGATGAACCACTTGAGCAAGAAGTGAAAAAGCTCAATGATGAACCCAGCAACAAT
TTTGTTAAAGAGTCTAGAGGAAGGACCACTACTTTAGAGAACATAGTTCAGAGTCATTCAAAATATAGAGGTTCAACTTGGTCAAATCGCCACTTTCCTTXXXXXXXXXXATTGAAGAGTGTAAAAAACCTGGCCACACCATTAATAGAGGATGATGATGAACCACTTGAGCGAGAAGTGAAAAAGCTCAATGATGAACCCAGCAACAAT
>Marker36315
ACATCTCACCAACTAGACTGTTAGAAGTGTGAGAGTTGCTTGTTTCCAATCAAGTTGGTTCATAAATGAATGTTGGAGGGCCAAAAATAGAAGGCAAGGGXXXXXXXXXXGTTTATTAACAAGAGGCATGTGGATTAAGAGGCTTGAAGGGAAAAGAGGTAGGGTCAAGTCATCCTCTCGATGTTCAGACTTTCCGAAGAGGGGAGGAAA
ACATCTCACCAACTAGACTGTTAGAAGTGTGAGAGTTGCTTGTTTCCAATCAAGTTGGTTCATAAATGAATGTTGGAGGGCCAAAAATAGAAGGCAAGGGXXXXXXXXXXGTTTATTAACAAGAGGCATGTGGATTGAGAGGCTTGAAGGGAAAAGAGGTAGGGTCAAGTCATCCTCTCGATGTTCAGACCTTCCGAAGAGGGGAGGAAA
>Marker14127
ACTAGTCCTGACGTGGATTTCCTAGAATCCTTGTCAATTTGAAAATCAGAGTCGATGTATCCTGTAAGGATCAAATCCTTAGCTACATACACCAGCTTATXXXXXXXXXXAGAGCATAGCATACATTAAGCTGCCCATAGTTGAGGCATAGGGAATACGTCTCATATTTTTAACTTCTTGGGGTGTCTTAGGACACTATTCCTTAAATAA
ACTAGTCCTGACGTGGATTTCCTAGAATCCTTGTCAATTTGAAAATCAGAGTCGATGTATCCTGTAAGGATCAAATCCTTAGCTACATACACCAGCTTATXXXXXXXXXXAGAGCATAGCATACATTAAGCTGCCCATAGTTGAGGCATAGGGAATACGTCTCATATTTTTAACTTCTTGAGGTGTCTTAGGACACTATTCCTTAAATAA
>Marker15900
CAGGTCCTACATGCTTCACTGCAGACAAGTCAAAAGTTATCCATATCATTGAGTTTTAGTTTGATTTCCTTATATTTTTACCCAGAGGCTAATACCAAAAXXXXXXXXXXGCCTTAACCAGATTGGAGGCATCTTTTCTTGAAAGCCTAAGATACCATTTGTGAATATAGATATATAAATATATACACACATAGACATACGTAAATAAAT
CAGGTCCTACATGCTTCACTGCAGACAAGTCAAAAGTTATCCGTATCATTGAGTTTTAGTTTGATTTCCTTATATTTTTACCCAGAGGCTAATACCAAAAXXXXXXXXXXGCCTTAATCAGATTGGAGGCATCTTTTCTTGAAAGCCTAAGATACCATTTGTGAATATAGATATATAAATATATACACACATAGACATACGTAAATAAAT
>Marker18048
TCAATAAGCCTACCATTTTGGGGACAAGACCGAATGGGGAGCTGGGAACATAATTTCATGAGATGGAATTCACTCCTTCCGAACTTTAGGGTAAGTAGATXXXXXXXXXXTGTTGGACTATAAGCATGTTGTTCGTTAGAGGAGCACTGGCAGTTAAGGATACAAAGGTAACCTAGGGAAGGACTTACTTGCTGTTATTAGTCGATATCT
TCAATAAGCCTACCATTTTGGGGACAAGACCGAATGGGGAGCTGGGAACATAATTTCATGAGATGGAATTCACTCCTTCCGAACTTTAGGGTAAGTAGATXXXXXXXXXXTGTTGGACTATAAGCATGTTGTTCGTTAGAGGAGCACTGGCAGTTAATGATACAAAGGTAACCTAGGGAAGGACTTACTTGCTGTTATTAGTCGATATCT
>Marker56822
CCTGCTACAGTTAAATACACTGATTTTTTGTTGGCAACGGCATCTGGCAAGATTGAAGGAGCCAAAGCTCTTGGTAATCTTGCAACCCCATTTGAACGAAXXXXXXXXXXGGAGCTCTTCGTGCTGACCATGGTGATCACCCCTACAAGACGTGGATCGAAAATTACTCATCTAAAGGTTTTGAGGTTTGTAATTTACTAATTTTGAGTT
CCTGCTACAGTTAAATACACTGATTTTTTGTTGGCAACGGCATCTGGCAAGATTGAAGGAGCCAAAGCTCTTGGTAATCTTGCAACCCCATTTGAACGAAXXXXXXXXXXGGAGCTCTTCGTGCTGACCATGGTGATCACCCCTACAAGACATGGATCGAAAATTACTCATCTAAAGGTTTTGAGGTTTGTAATTTACTAATTTTGAGTT
>Marker7380
CTTTTTGGTGGTGTCATACTCAACTTGACACTGTCGAGGTACTGTGGAGGTCGTTCGTTGCGTTTGCTGTATTCGTGATCTGGGTGATCCTTGTGTTCAAXXXXXXXXXXCTTGAAGATGAGTCTTCAAAGATATGTATATTCTTTCCTTTGATCGTAGAGTAAAACATGCTGTAATTTTGATTTTGTGCATAGCCTATTGTTTCCGTTT
CTTTTTGGTGGTGTCATACTCAACTTGACACTGTCGAGGTACTGTGGAGGTCGTTCGTTGCGTTTGCTGTATTCGTGATCTGAGTGATCCTTGTGTTCAAXXXXXXXXXXCTTGAAGATGAGTCTTCAAAGATATGTATATTCTTTCCTTTGATCGTAGAGTAAAGCATGCTGTAATTTTGATTTTGTGCATAGCCTATTGTTTCCGTTT
>Marker13532
TTTTTGCAAAAATTGCAAATCACATGGTCATAAGTTTTCTAATTGTCTTATCATTGAGTGTAGGTATTGCCACAAACGTGGTCACATTTTGGATAGTTGTXXXXXXXXXXGTTGTTGCTGTTGCAACGTCTACTGATGTGACATCTTCCATCCCTCCAAGTCTCCAGATCAGTGATTTTTGGGATTTGCTCAAACAAGTGTTTTCTTCTA
TTTTTGCAAAAATTGCAAATCACATGGTCATAAGTTTTCTAATTGTCTTATCATTGAGTGTAGGTATTGCCACAAACGTGGTCACATTTTGGATAGTTGTXXXXXXXXXXGTTGTTGCTGTTGCAACGTCTACTGATGTGACATCTTCCATCCCTCAAAGTCTCCAGATCAGTGATTTTTGGGATTTGCTCAAACAAGTGTTTTCTTCTA
>Marker14531
AATACTTCCCAATTATCAGTCCTAATACACTTTAACTTTTTACCAGTTTCTCTCTCAAGAAGGGCATGAAACTGTTTAAACACCTGTAATACTCGATCTTXXXXXXXXXXTGTATGAAATCTAGTACATTTGGTTTCCTTGAACGCTGAGATGACTTAAAAGTAACTCTAGCCTGCTTTCCTGCTAAACAATGATGACACCTTTTTAAAG
AATACTTCCCAATTATCAGTCCTAATACACTTTAACTTTTTACCAGTTTCTCTCTCAAGAAGGGCATGAAACTGTTTAAACACCTGTAATACTCGATCTTXXXXXXXXXXTGTATGAAATCTAGTACATTTGGTTTCCTTGAACACTGAGATGACTTAAAAGTAACTCTAGCCTGCTTTCCTGCTAAACAATGATGACACCTTTTTAAGG
>Marker8687
ATTCTGTTTAAGTGTTAAATATGTTTGTGGATGTGGATTAATGGTGTTTCTGGGATGGTTGCCTCTGGTTATTGAATTCTTTTACACTCAAAGTTAATTGXXXXXXXXXXAGTTGCACATTACTTCGAAAACAAAAAAGACCAAGCGTTGGTCAAATCGCGTAAGCGATGGGGGTAAGCAATTGTAGAGTATGGGATACTCGACAGCAAG
ATTCTGTTTAAGTGTTAAATATGTTTGTGGATGTGGATTAATGGTGTTTCTGGGATGGTTGCCTCTGGTTATTGAATTCTTTTACACTCAAAGTTAATTGXXXXXXXXXXAGTTGCACATTACTTCGAAAACGAAAAAGACCAAGCGTTGGTCAGATCGCGTAAGCGATGGGGGTAAGCAATTGTAGAGTATGGGATACTCGACAGCAAG
>Marker25071
ATGCTTAAAGATAAAGATTAAAGATATAAAAACACCATGTCAAGTTTATGGCGCCGTTGTCGGGACATGAGCTTGTAGCACATTATCTATTGACACACAGXXXXXXXXXXGTTGCATTTTAGCGTTACAACAGGGATTTGCAGCATTGTTCATACATGAATCTTACAATTTAGTGAGCCCCAACTAGAATACTAGTTACTAGACAGACAT
ATGCTTAAAGATAAAGATTAAAGATATAAAAACACCGTGTCAAGTTTATGGCGCCGTTGTCGGGACATGAGCTTGTAGCACATTATCTATTGACACACAGXXXXXXXXXXTGCATTTTAGCGTTACAACAGGGATTTGCAGCATTGTTCATACATGAATCTTACAATTTAGTGAGCCCCAACTAGAATACTAGTTACTAGACAGACACAT
>Marker31635
ATCTTAATCCAACCAGCACTTACTAAAATTGAACTATGCAAATTGCTTTGTGCATGAAGCCCATTTCTATTGGCACACCTCTAAAAATTCTCACTACTGAXXXXXXXXXXTAACCGAACCGACTACTCGATATGTAAGATACAATATATCCTTTTTTTTGAAAAGGAAACCAAACTTTTTATTAATGCATAAAAAGAAAGTACAAGAGTT
ATCTTAATCCAACCAGCACTTACTAAAATTGAACTATGCAAATTGCTTTGTGCATGAAGCCCATTTCTATTGGCACACCTCTAAAAATTCTCACTACCGAXXXXXXXXXXTAACCGAACTGACTACTCGATATGTAAGATACAATATATCCTTTTTTTTGAAAAGGAAACCAAACTTTTTATTAATGCATAAAAAGAAAGTACAAGAGTT
>Marker71528
TTCATCTTCATCATCTTCTCCGTTTGTGCTTTCAATTTTTCAAGGTTACAGTCTATCATCATATCCTTCAAGGTAATAATCATTCTCTTTTCTTTTCATTXXXXXXXXXXAATAGTTAAAGTTGATGGAAGTAAAGGCAAAGAAAAGAAAATAATGAAAGTTGAATCATTAATAATTAGAGCAAAAATAAACAAATTTGAAGAGAAGAAG
TTCATCTTCATCATCTTCTCCGTTTGTGCTTTCAATTTTTCAAGGTTACAGTCTATCATCATATCCTTCAAGGTAATAATCATTCTCTTTTCTTTTCATTXXXXXXXXXXAATAGTTAAAGTTGATGGAAGTAAAGGCAAAGAAAAGAAAATAATGAAAGCTGAATCATTAATAATTAGAGCAAAAATAAACAAATTTGAAGAGAAGAAG
>Marker16024
ATTTCCTAGAATTATCACGGTGTTCAGACTAGTGGTGAAGGCCTTGAATCTTGTTGAAAGGCTATTGTAAGATAAGAAGCTTTTCATAGAATACTTGGTTXXXXXXXXXXTATTCATCTACTGCACATTTTCAATTTCCTGTGCATCATCAAGTGGAAATTCATTGCTCTCATCCTCTCTAACTTTGCCAGAGTTCGTTGCATCGCCAGA
ATTTCCTAGAATTATCACGGTGTTCAGACTAGTGGTGAAGGCCTTGAATCTTGTTGAAAGGCTATTGTAAGATAAGAAGCTTTTCATAGAATACTTGGTTXXXXXXXXXXTATTCATCTACTGCACATTTTCAATTTCCTGTGCATCATCAGGTGGAAATTCATTGCTCTCATCCTCTCCAACTTCGCCAGAGTTCGTTGCATCGCCAGA
>Marker9239
ATTAATTTGAGCGCGATCAGTTGAGAGGAATGGTCGTCCCAATATGATGGGTGCATCTTCGTCCGCTTCATAATCTAGAATGATGAAGTCTGTCGGTAAAXXXXXXXXXXTCTCCGTCGAGGGTGTTAGTTTTTCCATATTCAATCGTTTGAAAATGGACAGCGGCATTAAGTTTATACTTGCTCCGAGATCGCTTAGTGCTTGACCAAT
ATTAATTGGAGCGCGATCAGTTGAGAGGAATGGTCGTCCCAATATGATGGGTGCATCTTCGTCCGCTTCATAATCTAGAATGATGAAGTCTGTCGGTAAAXXXXXXXXXXTCTCCGTCGAGGGTGTTAGTTTTTCCATATTCAATCGTTTGAAAATGGACAGCGGCATTAAGTTTATACTTGCTCCGAGATCGCATAGTGCTTGACCAAT
>Marker8433
TGATATAGTTTTTTTAGTTTTGGTTGTTTAATTCTCTTTAATTTCTCATTTAAATTTATAATTGGCTCTTGCTTGATGAGCTTTAATGTGTTCCCAAGAGXXXXXXXXXXTCTTATCGTCGTTAAGCTATGCATTAGACGATGTGAAGAAAAGCTAAGCGATCATGTAGTTTTGGGCGTTGATCATTGAGGTATTGTGCGCTAGACGATC
TGATATAGTTTTTTTAGTTTTGGTTGTTTAATTCTCTTTAATTTCTCATTTAAATTTATAATTGGCTCTTGCTTGATGAGCTTTAATGTGTTCCCAAGAGXXXXXXXXXXTCTTATCGTCGTTAAGCTATGCATTAAACGATGTGAAGAAAAGCTAAGCGATCATGTAGTTTTGGGCGTTGATCATTGAGGTATTGTGCGCTAGACGATC
>Marker4571
AAGAAGAGACACAAGAAAATCTACAAAACTATTCCCTATCAAGGCACAGGACAAAAAGAACAATTGTGCCCCCTGCAAGGTACTCAGAACCTAACTATGCXXXXXXXXXXTTGTTTTGTAAAGATACACATTGTTTAACGAATAAAATAAATGTTATTTAATTCTGGCATTTACTCATATCCAATAAAGAAAGCTCCTTGGTCACCTTAT
AAGAAGAGACACAAGAAGATCTACAAAACTATTCCCTAGCAAGGCACATGACAAAAAGAACAATTGTGCCCCCTGCAAGGTACTCAGAACCTAACTATGCXXXXXXXXXXTTGTTTTGTAAAGATACACATTGTTTAACGAATAAAATAAATGTTATTTAATTCTGGCATTTACTCATATCCAATAAAGAAAGCTCCTTGGTCACCTTAT
>Marker5797
ACTATTAGATGCGGCCCACTCTGTAGTTGTTATAATAAGTTGTAAAGTGCTACAAACGATGTGATCCACAAATCGTTCATGTTGAGACATGTGAGTGATGXXXXXXXXXXCCTAGCTATTGTTGAAGTTCCATCTGTCAATGGATAAGACTTCTGTCTTAGTGTATCAAAAGTGGGAAGTTGTTGGTTTTTATTCCTCACTCTCGTATAG
ACTATTAGATGCGGCCCACTCTGTAGTTGTTACAATAAGTTGTAAAATGCTACAAACGATGTGATCCACAAATCGTTCATGTTGAGACATGTGAGTGATGXXXXXXXXXXCCTAGCTATTGTTGAAGTTCCATCTGTCAATGGATAAGACTTCTGTCTTAGTGTATCAAAAGTGGGAAGTTGTTGGTTTTTATTCCTCACTCTCGTATAG
>Marker20645
ACGCCCAGCCTCAATGCCTATGTAGCCTCATTCACGCCCTCCTAGATTACCCTAGAAACCTAGATGGAAGTTTGACTGTAGCAGTTACTAACCCTTTATGXXXXXXXXXXACTTTAGGGTACCATTCATAGTAACTTATAATATGTACATACAGATGCAAGGTTTAGTGGGTCCCACACACTCAGAACTAGTCCCTAATATACAACACTT
ACGCCCAGCCTCAATGCCTATGTAGCCTCATTCACGCCCTCCTAGATTACCCTAGAAACCTAGATGGAAGTTTGACTGTAGCAGTTACTAACCCTTTATGXXXXXXXXXXACTTTAGGGTACCATTCATAGCAACTTATAATATGTACATACAGAAGCAAGGTTTAGTGGGTCCCACACACTTAGAACTAGTCCCTAATATACAACACTT
>Marker14277
ACAAAGCCCACACTTTTGGATTCTCACACCGAGAATACCAAGGTAGCCGTTGTGGTGGTTTCGTACTCAAATCGACATATTTCGAGGTTTTGGAGGAAGTXXXXXXXXXXTTGTTCGAGCTTTCGAGATCGAGGGTGTTTGAAGATGAGTCTTCAAACATATGTATAATTCTTCCCTTGATCTTTGTAAAACATGCTGTAATTTCATTTT
ACAAAGCCCACACTTTTGGATTCTCACACCGAGAATACCAAGGTAGCCGTTGTGGTGGTTTCGTACTCAAATCGATATATTTCGAGGTTTTGGAGGAAGTXXXXXXXXXXTTGTTCGAGCTTTCGAGATCGAGGGTGTTTGAAGATGAGTCTTCAAACATATGTATAATTCTTCCCTTGATCTTTGTAAAATATGCTGTAATTTCATTTT
>Marker13116
AAAGGCAACGCAACCAAAAACTCGAAGAGAAACATTGGAGATTAATTGAGTGGTTGAGAAGGACTCTTTAAACAGTTCTAATGGAGTATGAAGATTAAGAXXXXXXXXXXAGAGTGATAGATAACATAAGAAACCAGGATACTTCTATTAGATGATGATTTTTCCACTCGGCTACTCCATTCTGTTGCGGAGTGTAAGCACACGAGCTCT
AAAGGCAACGCAACCAAAAACTCGAAGAGAAACATTGGAGATTAATTGAGTGGTTGAGAAGGACTTTTTAAACAGTTCTAATGGAGTATGAAGATTAAGAXXXXXXXXXXAGAGTGATAGATAACATAAGAAACCAGGATACTTCTATTAGATGATGATTTTTCCACTCGGCTACTCCATTCTGTTGCGGAGTGTAAGCACACGAGCTCT
>Marker5597
TTTTATGTCTCGACGTAAAGTTCAAGTATTCATGTAATAGTCCTAGATCTTTTAATTTATTGGTTTTATTTCTAAAGCGAAATAAGCAATTCATATGTTCXXXXXXXXXXGACTAAAACTTCAGTGGTACCATATATATCTGAATATATAATACTGAGTTTTTGAGTTTTTATAGAGAAATACAATAAACAAGGGCATCACATACCCATG
TTTTATGTCTCGACGTAAAGTTCAAGTATTCATGTAATAGTCCTAGATCTTTTAATTTATTGGTTTTATTTCTAAAGCGAAATAAGCAATTCATATATTCXXXXXXXXXXGACTAAAACTTCAGTGGTACCATATATATCTGAATATATAATACTGAATTTTTGAGTTTTTATAGAGAAATACAATAAACAAGGGCATCACATACCCATG
>Marker11728
ACACTTCCACAATGGAATTCCATTCCTTCACTACAGTCATCATTGAGACGACCTCCCAATTTCAACCTACATGGTCATCTCGCCAGTCCCAAGCTGCAACXXXXXXXXXXTCATCATTCTCCACTAAACAAGTTTCAAAACTAGTAAATCATATTTACTTTGTGTGGCCTTCTTTTTCTCTGCCAAATACTTGGACCAGTTTCATTTCTA
ACACTTCCACAATGGAATTCCATTCCTTCACTACAGTCATCATTGAGACGACCTCCCAATTTCAACCTACATGGTCATCTCGCCAGTCCCAAGCCGCAACXXXXXXXXXXTCATCATTCTCCACTAAACAAGTTTCAAAACTAGTAAATCATATTTACTTTGTGTGGCCTTCTTTTTCTCTGCCAAATACTTGGACCAGTTTCATTTCTA
>Marker16830
TAAGCGATGCGATGAAGTGCTACGCGATAGCGCTGAGCGATCGTTTAGATGTGTAGCTAAGCGATCTTGTAGATGAAGTGCTAAGTGATGCATTGAAGTTXXXXXXXXXXATGACATTAAGCACTAGACGATGGTGTTAAGCAATCGTTTGGTTCTAGACGATAGAACTAAGCGATGAGATGAAGAGCTATACAATAGCCCTGAGCGATT
TAAGCGATGCGATGAAGTGCTACGCGATAGCGCTGAGCGATCGTTTAGATGTGTAGCTAAGCGATCTTGTAGATGAAGTGCTAAGTGATGCATTGAAGTTXXXXXXXXXXATGACATTAAGCACTAGACGATGGTGTTAAGCAATCGTTTGGTTCTAGACGATAGAACTAAGCGATGAGATGAAGAGCTATACAATAGCTCTGAGCGATT
>Marker26672
GCCAATACCGATGCAACTAACAGTTCTTTAAAATCCATTGCCAAAATCTTAAATGAAAGGAGAAATGAAATAGGTTACAGTTTCTCAAATTTAACCCAATXXXXXXXXXXGAATTGATTATATTTAGTTTCTTATTGCTAGTCTTAAGGGTTACTATTCTTTATGCTAGTCTTGTGCTATTTGTTTTGGGTGGTTAGTTTGTTATTTAGG
GCCAATACCGATGCAACTAACAGTTCTTTAAAATCCATTGCCAAAATCTTAAATGAAAGGAGAAATGAAATAGGTTACAGTTTCTCAAATTTAACCCAATXXXXXXXXXXGAATTGATTATATTTAGTTTCTTATTGCTAGTCTTAAGGGTTACTATTCTTTGTGCTAGTCTTGTGCTATTTGTTTTGGGTGGTTAGTTTGTTATTTAGG
>Marker10454
TCAAGCATTGAACTCTCCGAACTCTGACACATGAGAATTTCCATTAGCGTTGCGGCGCTCACCCTAGCATCGCGACGCTACCCTGATTTTATAACTATTTXXXXXXXXXXAGTCAGTAGATGTATCAAAACTCTACCCCAGTGATCAATGTGTTGATAATGGGTTAAGATACTTAATCTAGCACGGGCTTTAGGATTTTTCTACCTATTT
TCAAGCATTGAACTCTCCGAACTCTGACACATGAGAATTTCCATTAGCGTTGCGGCGCTCACCCTAGCATCGCGACGCTACCCTGATTTTATAACTATTTXXXXXXXXXXAGTCAGTAGATGTATCAAAACTCTACCCCAATGATCAATGTGTTGATAATGGGTTAAGATACTTAATCTAGCACGGGCTTTAGGATTTTTCTACCTATTT
>Marker14524
ACTTAGCTACACAAGAGCTTATTTCTTCTTGCTTCCATCCTCTAACCCTCCTAAAACATGACTTCATTTAACTCACTAGAAGACATCACATTACTTACTCXXXXXXXXXXTTTGTTTGTTTTCTCTGTTTTTCCTCAATTTCCAAAACAAATTTTGAAAGCACAAGACCGAGCAACCTTCGTTGTTGTGATATGCTTACTGTAAAAGCAA
ACTTAGCTACACAAGAGCTTATTTCTTCTTGCTTCCATCCTCTAACCCTCCTAAAACATGACTTCATTTAACTCACTAGAAGATATCACATTACTTACTCXXXXXXXXXXTTTGTTTGTTTTCTCTGTTTTTCCTCAATTTCCAAAACAAATTTTGAAAGCACAAGACCGAGCAACCTTCGTTGTTGTGATATGCTTACTGTAAAAGCAA
>Marker10274
CTTGTTATTAGGGTATTTGTTATTACAGTATTATTCGCTTATTTATTACATGCAAAACTTGAATAACATGTTTATGTAATATGTTTCGTATTGTGTTGATXXXXXXXXXXCAACATGTTGTGAAATTTTCAAGGACATTATAACATGACAGACAGAAAACTTTGCATAATCTTTTTCCTTATCTGTCAAGATTTTTATGTAGATTCCAAG
CTTGTTATTAGGGTATTTGTTATTACAGTATTATTCGCTTATTTATTACATGCAAAACTTGAATAACATGTTTATGTAATATGCTTCGTATTGTGTTGATXXXXXXXXXXCAACATGTTGTGAAATTTTCAAGGACGTTATAACATGACAGACATAAAACTTTGCATAATCTTTTTCCTTATCTGTCAAGATTTTTATGTAGATTCCAAG
>Marker6990
AACTTTTTCTAATCGTTCTGAACCCCTAGGTCTGTTTTTAATTTTTTTCCTGCCGGAAAGTTCGCGCACCAAAATTGGGCCTCGTGGCACCCCGGCCGGGXXXXXXXXXXATCTGATCCCCTGGGTCCGTTTTCAAAATTTTGCCCATCAGAATGTTCGCGCACTAAAATTGGGCCCTGGGGATCCCCCACCGGGCCCAATAGCCGTTTT
AACTTTTTCTAATCGTTCTGAACCCCTAGGTCTGTTTTTAATTTTTTTCCTACCGGAAAGTTCGCGCACCAAAATTGGGCCTCGTGGCACCCCGGCCGGGXXXXXXXXXXATCTGATCCCCTGGGTCCGTTTTCAAAATTTTGCCCATCAGAATGTTCGCGCACTAAAATTGGGCCCTGGGGATCCCCCACCGGGCCCAATAGCCGTTTT
>Marker6011
GACATTCATCTGAGCGCACTCCCACCCATGCGAGTGTGTCATCCTACACACTCTACCTTGGTTGTTCGCCCAGCCATGTTCCTCAAGACTTGGGGTCGTAXXXXXXXXXXAGTACAAATTTTCTTCCAGCAGCAAAATGAAACATTTTGTCCTAAAGTATAAAATATTAGGGTTTTTTATATATATCCGTGAGTGTCTAGACCAGCTTAC
GACATTCATCTGGGCGCACTCCCACCCATGCGAGTGTGTCATCCTACACACTCTACCTTGGTTGTTCGCCCAGCCATGTTCCTCAAGACTTGGGGTCGTAXXXXXXXXXXAGTACAAATTTTCTTCCAGCAGCAAAATGAAACATTTTGTCCTAAAGTATAAAATATTAGGGTTTTTTATATATATCCGTGAGTGTCTGGACCAGCTTAC
>Marker6364
TCATCTCCACGCTCCTTGCTCACGAACGCTCGAATACAACAACCTTGAACGCTCGAACAACACGACTGCAACTCTACACGAACACTTCTGCTCGTCCTCTXXXXXXXXXXCACCACCAAGAAGGTTACCTTGGTATTCTCGGTGTGAGAATCCATATGGTGGGTTCTGTTCGAACTTGGAATGAGGCTGATGAATAAGGATTCAACAATC
TCATCTCCACGCTCCTTGCTCACGAACGCTCGAATACAACAACCTTGAACGCTCGAACAACACGACTGCAACTCTACACGAACACTTCTGCTCGTCCTCTXXXXXXXXXXCACCACCAAGAAGGTTACCTTGGTATTCTCGGTGTGAGAATCCATATGGTGGGTTCTGTTCGGACTTGGAATGAGGCTGATGAATAAGGATTCAACAATC
>Marker10204
TCTGATGTATAGTAGTTACTTCTTTCGGATGAAATTTACTGCAACTGTTATTAGTAAGTATTTAGAGCTTAAACAAAATGCGCCTGCTGTACTAAGAATTXXXXXXXXXXATTCACATTTATGTTGCAGGTATGTTGTAAGTGAATTGGCAACAGACATCACTGTTATCGTTGGGGATGTCAAGTTTTACCTCCACAAGGTCTGTCGATC
TCTGATGTATAGTAGTTACTTCTTTCGGATGAAATTTACTGCAACTGTTATTAGTAAGTATTTAGAGCTTAAACAAAATGCGCCTGCTGTACTAAGAATTXXXXXXXXXXATTCACATTTATGTTGCAGGTATGTTGTAAGTGAATTGGCAACAGACATCACTGTTATCATTGGGGATGTCAAGTTTTACCTCCACAAGGTCTGTCGATC
>Marker44802
ATAAGATAACCAAGAAGCTTTGTTTATTGGATATAAGTAAATGCCAAAATTAAATAACACTTATTTTATTCATTAAACAATGTGTATCTTTACAAAACAAXXXXXXXXXXGAGCTGTCAATTGGAAGTTGAAGAAGACCAACCTGTGAGAACTAGGTGGGTGCATCGTGTAGCACTCAATGCCTCGTGCATAACTTGTGCCTTGTTACGC
ATAAGATAACCAAGAAGCTTTGTTTATTGGATATAAGTAAATGCCAAAATTAAATAACACTTATTTTATTCATTAAACAATGTGTATCTTTACAAAACAAXXXXXXXXXXGAGCTGTCAATTGGAAGTTGAAGAAGACCAACCTGTGAGAACTAGGTGGGTGCATCGTGTAGCACTCAATGCCTCGTGCATAACTTGTGCCTTGTTATGC
>Marker20433
ACTTGTATGAACAAATACTTTGTGATTTATAATATATGATATTTCATTCACTTCAGTCTATGAAATATGAGATATTTTAGTTGCATTAACCACAAACCAAXXXXXXXXXXTTGTTTTGTAAAGATACACAGTGTTCAATGAATAAAATAAGTGTTATTTAATTCTGGCATTTACTCATATCCAATAAACAAAGCCCATTGGTTATCTTAT
ACTTGTATGAACAAATACTTTGTGATTTATAATATATGATATTTCATTCACTTCAGTCTATGAAATATGAGATATTTTAGTTGCATTAACCACAAACCAAXXXXXXXXXXTTGTTTTGTAAAGATACACAGTGTTCAATGAATAAAATAAGTGTTATTTAATTCTGGCATTTACTCATATCCAATAAACAAAGCCCAATGGTTATCTTAT
>Marker32571
TTTAGTCCATATTTCATTCAACACTTGAATAGAAAAGAAAAAAAACACCCACCAAAAGCAATTGAGCATAATTAAAGCATGCTCTGATATCACATGATGGXXXXXXXXXXATTTGAAAGGAAAACAGTAAATTAAAATTATCTTTGAAGCTCTAGAAAATCGCTTTTCCTTGCTGAATCTCGACCCGAACTCGTCTGGACCACCACTAGA
TTTAGTCCATATTTCATTCAACACTTGAATAGAAAAGAAAAAAAAACACCCACCAAAAGCAATTGAGCATAATTAAAGCATGCTCTGATATCACATGATGXXXXXXXXXXATTTGAAAGGAAAACAGTAAATTAAAATTATCTTTGAAGCTCTAGAAAATCGCTTTTCCTTGCTGAATCTCGACCCGAACTCGTCTGGACCACCACTAGA
>Marker45736
TTAAACATGATCTACCTATATGTCTCCACATACATGTTTAAGTTACAATGATAACCGTGGATGTTAGTTTATTGGTTTGTGGTTAATGCAACTAAAATATXXXXXXXXXXCATGAACCCCAACAACCTATTGGTTGCAAATGGATCTACAAGAGGAAACGAGATCAAACCGATATGATACAGACCTGTAAGGCTCGATTGTGGCAAAAAG
TTAAACATGATCTACCTATATGTCTCCACATACATGTTTAAGTTACAATGATAATCGTGGATGTTAGTTTATTGGTTTGTGGTTAATGCAACTAAAATATXXXXXXXXXXCATGAACCCCAACAACCTATTGGTTGCAAATGGATCTACAAGAGGAAACGAGATCAAACCGATATGATACAGACCTGTAAGGCTCGATTGTGGCAAAAAG
>Marker31141
CTTGCTTAGTATGCATGACAACAGTACCTTTGCCTTCAACTAGTACTATCTCGCCATGTCCGCGAACCACCTTAGACTGTATAGATCTATCAATCTAGCTXXXXXXXXXXTGCTTTGTCATCAAAATGAGATGCCATAAACAAAAACAATTTGCTTCTTTATTGTTATTTATGAAATTTGCTAGTTGTTGGGAATTTTGGATTTGGTTTT
CTTGCTTAGTATGCATGACAACAGTACCTTTGCCTTCAACTAGTACTATCTCGCCATGTCCGCGAACCACCTTAGACTGTATAGATCTATCAATCTAGCTXXXXXXXXXXTGCTTTGTCATCAAAATGAGATGCCATAAACAAAAAAAATTTGCTTCTTTATTGTTATTTATGAAATTTGCTAGTTGTTGGGAATTTTGGATTTGGTTTT
>Marker22763
AGTCTATACGATAGACTTCTCTTTTCTCCCATTTACTCGATCATTTACCCAATCGTCTAGTTCCTCCTTCCCTCTACCAAATCCATACAGAGCCCACACCXXXXXXXXXXGTTGCTATGTGAGGATTTTCTAGATTCGTGTTGCGTTTGTGCTTTGGACACTGTGCTGATTGATTTAGGGAATACGAGAAGAAAATTTCTTCAAGGGTAT
AGTCTATACGATAGACTTCTCTTTTCTCCCATTTACTCGATCATTTACCCAATCGTCTAGTTCCTCCTTCCCTCTACCAAATCCATACAGAGCCCACACCXXXXXXXXXXGTTGCTATGTGAGGATTTTCTAGATTCGTGTTGCGTTTGTGCTTTGGACACTATGCTGATTGATTTAGGGAATACGAGAAGAAAATTTCTTCAAGGGTAT
>Marker36334
CTGCCCACATATACAAATATATAAAAATTGAATCTTATTTTTTGGGGTCATTTCAAGATGGGACCCTACCTTAGATTTAAATGTGATGCACACACATTTGXXXXXXXXXXAAAAAATAAAGCCTCCCTTTTTCTTTTTCCCCTTTTTTAATGTATAATGGCACATGGATGGCTATAATTGGGGATACTATATATTATTTTTAACATTAAT
CTGCCCACATATACAAATATATAAAAATTGAATCTTATTTTTTGGGGTCATTTCAAGATGGGACCCTACCTTAGATTTAAATGTGATGCACACACATTTGXXXXXXXXXXAAAATAAAGCCTCCCTTTTTCTTTTTCCCCTTTTTTTAATGTATAATGGCACATGGATGGCTATAATTGGGGATACTATATATTATTTTTTAACATTAAT
>Marker7622
CCTAATAGCACCACTAGCAAATGGGTTAGTGTCTGAGGAGCCTCCATTTTCTTCATAAGCAGCTCTAAGGCGACCAATAAGTGCATCAAGGCTACCCCAAXXXXXXXXXXCCCAAATTGGTCAAGATATCTAAGGAATTCCAATACATGACTTGAATTGCATTGAGATATAGCCAATGGGGGCCTTTGGTTCCTCAAATATTGTCCGAAC
CCTAATAGCACCACTAGCAAATGGGTTAGTGTCTGAGGAGCCTCCATTTTCTTCATAAGCAGCTCTAAGGCGACCAATAAGAGCATCAAGGCTACCCCAAXXXXXXXXXXCCCAAATTGGTCAAGATATCTAAGGAATTCCAATACATGACTTGAATTGCATTGAGATATAGCCAATGGGGGCCTTTGGTTCCTCAAATATTGTCCGAAC
>Marker26811
AATTGCTCTATTATGTGATGCATTTTTCATTCGGGTAATGGTAATTTATACCTTTAAACTTTACGAGTTGTTTTAATTTGAACTTAATACTAACGGTTATXXXXXXXXXXTAACAATTAAACCCTTAAAATTTCATAAATGAAACAATTTAGACTTTTTAGACCACACTTACTCCAACGGAAACTTAATCCATTATTGGGAAAGTAAAAA
AATTGCTCTATTATGTGATGCATTTTTCATTCGGGTAATGGTAATTTATACCTTTAAACTTTACGAGTTGTTTTAATTTGAACTTAATACTAACGGTTATXXXXXXXXXXTAACAATTAAACCCTTAAAATTTCATAAATGAAACAATTTAGACTTTTTAGACTACACTTACTCCAACGGAAACTTAATCCATTATTGGGAAAGTAAAAA
>Marker12267
CGAACCCATATTGGTCTATCTCCTCACTCCTTCCAAAACATGGGTACCCCTTGGGCCCAAACTCAAAGTTCAAGGTTGGAGTACATAAGGGAGGCTTCCAXXXXXXXXXXAAAATTTAATCAAAAAGAGAAAAAAAAAATCATCGAGCAGTTTCAGTCTATACAACACTGTGCATAAGCAAAGGTGTCTTACGACTTGAACCTTTACGTA
CGAACCCATATTGGTCTATCTCCTCACTCCTTCCAAAACATGGGTACCCCTTGGGCCCAAACTCAAAGTTCAAGGTTGGAGTACATAAGGGAGGCTTCCAXXXXXXXXXXAAAATTTAATCAAAAAGAGAAAAAAAAAATCATCGAGCAGTTTCAGTCTATACAACACTGTGCATAAGCAAAGGTGTCTTACGACTTGAACCTTTACATA
>Marker36440
CTCATACTCATAATTGTTTGGAATTTGATCTTAAAAAGGGTCTTTATTTTTCAAAATAAGTGACTTGACAACCCTTAATTTTAGCTATAGATTAAAGAATXXXXXXXXXXCATAAAATATACAGAGAGCTCATAGGGATTGTTTATCATCTAGTGAGACAACAAAGGTTAGAGATGTTAGTTTCCTTGAAAATCAGTTGGATGCTTTGAA
CTCATACTCATAATTGTTTGGAATTTGATCTTAAAAGGGGTCTTTATTTTTCAAAATAAGTGACTTGACAACCCTTAATTTTAGCTATAGATTAAAGAATXXXXXXXXXXCATAAAATATACAGAGAGCTCATAGAGATTGTTTATCATCTAGTGAGACAACAAAGGTTAGAGATGTTAGTTTCCTTGAAAATCAGTTGGATGCTTTGAA
>Marker15004
AACTGGGCAACATACTATTTCCTATACAATGTCATATTCGCATGTGTTAAGCTAGCCTTATCAACACCAGTTACACAGTATTATATAAATTTAGCACAAAXXXXXXXXXXAGAAATCAACATCGAAGGTGTTGCTCTGGCCATGAGCTGAAGATAATCATCAACTACGTCGCTACTAATGTAGTTTGGCATGGAGTCAAATACAAAGATT
AACTGGGCAACATACTATTTCCTATACAATGTCATATTAGCATGTGTTAAGCTAGCCTTATCAACACCAGTTACACAGTATTATATAAATTTAGCACAAAXXXXXXXXXXAGAAATCAACATCGAAGGTGTTGCTCTGGCCATGAGCTGAAGATAATCATCAACTACGTCGCTACTAATGTAGTTTGGCATGGAGTCAAATACAAAGATT
>Marker4507
CTTTGGGGTAGCCTACAAATAGGCACATCCTTAAAAGTGGTTCCAGTTTCTTAAGATTACCCTCAAGCACATGTGTTGGGCAACCCCACATACGGAAGTGXXXXXXXXXXAAACCCTAAAATGAGTCCAATAAGGAAGCGTAACTCATCTTTGACTGAACCATGTCCAACAGGGTTCTGTTTCTCCTCTCCGATACACTATTCTGCTGAG
CTTTGGGGTAGCCTACAAATAGGCACATCCTTAAAAGTGGTTCCAGTTTCTTAAGATTACCCTCAAGCACATGTGTTGGGCAACCCCACATACGGAAGTGXXXXXXXXXXAAACCCTAAAATGAGTCCAATAAGGAAGCGTAACTCATCTTTGACTGAACCATGTCCAACAGGGTTCTGTTTCTCCTCTCCGATACACCATTCTGCTGAG
>Marker12373
CAAAGGGTTGATAACTGTTGCAGTCATGCCCTTCTCTAGGCTAAGAGGATAGTCTAGGGCGGGGTGTGACAGTGTTTCCAAATCATTTTGATCCTTGCGTXXXXXXXXXXTATACCGTTTTATTTAGATATTGCGGCAAAAAAAATAGAATGTTTTAGTTTCTGTTTGTAGGAAATCAGTCACCGCATGTGTTCATGGCTCAAAGATAAA
CAAAGGGTTGATAACTGTTGCAGTCATGCCCTTCTCTAGGCTAAGAGGATAGTCTAGGGCGGGGTGTGACAGTGTTTCCAAATCATTTTGATCCTTGCGTXXXXXXXXXXTATACCGTTTTATTTAGATATTGCGGCAAAAAGAATAGAATGTTTTAGTTTCTGTTTGTAGGAAATCAGTCACCGCATGTGTTCATGGCTCAAAGATAAA
>Marker30758
TCAAATGTTATAAAAAACAACACACATATCAGATATTTTGAAACGGATCTGTTTATGAGAGAATAAATAAATAACATAAAAGCACACAACTCTTAGATCAXXXXXXXXXXGTGCTTCAAAGACAACATGAGGGCCAGGGCTGGCTGAGATAACTGAACGCCATCCTTCCTCTTTGGTCCTATGCAATGATCCACACCTTTCTAATGCTTT
TCAAATGTTATAAAAAACAACACACATATCAGATATTTTGAAACGGATCTGTTTATGAGAGAATAAATAAATAACATGAAAGCACACAACTCTTAGATCAXXXXXXXXXXGTGCTTCAAAGACAACATGAGGGCCCGGGCTGGCTGAGATAACTGAACGCCATCCTTCCTCTTTGGTCCTATGCAATGATCCACACCTTTCTAATGCTTT
>Marker11970
CTAATACACCAAAAGTCTGAAACTTTTGAAAAGTTCAAAGAGTATAAGGCTGAGGTTGAAAACCGATTAGGTAAAAAGATTAAAACACTTTGATCGGATCXXXXXXXXXXGGCAGAGAGGAGAAACAGAACCTTATTAGACATGGTTCGTTCCATGATGAGTTATACTCAGTTACCAAATTCTTTTTGGGGACACACAGTTTAGACTGCA
CTAATACACCAAAAGTCTGAAACTTTTGAAAAGTTCAAAGAGTATAAGGCTGAGGTTGAAAACCGATTAGGTAAAAAGATTAAAACACTTTGATCGGATCXXXXXXXXXXGGCAGAGAGAAGAAACAGAACCTTATTAGACATGGTTCGTTCCATGATGAGTTATACTCAGTTACCAAATTCTTTTTGGGGACACACAGTTTAGACTGCA
>Marker14589
TTCTTCACTTCCTCTTTAGAGTAACATGCTTATAGGTTGTATAATGTTTATCTTGTTATGCATTTTAAATGTATGTAATTTCTCTATATTTTACGTTTTTXXXXXXXXXXCATGCAACTCACATTTTCTACAATAGTTCTGTTTATCCTCTCAACAACTCCATTGTGTTGGGCATGTTGGGCTCTATCTTCTCATGTTTGATGCCATGTT
TTCTTCACTTCCTCTTTAGAGTAACATGCTTATAGGTTGTATAATGTTTATCTTGTTATGCATTTTAAATGTATGTAATTTCTCTATATTTTACGTTTTTXXXXXXXXXXCATGCAACTCACATTTTCTATAATAGTTCTGTTTATCCTCTCAACAACTCCATTGTGTTGGGCATGTTGGGCTCTATCTTCTCATGTTTGATGCCATGTT
>Marker8708
TCATCCTTCATTGCGAGATTTTTCTCGGTCGTCAGTTTGAGAGAAATTGAAGTTGTTGATCTTATAGATCAATTTTGGATCCAACTTAGGAATGGTCCAAXXXXXXXXXXTTGAGGTTCTTTGGTTTATGAGGAAGAGGCAGTGTTATCGATGATCGTTTGGGGGTGAGAAATCTTAGAGAGTAATTTAGAAAGCATAGGGAGAGAGAAA
TCATCCTTCATTGCGAGATTTTTCTCGGTCGTCAGTTTGAGAGAAATTGAAGTTGTTGATCTTATAGATCAATTTTGGATCCAACTTAGGAATGGTCCAAXXXXXXXXXXTTGTGGTTCTTTGGTTTATGAGGAAGAGGCAGTGTTATCGATGATCGTTTGGGGGTGAGAAATCTTAGAGAGTAATTAAGAAAGCATAGGGAGAGAGAGA
>Marker49107
ATCAACACAATACTCATCTTTTAACACTTCAGTTACATTCTTTGGTTCCAGAAGAGATGTGAAATAGATGTTTTCAATCATCTGTAGATAATCCACCTTTXXXXXXXXXXTTTGTTCATCTTCACTGTCAGAGAGGATATTGTGCTCAAAATTAGTAGTAATGTCAGATGAATTATCATTAACATTCTGTGAGAATTTTGGTTTTGTCTT
ACCAACACAATACTCATCTTTTAACACTTCAGTTACATTCTTTGGTTCCAGAAGAGATGTGAAATAGATGTTTTCAATCATCTGTAGATAATCCACCTTTXXXXXXXXXXTTTGTTCATCTTCACTATCAGAGAGGATATTGTGCTCAAAATTAGTAGTAATGTCAGATGAATTATCATTAACATTCTGTGAGAATTTTGGTTTTGTCTT
>Marker15590
ATAAAATGGTTCTTAGATTTTAGTTTATGATCACAAAAGTGCATCGAAAACCACTTTCAGGGATCAACTAATATTGATCATCTCCGACACCCACTTTTGGXXXXXXXXXXAACTTGACTAATTATATACTAAAAAAAACTTGAGCAGTGAAATTGTTCTCAAATACAGATTTAAAATTATTAATTAATAGTGTTTGTCAGTAACAAACTA
CTAAAATGGTTCTTAGATTTTAGTTTATGATCACAAAAGTGCATCGAAAACCACTTTCAGGGATCAACTAATATTGATCATCTCCGACACCCACTTTTGGXXXXXXXXXXAACTTGACTAATTATATACTAAAAAAAACTTGAGCAGTGAAATTGTTCTCAAATACAGATTTAAAATTATTAATTAATAGTGTTTGTCAGTAACAAACTA
>Marker5746
TCTCTTCCTCCAATTCATTCTACGGATAGAATTCACATGCCTATCTCTCATATTGGAACTGTTGATACACCCACCATGAATCTTTCTAATACTTATCATGXXXXXXXXXXGGTTGTCAGGTTCAGAATCCACAGACGGGACAGGTGATTGGTACGGGTGGAAAGATAGGAAGATTATTTGAGCTCATGTCATTTCAGCCACCAGACTTGT
TCTCTTCCTCCAATTCATTCTATGGATGGAAATCACATGCCTATCTCTCATATTGGAACTGTTGATACACCCACCATGAATCTTTCTAATACTTATCATGXXXXXXXXXXGGTTGTCAGGTTCAGAATCCACAGACGGGACAGGTGATTGGTACGGGTGGAAAGATAGGAAGATTATTTGAGCTCATGTCATTTCAGCCACCAGACTTGT
>Marker36022
TTAACATCCCGTATTTGATTAATGGTTTTGAAAAGCTTAGCCTTATTGGAGCATTTGGCTCCTCGCAAGTTTGGGTCTGTATAGCTTATCAAACTTGCACXXXXXXXXXXATGAATTTATCCATCCTGAGGCAATTCATATAAGCTTCAAGTTTTTGCTTTACAAATTCAACTTTCTTTCTTCAAATGATGGCTACTTCAGTTCTTTATA
TTAACATCCCGTATTTGATTAATGGTTTTGAAAAGCTTAGCCTTATTGGAGCATTTGGCTCCTCGCAAGTTTGGGTCTGTATAGCTTATCAAACTTGCACXXXXXXXXXXATGAATTTATCCATCCTGAGGCAATTCATATAAGCTTCAAGTTTTTGCTTTACAAATTCAACTTTCTTACTTCAAATGATGGCTACTAAAGTTCTTTATA
>Marker14812
AGCATCGGCTCAATAAGCCTACCATTTCAAGGGTAAGACTGGGTAGATAGCTGGGGACATAAGGTGCAAGATGGAATTCACGCCTAGCCGATTTAAGGATXXXXXXXXXXCCAACTGTTCATTAGAGGATCAGTGGAACTTAAGGAGCAACGTAATTTCGAGGGTAAAACAGCATTTGACCCAGCCATTATTACAAACAACCTGTGAAGG
AGCATCGGCTCAATAAGCCTACCATTTCAAGGGTAAGACTGGGTAGATAGCTGGGGACATAAGGTGCAAGATGGAATTCACGCCTAGCCGATTTAAGGATXXXXXXXXXXCCAACTGTTCATTAGAGGATCAGTGGAACTTAAGGAGCAACGTAATTTCGAGGGTAAAAAAGCATTTGACCCAGCCATTATTACAAACAACCTGTGAAGG
>Marker37979
AAAACTGTTGCTTTTCTGGTGCTGTATGTTGATGATATTCTACTCATTGGGAGAAGAACAATATGTTCTTGGAATCAAAATAGTTCGGAATCGGAAGAACXXXXXXXXXXACTTGTCTTAGGAACAAAGTCCTAAGAAACCTCAAGAGCTTGAGAAGATGAATCAAATTCCATATGCATCTGCAGTTGGGAGTTTGATGTATGCAATGTT
AAAACTGTTGCTTTTCTGGTGCTGTATGTTGATGATATTCTACTCATTGGGAGAAGAACAATATGTTCTTGGAATCAAAATAGTTCGGAATCGGAAGAACXXXXXXXXXXACTTGTCTTAGGAACAGAGTCCTAAGAAACCTCAAGAGCTTGAGAAGATGAATCAAATTCCATATGCATCTGCAGTTGGGAGTTTGATGTATGCAATGTT
>Marker11703
ATGTTTGTGTAGCCTGGATACTTTTCTCCATCTAGACGATACACCCTTCATGGCTGATAGAAACTGGAGAGAGATAAAACAAATGCTTAGGCATGGGTCAXXXXXXXXXXTGCTTGATGACCTTTAAGATGCAACTTTTGTAGGACGTTTATAGATTGTTATGGGTTGTTATGTAACTATCCCATCCTCATAAAAATTAACTTCAAGAAA
ATGTTTGTGTAGCCTGGATACTTTTCTCCATCTAGACGATACACCCTTCATGGCTGATAGAAACTGGAGAGAGATAAAACAAATGCTTAGGCATGGTCACXXXXXXXXXXTGCTTGATGACCTTTAAGATGCAACTTTTGTAGGACGTTTATAGATTGTTATGGGTTGTTATGTAACTATCCCATCCTCATAAAAATTAACTTCAAGAAA
>Marker7309
TTCGTCCCAAGTAGCGCCACTACTTTCAGTGCTTCTTTCTACTCTTCAGCAGTTGGGTGTTCAATTATTCTGTTTCCCTTGGCGTCAGGGATGTCTTACAXXXXXXXXXXTTCTATATTGCCCAGAATGCGGTTTCCCCTCGTAAAAAACGGTCACTATAGATGGTTTGACTGTTTTGGCCTCTATTAAAAACTTCTTCCACCCCAACGT
TTCGTCCCAAGTAGCGCCACTACTTTCAGTGCTTCTTTCTACTCTTCAGCAGTTGGGTGTTCAATTATTCTATTTCCCTTGGCGTCAGGGATGTCTTACAXXXXXXXXXXTTCTATATTGCCCAGAATGCGGTTTCCCCTCGTAAAAAACGGTCACTATAGATGGTTTGACTGTTTTGGCCTCTATTAAAAACTTCTTCCACCCCAACGT
>Marker5240
TTCATCCAAATTTGTCAATTCAGTCCCATTTAATCATTAACTTAATTGCCACCTTTAAAAATCAAATGAGCTTAGATTCTACTTAACTAACAGAAATAATXXXXXXXXXXCTTAGAAATTACCATGATTTGAAGATAATTTTTGCAATTTTAAACTATCAACTTGAAGATAAAGAGTCTCGATAAAACGAAAAAAAAAGAAAAAAAAAAG
TTCATCCAAATTTGTCAATTCAGTCCCATTTAATCATTAACTTAATTGCCACCTTTAAAAATCAAATGAGCTTAGATTCTACTTAACTAACAGAAATAATXXXXXXXXXXTAGAAATTACCATGATTTGAAGATAATTTTTGCAATTTTAAACTATCAACTTGAAGATAAAGAGTCTCGATAAAACGAAAAAAAAAAAGAAAAAAAAAAG
>Marker21853
CCTCTAGATTCTCACACCTGAATACCAAGGTAACCTTCTTGGTGGTGACTTACTCAACTCGACACCGTCAAGGTTATGTGGAGGCCATTCATTCTTGCTGXXXXXXXXXXGAAGCGTGGAGATGAGTCTAAAAATGTTTGTAGCTTTCGCCTTGTTCATTTGTAGTTATCATGTTGTAATTTCTGTAACAATTGCATAACTGTATGTTTA
CCTCTAGATTCTCACACCTGAATACCAAGGTAACCTTCTTGGTGGTGACTTACTCAACTCGACACTGTCAAGGTTATGTGGAGGCCATTCATTCTTGCTGXXXXXXXXXXGGAGCGTGGAGATGAGTCTAAAAATGTTTGTAGCTTTCGCCTTGTTCATTTGTAGTTATCATATTGTAATTTCTGTAACAATTGCATAACTGTATGTTTA
>Marker45028
ATTCACACCCTCCCTCAAATTTAAGGTGGTAAGGTTGGAATCAACTTGAATTTGTTAAGTAGTTGGAGAAAATGACTAGGAGGCAAAACTTTGGTGAAAAXXXXXXXXXXAACTAAGTGACAATCATTTTCAATATGCTTGGTGCGTTCATGAAAAACATCACTGTGAGCAATTTGGATGGCATTACGATCATCATAGTGAAGTATAGTG
ATTCACACCCTCCCTCAAATTTAAGGTGGTAAGGTTGGAATCAACTTGAATTTGTTAAGTAGTTGGAGAAAATGACTAGGAGGCAAAACTTTGGTGAAAAXXXXXXXXXXAACTAAGTGACAATCATTTTCAATATGCTTGGTGCGTTCATGAAAAAAATCACTGTGAGCAATTTGGATGGCATTACGATCATCATAGTGAAGTATAGTG
>Marker13523
AATTATCGCATGAGAATAATTCTTTTCTCCCGCAATTTTTATTTCTCAATAAATTTCCAAGCATATTGAAGCTCCTCCATTGGGGAGGTGGGCTTGAATTXXXXXXXXXXAACATGCTGTCTATAATTCCTTTGTTTCTTACTTCCATGTATATCTCTTGCAAGATATTTTTCAAGTTCTTAATTTTCATTTTCTATTAACATTACAACA
AATTATCGCATGAGAATAATTCTTTTCTCCCGCAATTTTTATCTCTCAATAAATTTCCAAGCATATTGAAGCTCTTCCATTGGGGAGGTGGGCTTTGCATXXXXXXXXXXAACATGCTGTCTATAATTCCTTTGTTTCTTACTTCCATGTATATCTCTTGCAAGATATTTTTCAAGTTCTTAATTTTCATTTTCTATTAACATTACAACA
>Marker9993
TCAACATCTTCAGAAACTTTAAATGAACTGTGGCACTCGATCTTATATGTACGAAGGCACATATTTTTTACTCTTATAGATCAAATTTTGAATTGCTGCAXXXXXXXXXXTTTTACTTTTACATTTTCCTCTTCATGTATCGCACTAGTAGCTAGATTCATTTATAGTCATTGTGCTTTCAGGTGTTGATAAATATTGCTTTCCATACAG
TCAACATCTTCAGAAACTTTAAATGAACTGTGGCACTCGATCTTATATGTACGAAGACACATATTTTTTACTCTTATAGATCAAATTTTGAATTGCTGCAXXXXXXXXXXTTTTACTTTTACATTTTCCTCTTCATGTATCGCACTAGTAGCTAGATTCATTTATAGTCATTGTGCTTTCAGGTGTTGATAAATATTGCTTTCCATACAG
>Marker40913
TTGATTTAATCATGATTAATAAGGATCTCGATCCTTCACAGATTCTTCGTATTAACAGTTGGATCAATATTACTGTTTTATCCCTGTAATACATCTTGCTXXXXXXXXXXACTTAAGGGAACAACCTAATCCCTTGCTAATTAAGTAAATAGTGAAAACCAAAAAATCTGCAATAAGAAATCAGTTAAAGCGGATATGAACAAGTCAATG
TTGATTTAATCATGATTAATAAGGATCTCGATCCTTCACAGATTCTTCGTATTAACAGTTGGATCAATATTACTGTTTTATCCCTGTAATACATCTTGCTXXXXXXXXXXACTTAAGGGAACAACCTAATCCCTTGCTAATTAAGTAAATAGTGAAAACAAAAAAATCTGCAATAAGAAATCAGTTAAAGCGGATATGAACAAGTCAATG
>Marker63422
AATAGAAATTAAATTAAAATAGTACTTGAAACAATATAGACTATGACATGTAATTAGCCTATTTATTGAATGTGTTATTGTACATCATTTTTAATAGCATXXXXXXXXXXGTCCGAAAAAACCTGCTACGGAATTACCGAGCAGGGGCAAAAATACTATAAGTAGATACATCATGTGTGACCAGACAACAAAAAATCAAACAATGACAAA
AATAGAAATTAAATTAAAATAGTACTTGAAACAATATAGACTATGACATGTAATTAGCCTATTTATTGAATGTGTTATTGTACATCATTTTTAATAGCATXXXXXXXXXXGTCCGAAAAAACCTGCTACGGAATTACCGAGCAGGGGCAAAAATACTATAAGTAGATACATCATGTGTGACCAGACAACAAAAAATTAAACAATGACAAA
>Marker26538
CACCAAGAGATCTTCTGTATTATTCTTAGCCTTGAATTTGAGTGGTGGAACTCAGATTTGAGTGAATTTGGTAAGTGAATGTGAGTTTGAAGAGGAGGAAXXXXXXXXXXTATTCCTCAACAACATGCATGAAACATCAATCAATTCATGGCCAGCAGCTACTTTCTCAATTTAGTGGAAATCAGTGTGTAAATTTGAATAACCACAAGG
CACCAAGAGATCTTCTGTATTATTCTTAGCCTTGAATTTGAGTGGTGGAACTCAGATTTGAGTGAATTTGGTAAGTGAATGTGAGTTTGAAGAGGAGGAAXXXXXXXXXXTATTCCTCAACAACATGCATGAAACATCAATCAATTCATGGCCAGCAGCTACTTTCTCAATTTAGTGGAAATCAATGTGTAAATTTGAATAACCACAAGG
>Marker6624
TTTTTTCTACAGTGAAGCAGTCAGTAAATTGATCAACATAACCCCAGAAACCATTGCTTCAGGAGATGACAATGGGCGCATCAAGGTCCTTTTCTTGTCGXXXXXXXXXXAGGAACTGAATTTCTTTTGGAGGAGATACTAAACAACAGAAATTTATTATTGCCTATTGAAGTGGCATTGAGAAATGAACCACTTTAACAAACTACTACT
TTTTTTCTACAGTGAAGCAGTCAGTAAATTGATCAACATAACCCCAGAAACCATTGCTTCAGGAGATGACAATGGGCGCATCAAGGTCCTTTTCTTGTCGXXXXXXXXXXAGGAACTGAATTTCTTTTGGAGGAGATACTAAACAACAGAAATTTATTATTGCCTATTGAAGTGGCATTGAGCAATGAACCACTTCAACAAACTACTACT
>Marker5418
TATTTCCCAACACCTCCATGAATTTGGATAATTTGCAACCTACACCCAATCCATTATTTATTGTATCAACATTTTCTATATACTATCTTTTTTTTTTTTTXXXXXXXXXXTCAACGAAACGACGGTAATTCTCCTTTTCTCTCGACAGTTTCAACACCATCAGGAGTTTGATATACCAATTGGATTTTTTCGTTCAATCTCCCGACGACT
TATTTCCCAACACCTCCCTGAATTTGGATAATTTGCAACCTACACCCAATCCATTATTTATTGTATCAACATTTTCTATATACTATCTTTTTTTTTTTTTXXXXXXXXXXTCAACGAAACGACGGTAATTCTCCTATTCTCTCGACAGTTTCAACACCATCAGGAGTTTGATATACCAATTGGATTTTTTCGTTCAATCTCCCGACGACT
>Marker6132
AACAGTTCCGCTAAAGGCCGCAGTCTCTTCCACATTCGGCAAGGTAAGTTAAGTAGTTCATGAGGAATCATCATTAGCATTAGCAGTTGGTGAAGCTTTTXXXXXXXXXXGCTTGTAGAAACGAGTTTGGAAGATGAGCATCACTCATCATAGACCGAACCATGTCCAACAAGGTTCTGTTTCTCCTTTCTGATACACCATTCTGTTGAG
AACAGTCCCGCTAAAGGCCGCAGTCTCTTCCACATTCGGCAAGGTAAGTTAAGTAGTTCATGAGGAATCATCATTAGCATTAGCAGTCGGTGAAGCATTTXXXXXXXXXXGCTTGTAGAAACGAGTTTGGAAGATGAGCATCACTCATCATAGACCGAACCATGTCCAACAAGGTTCTGTTTCTCCTTTCTGATACACCATTCTGTTGAG
>Marker6797
GCATTTGAAGAATGTTATCTGAGCAAGAGCATTTATAGGAAACATTCGAATCCTTTGAGGACTCCATTTATGCACTGATAGTTTTGTCGTCATCCACCCAXXXXXXXXXXAAAATATCAACTTATCACAATAAACATAACAACAATAATTTTCATATGAATAAACTAAAATTTTCAAACTATATTAAACTTTTGAAACTATACTAAACTT
GCATTTGAAGAATGTTATCTGAGCAAGAGCATTTATAGGAAACATTCGAATCCTTTGAGGACTCCATTTATGCACTCTGATAGATTTGTCGTCATCCGCCXXXXXXXXXXAAAATATCAACTTATCACAATAAACATAACAACAATAATTTTCATATGAATAAACTAAAATTTTCAAACTATATTAAACTTTTGAAACTATACTAAACTT
>Marker4829
ACTTCGTGGTTAGGTCTTATACATGACCTCAATCCTGAGTGAGTTAGGAACTTCTGCCATTGAGGGTGGTCTTTTGATTTGTATGGGTGTGAGTGGTCAGXXXXXXXXXXAATAATGTTACCTATGGTTCAGTGACCTTGGCCTATGTTAGACTAATACCTACTGACTATTCCCACAGCGTAGCAGATGCCTGAACGAGTACAAAGCATC
ACTTCGTGGTTAGGTCTTATACATGACCTCAATCCTGAGTGAGTTAGGAACTTCTGCCATTGAGGGTGGTCTTTTGATTTGTATGGGTGTGAGTGGTCAGXXXXXXXXXXAATAATGTTACCTATGGTTCAGTGACCTTGGCCTATGTTAGACTAATACCTACTGACTATTCTCACAGCGTAGCAGATGCCTGAACGAGTACAAAGCATC
>Marker57789
CTCCAAATATATAAATTTCTTGCTTAATCAATTATATAAATTTTTAATTTAATCCCAGATATCTCGTGCATGTTCAAAGATATTGATACATACCCAAAATXXXXXXXXXXTCTATTTACAAAATATGATATTTAACGTATTATTATGTTTTCTTCAACTACTTTTCTATGGTAACGAACAATAATTATATTCTTAAACTCATGTATTTAA
CTCAAAATATATAAATTTCTTGCTTAATCAATTATATAAATTTTTAATTTAATCCCAGATATCTCGTGCATGTTCAAAGATATTGATACATACCCAAAATXXXXXXXXXXTCTATTTACAAAATATGATATTTAACGTATTATTATGTTTTCTTCAACTACTTTTCTATGGTAACGAACAATAATTATATTCTTAAACTCATGTATTTAA
>Marker13955
CCAAATTCTTTTAAGCCAACCCACGACCCAACTCAACTCAACAAAAATAGAAAAAGTTTAACCCAACTCATCCAAAAACAAAACTAACCCAACCCAACCCXXXXXXXXXXGCCTTAGGCTTTAACTGATAATTAGAGTGATTGCTTGGTTTCACCACAAGAGTTGGTTGCCTGTAGCATCAATGAGTTTGGTTAAGCCAAGCAAGTCCTT
CCAAATTCTTTTTAGCCAACCCACGACCCAACTCAACTCAACAAAAATAGAAAAAGTTTAACCCAACTCATCCAAAAACAAAACTAACCCAACCCAACCCXXXXXXXXXXGCCTTAGGCTTTAACTGATAATTAGAGTGATTGCTTGGTTTCACCACAAAAGTTGGTTGCCTGTAGCATCAATGAGTTTGGTTAAGCCAAGCAAGTCCTT
>Marker13702
TTCTTGAACGTATTCTCCACGTCCTTGCAAGAACTATCCTTATCATTTGGGTCCTTCAATTCAAGAATAAGTTGTCGTAGATTCTCACCGCTTGTTTCTCXXXXXXXXXXAATATGTTGAATGATATAACGCCTGGGTTCGTATCCGTTACCTCCCTCAATAGAAAATGGTGAAAAAGTTTCCCATTAAATACAAGATCTATGTCCAACA
TTCTTGAACGTATTCTCCACGTCCTTTCAAGAACTATCCTTATCATTTGGGTCCTTCAATTCAAGAATAAGTTGTCGTAGATTCTCACCGCTTGTTTCTCXXXXXXXXXXAATATGTTGAATGATATAACGCCTGGGTTCGTATCCGTTACCTCCCTCAATAGAAAATGGTGAAAAAGTTTCCCATTAAATACAAGATCTATGTCCAACA
>Marker75030
ATCTCTTTTCACCCTAATTTGCCACTTTTCATCAATTATGACCTCTTCTCTGGCCCTCGATCAAATTTTGACCTATTGTAGGGACATTTTTATCATTTTAXXXXXXXXXXCACTTTTTGAATGCGTTTCACAATGGATCTTGTTTGCAAGAAAACATAAAAGACATATTTTTGGGTTGTTGTTTGAGACATATATTAAATGAAAGAACAG
ATCTCTTTTCACCCTAATTTGCCACTTTTCATCAATTATGACCTCTTCTCTGGCCCTCGATCAAATTTTGACCTATTGTAGGGATATTTTTATCATTTTAXXXXXXXXXXCACTTTTTGAATGCGTTTCACAATGGATCTTGTTTGCAAGAAAACATAAAAGACATATTTTTGGGTTGTTGTTTGAGACATATATTAAATGAAAGAACAG
>Marker7963
TTGGAGGTGGGATAATGAGTATGATAGTGAATATTTGAATATATCCAAATGTTAGTTAGAAAATAAAATAATAAAAGCTTTAATGTCTTCACATTTTTCTXXXXXXXXXXGGGTTCCCATTCTAAATTTGCCCTTGATTTTCCTACTTGGCTTGAAAAACTGTGCTCTTGAAATTATTTAACCTTTGTGTAGCCTACATCTTACTACAAC
TTGGAGGTGGGATAATGAGTATGATAGTGAATATTTGAATATATCCAAATGTTAGTTAGAAAATAAAATAATAAAAGCTTTAATGTCTTCACATTTTTCTXXXXXXXXXXGGGTTTCCATTCTAAATTTGCCCTTGATTTTCCTACTTGGCTTGAAAAACTGTGCTCTTGAAATTATTTAACCTTTGTGTAGCCTACATCTTACTACAAC
>Marker8249
TAAGAAAGCTATGAGCTAGTACTGGATTAAAAAGTTATCAAAATTATTTGAAAGGGGAAAAAAAGATCAAGAAGAAGAAATTATAGTGGGTTCTTGACGCXXXXXXXXXXTCAGGGGTAAAACTATAATGTTGTCCCAATTGTAATTACGAACAACCTGTGAAGGATCGACTTACTGATTATGGTTTATGAATGGGCCCTGAAAAGAAAT
TAAGAAAGCTATGAGCTAGTACTGGATTAAAAAGTTATCAAAATTATTTGAAAGGGGAAAAAAAGATCAAGAAGAAGAAATTATAGTGGGTTCTTGCCGCXXXXXXXXXXTCAGGGGTAAAACTATAATGTTGTCCCAATTGTAATTACGAACAACCTGTGAAGGATCGACTTACTGATTATGGTTTATGAATGGGCCCTGAAAAGAAAT
>Marker25263
CTATATAATCTTTGAGTCGCGATCAAAGAAAGGTATGCTCTCAAACTTATGCCAATTTTCCACCAATTGAGCACTATTCAAACATGGTTCTAACTTAAGCXXXXXXXXXXCAACTTTCGATATCAACAGTTGGCACTGCCTGTGGGAAAATGAATGACAAAATCTTGTAGCCCTACCACTACATCTTGTGTTTGAAACATGAGCAACAAC
CTATATAATCTTTGAGTCGCGATCAAAGAAAGGTATGCTCTCAAACTTATGCCAATTTTCCACCAATTGAGCACTATTCAAACATGGTTCTAACTTAAGCXXXXXXXXXXCAACTTTCGATATCAACAGTTGGCACTGCCTGTGGGAAAAGGAATGACAAAATCTTGTAGCCCTACCACTACATCTTGTGTTTGAAACATGAGCAACAAT
>Marker11904
CCTTGGATAGGTCCTTTTGTATATCTTTGGATATTTCACTCAACCAATGAAATCATTTCTTATCCAAAAAAATCTCTTTTTTTCTACCAGTAGTGCTTTAXXXXXXXXXXCACATTCAGTATCTGTTATCATGAATAATACATTGAAGGAAAGAATGACTAAGGAGACTGGAAGGGCTAACAGAAAATCAAGAGAACTCTGAGAAAGAGA
CCTTGGATAGGTCCTTTTGTATATCTTTGGATATTTCACTCAACCAATGAAATCATTTCTTATCCAAAAAAATCTCTTTGTTTCTACCAGTAGTGCTTTAXXXXXXXXXXCACATTCAGTATCTGTTATCATGAATAATACATTGAAGGAAAGAATGACTAAGGAGACTGGAAGGGCTAACAGAAAATCAAGAGAACTCTGAGAAAGAGA
>Marker13465
CATTTTGGGGATTCGTCTGATTGAGGAGCTAGGCACACAGCTACACAAGACGAAATTCACTCATTCCCTAACATCTGGGTAAGTTAATAAATTGCTCCTTXXXXXXXXXXATTGTTCTTCAGAGGGATCAATAGCACTTAAAGAGTTAGATGTAACTATAGGCACAAAACGGTAATTTTGGTCCAACTATACTTACTAGCAATTTGTGAA
CATTTTGGGGATTCGTCTGATTGAGGAGCTAGGCACACAGCTACACAAGACGGAATTCACTCATTCCCTAACATCTGGGTAAGTTAATAAATTGCTCCTTXXXXXXXXXXATTGTTCTTCAGAGGGATCAGTAGCACTTAAAGAGTTAGATGTAACTATAGGCACAAAACGGTAATTTTGGTCCAACTATACTTACTAGCAATTTGTGAA
>Marker23309
TTAAACTTGGGATCTAACACCTTTCCTCTAATCATTCATGAACTACCACACAAGGAGCGAGAGACATCAACAAGAGAACCAAACAATAATTGCATGTATTXXXXXXXXXXGAACTGAAAAATGCATATGTGAGACACGAGATTGAGAAGTATTACCGGTGTATTAAAGATTTACTAATTCTAAAACCTCAAAAGTCAATGCTATATATCA
TTAAACTTGGGATCTAACACCTTTCCTCTAATCATTCATGAACTACCACACAAGGAGCGAGAGACATCAACAAGAGAACCAAACAATAATTGCATGTATTXXXXXXXXXXGAACTGAAAAATGCATATGTGAGACACGAGATTGAGAAGTATTACCGGAGTATTAAAGATTTACTAATTCTAAAACCTCAAAAGTCAATGCTATATATCA
>Marker54412
AATCACAGACTTAACATTCTCTATATTTTCAGATGAAATAATAGACATATGACTTATATTTTCAACGCTTCTAATTGGAACAATAGATTTAACAATAGTTXXXXXXXXXXAAAGCTCAACGATGATCTCAGCAGCCACAGTATGACCAATCACAATTTTAACAATAGTAACAATCAAGATAACAGACAACTCAGCATGATTAACAACATG
AATCACAGACTTAACATTCTCTATATTTTCAGATGAAATAATAGACATATGACTTATATTTTCAACGCTTCTAATTGGAACAATAGATTTAACAACAGTTXXXXXXXXXXAAAGCTCAACGATGATCTCAGCAGCCACAGTATGACCAATCACAATTTTAACAATAGTAACAATCAAGATAACAGACAACTCAGCATGATTAACAACATG
>Marker7640
CTCTGGATTAGTTTTCACTCTTGACGGAAGAGCTATAGTTTAGAGATGCATCACGCAAAATTGTATCGCTGACTCCACAATGGAAGCGGAATATGTGGCTXXXXXXXXXXCACTGTATTGTGACAATAGTGGTGTGCCAACTCAAAGGAACCCAAGAGTCACAAATGTGGAAAACACATTGAAAGAAAGTACCATCTCATCTGGGAGATA
CTCTGGATTAGTTTTCACTCTTGACGGAAGAGCTATAGTTTAGAGATGCATCACTCAAAGTTGTATCGCTGACTCCACAATGGAAGCGGAATATGTGGCTXXXXXXXXXXCACTGTATTGTGACAATAGTGGTGTGCCAACTCAAAGGAACCCAAGAGTCACAAATGTGGAAAACACATTGAAAGAAAGTACCATCTCATCTGGGAGATA
>Marker19799
CTTTGCGTATTGCACCTTTGTCTGGGGTAACCTTGTCACCTGGCGAAGTAAGAAACAGGGAGTGGTGGCCAGGAGTAGCGCTGAAGCTGAGTACAGGGCAXXXXXXXXXXAGCAGAAAGAAGCATCGCAAACAATCTAGTCTAGCATGACAGAACCAAACATGTAGAGATTGACAGACACTTCATTAAAGAAAGACTGAATAATAGGAAC
CTCTGCGTATTGCACCTTTGTCTGGGGTAACCTTGTCACCTGGCGAAGTAAGAAACAGGGAGTGGTGGCCAGGAGTAGCGCTGAAGCTGAGTACAGGGCAXXXXXXXXXXAGCAGAAAGAAGCATCGCAAACAATCTAGTCTAGCATGACAGAACCAAACATGTAGAGATTGACAGACACTTCATTAAAGAAAGACTGAATAATAGGAAC
>Marker13950
AAAACAATCCTATCTTGTACTTTTCTCACAAACCATTCCAATGAAGAATTGCTGCTCAGGCAAAAGCAATGAATGGGTAAGATAAATTGCTGAGTTCCACXXXXXXXXXXGCAGCCTATACGCCAGTACCAGCTAGATATGCTTAATTAAACTGCATGGTTCCCTTTACTCTCTCTTTCTCTCTCTGAAAATAAGCCTATTTAAATAACA
AAAACAATCCTATCTTGTACTTTTCTCACAAACCATTCCAATGAAGAATTGCTGCTCAGGCAAAAGCAATGAATGGGTAAGATAAATTGCTGAGTTCCACXXXXXXXXXXGCAGCCTATACGCCAGTACCAGCTAGATATGCTTAATTAAACTGCATGGTTCCATTTACTCTCTCTTTCTCTCTCTGAAAATAAGCCTATTTAAATAACA
>Marker43739
CAGATACATGTTTAAGTTACATTAAATAACCATGGATCTTGTTTATTGGGTTGAGTTACACAATTCTACATGTTAAGTTAAATAACTCCTTAATTTATTAXXXXXXXXXXTCTTAAATGATTGTGGCATTGATTTTTACCCTATTTCTTTGATCACATTGAGTTCAATTATCTTCTTATATTTCTTCCTCAAGTGTTGTCGTTCCTCATG
CAGATACATGTTTAAGTTACATTAAATAACCATGGATCTTGTTTATTGGGTTGAGTTACACAATTCTACATGTTAAGTTAAATAACTCCTTAATTTATTAXXXXXXXXXXTCATAAATGATTGTGGCATTGATTTTTACCCTATTTCTTTGATCACATTGAGTTCAATTATCTTCTTATATTTCTTCCTCAAGTGTTGTCGTTCCTCATG
>Marker7236
TTCACTAGGATGAACTAAGTAACATGACCTCAATCCTGAGTGAGTTGGGAACTCCTGCTATTGAGGGCGGTTCTTTGATTTGTATAGGTGCGGTGGCCAGXXXXXXXXXXCTTCCCTGAGGCAGGGGTAAGTAGATGGATGGCTCCCTTAAGGGCTGATTTCGGGGCTTGAACGATGTGGCGCCACACACCTTGTCTTGGCCCAAGAGGT
TTCACTAGGATGAACTAAGTAACATGACCTCAATCCTGAGTGAGTTGGGAACTCCTGCCATTGAGGCCGGTTCTTTGATTTGTATAGGTGCGGTGGCCAGXXXXXXXXXXCTTCCCTGAGGCAGGAGTAAGTAGATGGATGGCTCCCTTAAGGGCTGATTTCGGGGCTTGAACGATGTGGCGCCACACACCTTGTCTTGGCCCAAGAGGT
>Marker14756
ATCGAAAGCATTTACTTAGAGTAGGACGGTTATAGGGGTTAAGATTTTTTCTAAGACTAATACCATCATTACCTTTGCTTATGGATACTCCCTTCTTGGGXXXXXXXXXXTGTAAGCATTCTGTTGCTTTCCCCATGTGAAGCAATTGGAGAAGTTCTTGACTAAAGTTGCTTCTTCTTCTTCTTCAATCTTGGTAACTAGAGCAATGGT
ATCGAAAGCATTTACTTAGAGTAGGACGGTTATAGGGGTTAAGATTTTTTATAAGACTAATACCATCATTACCTTTGCTTATGGATACTCCCTTCTTGGGXXXXXXXXXXTGTAAGCATTCTGTTGCTTTCCCCATGTGAAGCAATTGGAGAAGTTCTTGACTAAAATTGCTTCTTCTTCTTCTTCAATCTTGGTAACTAGAGCAATGGT
>Marker12144
GAATTTCAGCCCTATTTTGGAGAAGATAGGGATAATTGCAAAATTGCCACTACTCATAAAATTACGATAATGCCATTGGGCCTTTAATTTTTCCAAAAACXXXXXXXXXXATATTTAAGTGTCAGGCTGATTCTCCAATCTTCCTATCATTCAAATTTAATATTCAGCCCATCTAATAGGTATTTAAACCTATGAGCTGGAAGAACCTTG
GAATTTCAGCCCTATTTTGGAGAAGATAGGGATAATTGCAAAATTGCCACTACTCATAAAATTACGATAATGCCATTGGGCCTTTAATTTTTCCAAAAACXXXXXXXXXXATATTTAAGTGTCAGGCTGATTCTCCAATCTTTCTATCATTCAGATTTAATATTCAGCCCATCTAATAGGTATTTAAACCTATGAGCTGGAAGAACCTTG
>Marker70497
TCGGCCGAGCTTCAAAGCACCATTCGCAGCCCATGCGACCAAGCACACCCATGCATCGAGCGTCCAAGCATTCCTATGCGTTGATGGACCAACTTGTGCAXXXXXXXXXXAGTTGGACGCATAAGGGTGAGGTCACAAAGGAAGACAACCCTTGGGGATGTTTCGAAGAATGATTCTAGAATTCGATGGAATTCAAGATATGAATAATTG
TCGGCCGAGCTTCAAAGCACCATTCGCAGCCCATGCGACCAAGCACACCCATGCATCGAGCGTCCAAGCATCCCTATGCGTTGATGGACCAACTTGTGCAXXXXXXXXXXAGTTGGACGCATAAGGGTGAGGTCACAAAGGAAGACAACCCTTGGGGATGTTTCGAAGAATGATTCTAGAATTCGATGGAATTCAAGATATGAATAATTG
>Marker14411
AACGATCAAGTAAATGGGAGAAGGCAGCGTCTATTGTATAGACAGGATGCTTGATCGTTTAGGTGAGATACACAATCATGCAGTAAAAGGTAGGCGATCAXXXXXXXXXXGCGCGCTTGGGTGTAAGCGATTTGGTAATAAACACAAGCTATCGTATAGGCTTTGAATTACTAAGCGATCGAATGCAAAATACTCCATGAGCTATTAACC
AACGATCAAGTAAATGGGAGAAGGCAGCGTCTATTGTATAGACAGGATGCTTGATCGTTTAGGTGAGATACACAATCATGTAGTAAAAGGTAGGCGATCAXXXXXXXXXXGCGCGCTTGGGTGTAAGCGATTTGGTAATAAACACAAGCTATCGTATAGGCTTTGAATTACTAAGCGATCGAATGCAAAATACTCCATGAGCTATTAACC
>Marker9182
ACCATGAGATCTACCCTCGGCCACGTAGCACCTTTGGCGTGTCCCTCTAACGGATGATGTTTGGGTAGGTCAATATCAAGATGGATGGAGAGAGTGTTCAXXXXXXXXXXGAGTGTCCCCCTAAAGGATGGTAGTTTTGCATGTTTCTTTATTTGATCTCCTGTAAGAGGATAAGGTTAGTTTTTTGTCCTACTCTGCTTCTTCCCTATG
ACCATGAGATCTACCCTCGGCCACGTAGCACCTTTGGCGTGTCCCTCTAACGGATGATGTTTGGGTAGGTCAATATCAAGATGGATAGAGAGAGTGTTCAXXXXXXXXXXGAGTGTCCTCCTAAAGGATGGTAGTTTTGCATGTTTCTTTATTTGATCTCCTGTAAGAGGATAAGGTTAGTTTTTTGTCCTACTCTGCTTCTTCCCTATG
>Marker14107
TCATAGTTGAACTATGATGTATTGTTCATTTGAGGAATCAGTGGTACTTAAGGAGATAGATGTAACTAAAAGGGCAAAACATTAAATTGGCCCAGCTGTGXXXXXXXXXXGAGAAGAGTGCAACTGTCGGTTTTTTGTGGAGTGCCCGTAACTGTCGGTCTTTAGTGGAGTGCTCGACAGTTAACAGATGGTGGATTTCGTGAATAAAGA
TCATAGTTGAACTATGATGTATTGTTCATTTGAAGAATCAGTGGTACTTAAGGAGATAGATGTAACTAAAAGGGCAAAACATTAAATTGGCCCAGCTGTTXXXXXXXXXXTGAGAAGAGTGCAACTGTGGTTTTTTGTGGAGTGCCCGTAACTGTCGGTCTTTAGTGGAGTGCTCGACAGTTAACAGATGGTGGATTTCGTGAATAAAGA
>Marker13698
AAACAAGCACAATTTTGAACGATGTTCCAATTTCTTAAGATTTCTCTCAAGCACGTGTGCTGGGAAAGCCTAAATTTTGAAGTGGCATAAATTACATTTAXXXXXXXXXXTAACTCTAAAATGAATCAGGTAAGTGAGCATAACTCATCATAGACCAAACCATGTCCAACAAGGTTCTATTTCTCTTTTTTGATACACCATTATATCAAG
AAACAAGCACAATTTTGAACGATGTTCCAATTTCTTAAGATTTCTCTCAAGCACGTGTGCTGGGAAAGCCTAAATTTTGAAGTGGCATAAATTACATTTAXXXXXXXXXXTAACTCTAAAATGAATCAGGTAAGTGAGCATAACTCATCATAGACCAAACCATGTCCAACAAGGTTCTATTTCTCTTTTTTGATACACCATTCTATCAAG
>Marker14184
AAAGTCTGAAGTCCTTTCCTTTGAACTCTCAACCTCTGAGAGAGCTACACGATAAGAGACCCTATCAAAATTTCCTTCATTTTTTATCTCAACAACTTCAXXXXXXXXXXTCTCTGATTTATCAATGACGGCATCAACCTCATTTAGCAGATTTTGGATAGAAGATTCTATGTTTTCAGCATTTCTTCTTGCTTTATTTAGCCAATCCTT
AAAGTCTGAAGTCCTTTCCTTTGAACTCTAACCCTCTGAGAGAGCTACACGATAAGAGACCCTATCAAAATTTCCTTCATTTTTTATCTCAACAACTTCAXXXXXXXXXXTCTCTGATTTATCAATGACGGCATCAACCTCATTTAGCAGATTTTGGATAGAAGATTCTATGTTTTCAGCATTTCTTCTTGCTTTATTTAGCCAATCCTT
>Marker15845
TATAGTTCTTACCCAAAGTAAAGATGTCTTAATTTCTACCCATTTGATTTCATAGATTTGGCTCTGAGATGTTGCCTTACCAAACAATCTTATCTTGCTGXXXXXXXXXXGGAAGCATTACACAAGTAAGCAATCCTTTTACATCTTGCGAATATATGCTTCAAATGAGGTAGCTTTTTGAAGCAAGAGCTTAGCTCAATTGGCATTCAA
TATAGTTCTTACCCAAAGTAAAGATGTCTTAATTTCTACCCATTTGATTTCATAGATTTGGCTCTGAGATGTTGCCTTACCAAACAATCTTATCTTGCTGXXXXXXXXXXGGAAGCATTACACAAGTAAGCAATCCTTTTACATCTTGCGAATATATGCTTCAAATGAGGTAGCTTTTTGAAGCAAGAGCTTAGCTCAATTGGCATTCGA
>Marker18173
CTTCCTTTTCGATGACTCAATCATTAGAACTACAAAGTTAGCGTGCTTAGCAAAAACATGCTGAAAGGACCCATGTTGGTTTATGGGGACAACTTACACAXXXXXXXXXXTTGAAGAAGACAATAGTCATCTTAAAAGCATCATCATCATGAAGTTATCATCGATCTCTCAATAGAATCCGATATCTACAAAGAATTGCATCAGATGTAT
CTTCCTTTTCGATGGCTCAATCATAAGAACTACAAAGTTAGCGTGCTTAGCAAAAACATGCTGAAAGGACCCATGTTGGTTTATGGGGACAACTTACACAXXXXXXXXXXTTGAAGAAGACAATAGTCATCTTAAAAGCATCATCATCATGAAGTTATCATCGATCTCTCAATAGAATCCGATATCTACAAAGAATTGCATCAGATGTAT
>Marker6461
TGTGATCGTGTAGTGTAACGGTCGTGTTTGAACGAACACTCGTGTGTTGTTGTGTTGTTGTGATCAAGCGTTCATGATCAAGGAACTTGAAGAGAGTCTTXXXXXXXXXXCTTATTGTAATTTAAAGTTCATATATGATTGAAATTTGGAAAGATCCTTCCGCTGTTCATGGAAATCCTCGTGTTCGATTTCCATCATACACAATGTTAA
TGTGATCGTGTAGTGTAACGGTCGTGTTTGAACGAACACTCGTGTGTTGTTGTGTTGTTGTGATCAAGCTTTCATGATCAAGGAACTTGAAGAGAGTCTTXXXXXXXXXXCTTATTGTAATTTAAAGTTCATATATGATTGAAATTTGGAAAGATCCTTCCGCTGTTCATGGAAATCCTCGTGTTCGATTTCCATCATACACAATGTTAA
>Marker4549
CAAGGTTGTGAAGTTGTGCTCAACTTCGATTGGACTTCTCCATGAATAAAGAGAGGATGCACTACTATTGGGGGGAGACATTGTTTGTTTTGTCTAGATTXXXXXXXXXXTATTGATGGAGGTGAATTGCTCACGACAATAGAAGCTAAAAATTTAAACAGGGAAGTCGTGGGTCTTTAAGTGTGAGATTTGATGCAAAATAAGAAGACC
CAAGGTTGTGAAGTTGTGCTCAACTTCGATTGGACTTCTCCATGAATAAAGAGAGGATGCACTACTATTGGGGGGAGACATTGTTTGTTTTGTTTAGATTXXXXXXXXXXATTTATTGGAGGTGAATTGCTCACGACAATAGAAGCTAAAAATTTAAACAGGGAAGTCGTGGGTCTTTAAGTGTGAGATTTGATGCAAAATAAGAAGACC
>Marker68736
ACTAATTTTGAATCTCTTCAATACATAGTACTTTTAAGTGTAAGACAAAATGGTAGTGTGGCTTTATTATAAACCATATTCAGTGGATTTTTCCTTTTATXXXXXXXXXXTGAATAAATGAATAAATATCATCATCATATTCAATTGTTCAACAATGTTATTATGCAGAATATCAATTTAAATTATACTTGAAAAAAGTATAATAAAATT
ACTAATTTTGAATCTCTTCAATACATAGTACTTTTAAGTGTAAGACAAAATGGTAGTGTGGCTTTATTATAAACCATATTCAGTGGATTTTTCCTTTTATXXXXXXXXXXTGAAAAAATGAATAAATATCATCATCATATTCAATTGTTCAACAATGTTATTATGCAGAATATCAATTTAAATTATACTTGAAAAAAGTATAATAAAATT
>Marker16246
AAAGCATTAGAAAGGTGTGGATCATTGCATAGGACCAAAGAGGAAGGATGGCGTTCAGTTATCTCAGCCAGCCCTGGCCCTCTTGTTGTCTTTGAAGCACXXXXXXXXXXGATTTAAGAGTTGTGTGCTTTTATGTGATTTATTTATTCTCTATAAACATATCAGTTTCAAAATGTCCGATAAATGTGTTGTTTCCTATATTTAATTTGA
AAAGCATTAGAAAGGTGTGGATCATTGCATAGGACCAAAGAGGAAGGATGGCGTTCAGTTATCTCAGCCAGCCCTGGCCCTCATGTTGTCTTTGAAGCACXXXXXXXXXXGATTTAAGAGTTGTGTGCTTTTATGTGATTTATTTATTCTCTATAAACATGTCAGTTTCAAAATGTCCGATAAATGTGTTGTTTCCTATATTTAATTTGA
>Marker50589
TAAAACCTTAAATTATGGAATATTATGGACTTGCATGCTTATAATCTAAAATTAATGTAGTTAGAGTGCTTAAGATCCCAATTGCTTCCGCATGTTGAATXXXXXXXXXXTGATGAAGAGAAACTATCTCCTCATAATAGTTCAAGTGCTAATGAATAATTTGATTTAGATGACAATCATGACTAATCATGTATCTACTCACTTTTCTAT
TAAAACCTTAAATTATGGAATATTATGGACTTGCATGCTTATAATCTAAAATTAATGTAGTTAGAGTGCTTAAGATCCCAATTGCTTCCGCATGTTGAATXXXXXXXXXXTGATGAAGAGAAACTATCTCCTCATAATAGTTCAAGTGCTAATGAATAATTTGATTTAGATGACAATCATGACTAATCATGTATCTACTCACTTTTCTCT
>Marker3378
AGTAAGGGGGGTGTTTTGTAATCAGCTTTATGGCTTTCCTTTTCAGGTGGGGATGGAAACTGGAGAAACAGCCATCCAGAGGAGGCATGTGCCACCAAGAXXXXXXXXXXTGTGATTTTTCTGTTTAAATTTCCAGAGGGATCAAGCAAGAGGAACTTTGAAGGAATCCTCCAGCATAGTTTTGAATTTGACTCTCCACAGACCAATGAT
AGTAAGGGGGTGTTTTTTAATCAGCTTTATGGCTTTCCTTTTCAGGTGGGGATGGAAACTGGAGAAACAGCCATCCAGAGGAGGCATGTGCCACCAAGAAXXXXXXXXXXTGTGATTTTTCTGTTTAAATTTCCAGAGGGATCAAGCAAGAGGAACTTTGAAGGAATCCTCCAGCATAGTTTTGAATTTGACTCTCCACAGACCAATGAT
>Marker22913
CATGGCTTGTCTCATCGCCTAGTTCATCATTTAGCAAGGCCATTGTATAGCGCTTGTACCTATCGCATATCACACAGCCTACCGCATAACTCTTGCTCATXXXXXXXXXXTATCGTTTAGCGCGACTCCCCGCATCGTCTAGCGTCGTACCGTTCCGCACGATCACCAACTGCATCGCTTAGCTCCATGCATTTGTTATACGATCGTCTA
CATGGCTTGTCTCATCGCCTAGTTCATCATTTAGCAAGGCCATTGTATAGCGCTTGTACCTATCGCATATCACACAGCCTACCGCATAACTCTTGCTCATXXXXXXXXXXTATCGTTTAGCGCGACTCCCCGCATCGTCTAGCGCCGTACCGTTCCGCACGATCACCAACTGCATCGCTTAGCTCCATGCATTTGTTATACGATCGTCTA
>Marker43307
TTAGAAATAACTCTATGATAAAAAATGGAGACAATTTATAACTTCAACTACCAACCACAGCACAAATTCAGAAATAGGAGAGAGTATGCAGGTAGGTAACXXXXXXXXXXACAATTAAGAGTACCTCCATGCAATAGCCTGCTCTTGATGCACACATAGCATGGTAGTAAGTAGAGCACTTGCAGCATTGCATGCATGAACCGTGAATTT
TTAGAAATAACTCTATGATAAAAAATGGAGACAATTTATAACTTCAACTACCAACCACAGCACAAATTCAGAAATAGGAGAGAGTATGCAGGTAGGTAATXXXXXXXXXXACAATTAAGAGTACCTCCATGCAATAGCCTGCTCTTGATGCACACATAGCATGGTAGTAAGTAGAGCACTTGCAGCATTGCATGCATGAACCGTGAATTT
>Marker14259
TTTATTTGTTTCCCAAATATAGGAGAGATCAAGGTGGATGGATTCATGGTGTGTTTGTAGATGGTTTTTGTTTGTTCTCATGGTCACCATCAGATTTAAGXXXXXXXXXXCATTTGCCTGACACGTTGCTCACGAAACTCACTTCCCGTCTGGAAGTGATGCAATTTCTTCATGTCAAAGCACGGTCTTTGAATGAGTTTGTCGAGCCTT
TTTATTTGTTTCCCAAATATAGGAGAGATCAAGGTGGATGGATTCATGGTGTGTTTGTAAATGGTTTTTGTTTGTTCTCATGGTCACCATCAGATTTAAGXXXXXXXXXXCATTTGCCTGACACGTTGCTCACGAAACTCACTTCCCGTCTGGAAGTGATGCAATTTCTTCATGTCAAAGCACGGTCTTTGAATGAGTTTGTCGAGCCTT
>Marker5933
GATGCCACTTCTTGGTTCTCTCCTTATAGAGCTTGGAATTTTCGTAAGCGTTCATTCACCACTCAACCATCTGGTTCAATTGTAACTTCCGGACTTTCCCXXXXXXXXXXAGACCAGAGCATATGAGAACATGCCAATTGGGGTTTTGAAGGCAGTCCTAAATGCCCACAGTGCTTCATCGAGCTTGGGTGACCAATCCTTCCTGGAGGT
GATGCCACTTCTTGGTTCTCTCCTTATAGAGCTTGGAATTTTCGTAAGCGTTCATTCACCACTCAACCATCTGGTTCAATTGTAACTTCCGGACTTTCCCXXXXXXXXXXAGACCAGAGCATATGAGAACATGCCAATTGGGGTTTTGAAGGCAGTCCTATATGCCCACAGTGCTTCATCGAGCTTAGGTGACCAATCCTTCCTGGAGGT
>Marker59447
TTAATTTTAGGACAATCGCCTCATGAAATATTTCTAGAAGTTAGTGGTCTGCTAGCTTTCTTTCAAATTGACCTATAAACCCCATACTCCATTTTTCCTAXXXXXXXXXXATGTTAGAAATACTTAGTCAAGGGTGAGTTTTAGATAATATAACAAATGAAAATTGGCTAAGTATGGAAGAAAAGTGTAGGCATGCGTTGATGAAGAAGT
TTAATTTTAGGTCAATCGCCTCATGAAATATTTCTAGAAGTTAGTGGTCTGCTAGCTTTCTTTCAAATTGACTTATAAACCCCATACTCCATTTTTCCTAXXXXXXXXXXATGTTAGAAATACTTAGTCAAGGGTGAGTTTTAGATAATATAACAAATGAAAATTGGCTAAGTATGGAAGAAAAGTGTAGGCATGCGTTGATGAAGAAGT
>Marker28772
ATGTATTATTGGGAATTACGGGAAATAGAATTTAGGGGTTTGTTTTTAGATCATGCATTTAAAAAAAGAATAATTAATTTAAGAAATCATTTTAAAAATTXXXXXXXXXXTTATAAGTAGAATATACTTAAGTTTAGATTTATATTGTAAGTGGAATATCCTCAAAATGTAATTGTACTGTAATGATCCTATTAATGGTCATGTTACATG
ATGTATTATTGGGAATTACGGGAAATAGAATTTAGGGGTTTGTTTTTAGATCATGCATTTAAAAAAAGAATAATTAATTTAAGAAATCATTTTAAAAATTXXXXXXXXXXTTATAAGTAGAATATACTTAAGTTTATATTTATATTGTAAGTGGAATATCCTCAAAATGTAATTGTACTGTAATGATCCTATTAATGGTCATGTTACATG
>Marker32280
AAGTCTATATGATAGACTTTTTCCTTCTCCCACTTACTCGATCATCTACCCGATCGTCTAGTTTCTCCTTCCCTCTTCCAAATCCATACATAGCTCACACXXXXXXXXXXGCTGTTCGAGGACTTTCCAGAGGTGTGTTGCATTCATGCTGTGGGACGCGTTGCTGAGTTCAATTGAGGAAATACTAGAAGAAAGGTTCTTCAAGGGTAT
AAGTCTATATGATAGACTTTTTTCTTCTCCCACTTACTCGATCATCTACCCGATCGTCTAGTTTCTCCTTCCCTCTTCCAAATCCATACAGAGCTCACACXXXXXXXXXXGCTGTTCGAGGACTTTCCAGAGGTGTGTTGCATTCATGCTGTGGGACGCGTTGCTGAGTTCAATTGAGGAAATACTAGAAGAAAGGTTCTTCAAGGGTAT
>Marker65843
ATGGAAATATATTCTATTTATCAATAAAATTATTATTGAAGAATTTATTCAATAAAAGTGTTATTGAAATTGAAATTGCATTATGTTATAAATTCCAATAXXXXXXXXXXGTATATAGCAAAAAAGGTCTATAAATATATGGATGAGATTGGGTACCTCGCCCTGGGGGCAATATGGATGCAGCCTACTTTATATACTGTTACAAACGAT
ATGGAAATATATTCTATTTATCAATAAAATTATTATTGAAGAAATTATTCAATAAAAGTGTTATTGAAATTGAAATTGCATTATGTTATAAATTCCAATAXXXXXXXXXXGTATATAGCAAAAAAGGTCTATAAGTATATGGATGAGATTGGGTACCTCGCCCTGGGGGCAATATGGATGCAGCCTACTTTATATACTGTTACAAACGAT
>Marker9794
ATACTTATTTTGATGTTAAAAATAAGGAATTAGAATGCTTAATAATTATGTTTGCTTCCGCTGCATGTTTCTGTATTCCAACATGGACAACACATGAGTAXXXXXXXXXXGTATCCTTTTGTTTTCAAATAGTTACAATTATTCTGATCAAATAATGTAAAAGAGTTTATGTGATATAACAATTATAATTCTTTTTGACTTTTCCTCTTT
ATACTTATTTTGATGTCAAAAATAAGGAATTAGAATGCTTAATAATTATGTTTGCTTCCGCTGCATGTTTCTGTATTCCAACATGGACAACACATGAGTAXXXXXXXXXXGTATCCTTTTGTTTTCAAATAGTTACCATTATTCTGATCAAATAATGTAAAAGAGTTTATGTGATATAACAATTATAATTCTTTTTGACTTTTCCTCTTT
>Marker36302
CCCATTCCTGATAGCAAGTGGGTAAGCCTCATTCACGTTATTCACAAGAAGACCGGTATGACCATTGTAGAGAATGACAAGGGAGAGATGGTGCCAATGCXXXXXXXXXXAACGGCTCGCCGGAATACCATTTTTCTGTTTTCTTGATGGCTTCTCTAGATTCTACCAAATCCCCATTGCCCAAGAGGACCAAGAAAATACAACATTCAC
CCTATTCCTGATAGCAAGTGGGTAAGCCTCATTCACGTTATTCACAAGAAGACCGGTATGACCATTGTAGAGAATGACAAGGGAGAGATGGTGCCAATGCXXXXXXXXXXAACGGCTCGCCGGAATACCATTTTTCTGTTTTCTTGATGGCTTCTCTAGATTCTACCAAATCCCCATTGCCCAAGAGGACCAAGAAAATACAACATTCAC
>Marker15518
AATCCTAGATAGCATGAAACTCTATTTCAAGAGTATTTTTGCAAAGAGGGCAATAGCCTTAATCACAAATTTTCCTTAGTAGGAAGGGCTCCAATACAAGXXXXXXXXXXATGCTTCATTGACGTAGAAGCCTCATAAGTAAGATCGTGAGCTAACATGTATCCACTTTTACCAGAATATAACCCTTTCCGATCATAATTGTCAAAAAAA
AATCCTAGATAGCATGAAACTCTATTTCAAGAGTATTTTTGCAAAGAGGGCAATAGCCTTAATCACAAATTTTCCTTAGTAGGAAGGGCTCCAATACAAGXXXXXXXXXXATGCTTCATTGACGTAGAAGCCTCATAAGTAAGATCGTGAGCTAACATGTATCCACTTTTACCAGAATATAACTCTTTCCGATCATAATTGTCAAAAAAA
>Marker7331
CTTGCCGGACAAATACAACCTCCTAAGCCTCATAGCCTTATCCTGATCAATCTCAACTACATGCCTCGATCTGTATCTCAATACTGTGTAACTATATTGAXXXXXXXXXXCCTCACTCAGAAGAATAAAATAGGAGAGAGGCCCATTAAAAACATACTTGAAATCTAAAAAGTGCCCATATACTGCCTGAACATATATAACTATGTAGGC
CTTGCCGGACAAATACAACCTCCTAAGCCTCATAGCCTTATCCTGATCAATCTCAACTACACGCCTCGATCTGTATCTCAATACTGTGTAACTATATTGAXXXXXXXXXXCCTCACTCAGAAGAATAAAATAGGAGAGAGGCCCATTAAAAACATACTTGAAATCTAAAAAGTGCCCATATACTGCCTGAACATATATAACTATGTAGGC
>Marker29125
CCCTTTTCTGAAGGACGCATTCCTGAGAAACGCTAGCTAAAGATCTTCTCAACCCGTTCATCGCATGCTCATTGCATCTATCAATGCAATTGTCTTTTCTXXXXXXXXXXATTACCAACGCAATCTATTTTCACAAGTCCCTGTGTTTGACCCTGGACTTACTAGGAAACTTAGAGGAATTTACACTTGAATTCCGCTGGGGAAACTTGA
CCCTTTTCTGAAGGACGCATTCCTGAGAAACGCTAGCTAAAGATCTTCTCAACCCGTTCATCGCATGCTCATTGCATCTATCAATGCAACTGTCTTTTCTXXXXXXXXXXATTACCAACGCAATCTATTTTCACAAGTCCCTGTGTTTGACCCTGGACTTACTAGGAAACTTAGAGGAATTTACACTTGAATTCCGCTGGGGAAACTTGA
>Marker13171
AACTTTGTAGCCAAATCCTCAGGGAAGTTATCAATACAAGAATCATACACAGGAGAAAGGCACTTCTACTCACCATCACTGAGAACCAAAACAATATCGCXXXXXXXXXXATGATGCTGTCAGTTCCCGAATCGATAGATGCCGTGGCTTCGTCAAGCACCAGAATGTTGCTTTTCTTGAGCAATGCCCTTCCAAGACAAAATAGTTGTC
AACTTTGTAGCCAAATCCTCAGGGAAGTTATCAATACAAGAATCATACACAGGAGAAAGGCACTTCTACTCACCATCACTGAGAACCAAAACAATATCGCXXXXXXXXXXATGATGCTGTCAGTTCCCAAATCGATAGATGCCGTGGCTTCGTCAAGCACCAGAATGTTGCTTTTCTTGAGCAATGCCCTTCCAAGACAAAATAGTTGTC
>Marker8892
CTTAATCAGAAAACATTTAGTTCCAATCCTAAGACTTAAAATCACATCATTAACCCATGTTATCAACTTGACTTAACCAGAAGTCATGCTCAATGAACTTXXXXXXXXXXTCTCATGCACGGGATTGGTACTTCCCAAGGTGACATGTTGAGTCTAATATGCTCCTTATTTATTAACCCCGATAAATGAAACCTTAGCTCTTCCAATTCT
CTTAATCAGAAAACATTTAGTTCCAATCCTAAGACTTAAAATCACATCATTAACCCATGTTACCAACTTGACTTAACCAGAAGTCATGCTCAATGAACTTXXXXXXXXXXTCTCATGCACGGGATTGGTACTTCCCAAGGTGACATGTTGAGTCTAATATGCTCCTTATTTATTAACCCCGATAAATGAAACCTTAGCTCTTCCAATTCT
>Marker3920
AAGATCCAGATGGTAAAACTGCAGGGTCTATTGCAGACATCCATGGACACAAGGGACTTGCTGGTTATTTATCAGAAGTTGCACTTACTAGTCATCTTTCXXXXXXXXXXGGGAACCTCTCTTCCGCTGAGGACTATATCCCTCTAAAAAATACATTAGCTGCAGTCAGGAATGCTGCTCAGGCAGCAGCCCGTATTCAATCTGCTTTCC
AAGATCCAGATGGTAAAACTGCAGGGTCTATTGCAGACATCCATGGACACAAGGGACTTGCTGGTTATTTATCAGAAGTTGCACTTACTAGTCATCTTTCXXXXXXXXXXGGGAACCTCTCTTCCGCTGAGGACTATATCCCTCTAAAAAATACGTTAGCTGCAGTCAGGAATGCTGCTCAGGCAGCAGCCCGTATTCAATCTGCTTTCC
>Marker14465
CTTATTAAATTAACCAGTTTAATTAGTTTCTATACTCTTAATTACATGTTTGATAGGTTAGAGTTGCTAATCCGACCCGCTCAACATTTACAATAGAAACXXXXXXXXXXGCGTTAAAAATGAAAAATAATATCAATTTGAACGTACTTATTATTATTTAAAAAGTCGTTGATTTGATCTTACCCTTAACCATTGTTCAACCCAAAAACG
CTTATTAAATTAACCAGTTTAATTAGTTTCTATACTCTTAATTACATGTTTGATAGGTTAGAGTTGCTAATCCGACCCGCTCAACATTTACAATAGAAACXXXXXXXXXXGCGTTAAAAATGAAAAATAATATCAATTTGGACGTACTTATTATTATTTAAAAAGTCGTTGATTTGATCTTACCCTTAACCATTGTTCAACCCAAAAACG
>Marker6252
CAAAGCTATTTGCATGATGATCACATCTCCTCGATGCACAATATCTCGTATCAGGTGATTCTTGTGCTCTATATGCTTCTCGCGCTTATGACTCCTAAGCXXXXXXXXXXCTTGAAAACTTTGCAAGCTACTACATATTTAGCTTCCATAGTGGAGTCAGTAATGCACCCCTACTTGGTGCTCCTCCAGACTACAACCTATTCGTTGAGA
CAAAGCTATTTGCGTGATGATCACATCTCCTCGATGCACAATATCTCGTATCAGGTGATTCTTGTGCTCTATATGCTTCTCGCGCTTATGACTCCTAAGCXXXXXXXXXXCTTGAAAACTTTGCAAGCTACTACATATTTAGCTTCCATAGTGGAGTCAGTAATGCACCCCTACTTGGTGCTCCTCTAGACTACAACCTGTTCGTTGAGA
>Marker14745
ATATGTGTTATTCTTGAAGTTAATGAGAGTATGCAATAATGGTTGTGTGCAAATAGTTTCAAGAGTCATGCGTTGATCACAAGTTTTCTCGCTGAGAAGCXXXXXXXXXXAATCATGCGATAATAATAAAGATGTGTTAATTTTGGTAATGCGCTAATAAAAATGCGTTAATAAAAGGTGATATCTCAAAAAGCTTAATAAATGCAAGAT
ATATGTGTTATTCTTGAAGTTAATGAGAGTATGCAATAATGGTTGTGTGCAAATAGTTTCAAGAGTCATGCGTTGATCACAAGTTTTCTCGCTGAGAAGCXXXXXXXXXXAATCATGCGATAATAATAAAGATGTGTTAATTTTGGTAATGCGCTAATAAAAATGCATTAATAAAAGGTGATATCTCAAAAAGCTTAATAAATGCAAGAT
>Marker19850
TGCAAAAGAAATTTTGAAATGCCTTATCAAAGGCCTTCTATGATGGTAATGATGAATTACAACTATCTACTTTAAATAAAAAGGCTTTTGCTGCAAGACAXXXXXXXXXXGGTTTAGATGATAGTTTTGAACATATCTGTGGAGAAATTCTACGTAAAAATCCAATCCCTGATTTGAAAGAATGTTATGCGATGGTTCGACGAGAAGCAG
TGCAAAAGAAATTTTGAAATGCCTTATCAAAGGCCTTCTATGATGGTAATGATGAATTACAACTATCTACTTTGAATAAAAAGGCTTTTGCTGCAAGACAXXXXXXXXXXGGTTTAGATGATAGTTTTGAACAGATCTGTGGAGAAATTCTACGTAAAAATCCAATCCCTGATTTGAAAGAATGTTATGTGATGGTTCGACGAGAAGCAG
>Marker5338
ATGACTCGAGTTGAATCCTTGGAGCAAGCTTACGCCGTCGTTTAGGAAGATCAGCGCTTCAATTTCACGACGCAACGACGACGGCGGCGCCGAGTGGTAGXXXXXXXXXXTTTGAACCGCTAGTTCTCTTTTCGAGATTTTTGTGTGGATGACATACTCTCAGTTGATGACCAGCCCCGAAAATAATATCAAAGCCTAAAGTTGTAAAAT
ATGACTCGAGTTGAATCCTTGGAGCAAGCTTACGCCGTCGTTTAGGAAGATCAGCGCTTCAATTTCACGACGACGGCGGCGCCGAGTGGTAGCGTCTCCAXXXXXXXXXXTTTGAACCGCTAGTTCTCTTTTCGAGATTTTTGTGTGGCTGACATACTCTCAGTTGATGACCAGCCCCGAAAATAATATCAAAGCCTAAAGTTGTAAAAT
>Marker29265
CATCCTTTCTTCATCTTCTTCTCTCACAACGAGAGCATTCCGTTCTTGAGGAACAATGGGCATCCCCACCTGGAAAACAAACAGTAGAGTCAGGCGAAGGXXXXXXXXXXCTTCTTCTCCCTCATTGTGGCGGTCCAAAAATTTTTTATGGTGAGAAAGTAGGTATTACCATATCTTAGTTTTGATTTGAAGAGAGTGGGACTCAAGGCA
CATCCTTTCATCATCTTCTTCTCTCACAACGAGAGCATTCCGTTCTTGAGGAACAATGGGCATCCCCACCTGGAAAACAAACAGTAGAGTCAGGCGAAGGXXXXXXXXXXCTTCTTCTCCCTCATTGTGGCGGTCCAAAAATTTTTTATGGTGAGAAAGTAGGTATTCCCATATCTTAGTTTTGATTTGAAGAGAGTGGGACTCAAGGCA
>Marker18953
GTCTTTATCCATAGTCTTCTTTCATTTTAAAGCGGACGCGAGGAAGAAGGTGTGCCGATAGATCGTTCTGGCAAGCTTGGGAAAACACTGGAAGCTCCAAXXXXXXXXXXCTCGATTAGTAATTATTGCTACCAGACTCTCTACCTTTATTTTCCATTATCATTTTGTACTCAACTCAGTTATAAGAATGGAATGTCTTTCTCTATATCT
GTCTTTATCCATAGTCTTCTTTCATTTTAAAGCGGACGCGAGGAAGAAGGTGTGCCGATAGATCGTTCTGGCAAGCTTGGGAAAACACTGGAAGCTCCAAXXXXXXXXXXCTCGATTAGTAATGATTGCTACCAGACTCTCTACCTTTATTTTCCATTATCATTTTGTACTCAACTCAGTTATAAGAATGGAATGTCTTTCTCTATATCT
>Marker13657
CGTTCTGTTCAAAGTTTAACCCTGTTCTTAGATTTTCTTTTACCTTAAGGCGAACGTGAGAGAGAAGGTAGTGCAATCGTTCCGATAAGCTTGGGAGAGTXXXXXXXXXXCGGTCAGCAAGGAATTGTTATCATGCTCTCTACCTTTATCTTCCATTGTTATTTTGTACTCAAACTCAGTTATAAAAATGGAATTTCCTTCTCTATATTT
CGTTCTGTTCATAGTTTAACCCTGTTCTTAGATTTTCTTTTACCTTAAGGCGAACGTGAGAGAGAAGGTAGTGCAATCGTTCCGATAAGCTTGGGAGAGTXXXXXXXXXXCGGTCAGCAAGGAATTGTTATCATGCTCTCTACCTTTATCTTCCATTGTTATTTTGTACTCAAACTCAGTTATAAAAATGGAATTTCCTTCTCTATATTT
>Marker45693
AAATCAAAAATAAGAAAATGACATTGACATAGTCCAAGTGGGAGATTATTAGATATATTTAAATAGCAATATGTTTAATTAAAGTATAGGCTATGTATGTXXXXXXXXXXCTATGTTTTCCATTACGTCACTGTAAATTACCATTTAGCAACAAAATTTTCTTGCGCCGCTAAAAATTTGTCACTGAAGATAAATTTTCTTGTAGCGAAG
AAATCAAAAATAAGAAAATGACATTGACATAGTCCAAGTGGGAGATTATTAGATATATTTAAATAGCAATATGTTTAATTAAAGTATAGGCTATGTATGTXXXXXXXXXXCTATGTTTTCCATTACATCACTGTAAATTACCATTTAGCAACAAAATTTTCTTGCGCCACTAAAAATTTGTCACTTAAGATAAATTTTCTTGTAGCGAAG
>Marker36007
CACCCACTACCTTACAAAATAGAGCCACTCTTCATGTCCCATGATCTTCTACCTTTTAGGAGAGGACATACCCACTATCTCCACCATTTTAGCTCCATTCXXXXXXXXXXTTGTTTTGTAAAGATACATATTGTTCAATGAATAAAATAAGTGTTATTTAATTCTGGCATTTACTCATATCCAATAAACAAAGCTCCTTGGTTATCTTAT
CACCCACTACCTTACAAAATAGAGCCATTCTTCATGTCCCATGATCTTCTACCTTTTAGGAGAGGACATACCCACTATCTCCACCATTTTAGCTCCATTCXXXXXXXXXXACTCTCGTTGTTTTGTAAAGATACACATTGAATAAAATAAGTGTTATTAAATTCTGGCATTTACTCATATCCAATAAACAAAGCTCCTTGGTTATCTTAT
>Marker8002
ATATATCCTTCACCCACTTACTATGAACTTTCACTTTGATCTTGACCTCATAACGAACATTTTCCGAATGGAGGTCACTCCCAGGGTGACACGAAGTGCTXXXXXXXXXXAATAGCTTCCCATCATTTACCTTGATCTTAATTCACGCAAACTTTTTCTGAATAGAAGTCACTCCCAGGGTGACACGAAGTGCTGCATGAACCTCATGGT
ACATATCCTTCACCTACTTACTATGAACTTTCACTTTGATCTTGACCTCATAACGAACATTTTCCGAATGGAGATCACTCCCAGGGTGACACGAAGTGCTXXXXXXXXXXAATAGCTTCCCATCATTTACCTTGATCTTAATTCACGCAAACTTTTTCTGAATAGAAGTCACTCCCAGGGTGACACGAAGTGCTGCATGAACCTCATGGT
>Marker36151
CATCAAATCTAACATGATGCTTTTGATACAGGATTTTTATTCCTTTAGGGTTATTAATGTTAAGCTGAATGAGACTTACATATGCTATTGATTTCTAATAXXXXXXXXXXTGTTCCATCGAATCGTCTTAAGTTGTTTCTCCCTTTTACTATTGCTGCCAATCAGCTTGCTTTTGTGGAAAATAGGCAAATTCTTGATGCTTCTTTGATG
CATCAAATCTAACATGATGCTTTTGATACAGGATTTTTATTCCTTTAGGGTTATTAATGTTAAGCTGAATGAGACTTACATATGCTATTGATTTCTAATAXXXXXXXXXXTGTTCCATCGAATCATCTTAAGTTGTTTCTCCCTTTTACTATTGCTGCCAATCAGCTTGATTTTGTGGCAAATAGGCAAATTCTTGATGCTTCTTTGATG
>Marker12860
CTAAATTTACATACAAACATGCTCTAATTTATGTCCTATTAATATTAACAAACTAGATGCATTATTCCTTAGCAAAATAAAGAAAAGATATTTGATGATCXXXXXXXXXXAAAAACAAAACAAAAAAATCATAAGTTCCAAGTCTTACAACCAAGTTAAATGAAATTCATCCTAACCCTAAGCTAGAAATACTTACTTTAACCACTCATG
CTAAATTTACATACAAACATGCTCTAATTTATGTCCTATTAATATTAACAAACTAGATGCATTATTCCTTAGCAAAATAAAGAAAAGATATTTGATGATCXXXXXXXXXXCAAAACAAAACAAAAAAATCATAAGTTCCAAGTCTTACAACCAAGTTAAATGAAATTCATCCTAACCCTAAGCTAGAAATACTTACTTTAACCACTCATG
>Marker15406
AACTCACTCTGGATTTAGGTCATGTTACCTATGGTCATCCTGGTGAAATGTAAGTCTCTATTATGAACGATGTTATATATGAAGGAACTCTCTTAAAAGAXXXXXXXXXXAGTTAAAAACAAAAGGAATCGAGTGACGTAGCTTTGAAGAATTATTCTTCAAGTATTCCCTCGATCAATATCAGTTTAGCGTCCAAGAAAACTCGATCAA
AACTCACTCTGGATTTAGGTCATGTTACCTATGGTCATCCTGGTGAAATGTAAGTCTCTATTATGAACGATGTTATATATGAAGGAACTCTCTTAAAAGAXXXXXXXXXXAGTTAAAAACAAAAGGAATCGAGTGACGTACCTTTGAAGAATTATTCTTCAAGTATTCCCTCGATCAATATCAGTTTAGCGTCCAAGAAAACTCGATCAA
>Marker6306
TTTAAAGGAACTCTGTTCTTGAATTTATTTATAGAGATCCAAGAATTGAGTTATATACTTTTAGAACTATCGAATGATGGGTTTAGCCTTGAAAGAAAATXXXXXXXXXXTTAATAGGGCGTTTAGGTCGAACTAGGATACGTTCTAGCTTAGAAAGGAGGGGGGATGGATATGTTGCAATTGTGTTTTAGATTATCTTGTAGCCTAATT
TTTAAAGGAACTCTGTTCTTGAATTTATTTATAGAGATTCAAGAATTGAGTTATATACTTTTAGAACTATCGAATGATGGGTTTAGCCTTGAAAGAAAATXXXXXXXXXXGTTTAATAGGGCGTTTAGGTCGAACTAGGATACGTTCTAGCTTAGAAAGGGGGGGATGGATATGTTGCAATTGTGTTTTAGATTATCTTGTAGCCTAATT
>Marker15124
CAATAATGAGATGTATTTATTGACATAAACCCTAAATCCTATCGTACTTTATTTTTCTTAGGGTCTGTTTCAAACCACTTACATTTGAAAAGGATTACACXXXXXXXXXXTTTCTCTAGGCACCATGATGCCACTGTTTTGAGTTAATCTTTTATTGTCACGATCAATACAGTGAAAATGAACTCCATTAACAATGCAACCATTGTAGGA
CAATAATGAGATGTATTTATTGACATGAACCCTAAATCCTATCGTACTTTATTTTTCTTAGGGTCTGTTTCAAACCACTTACATTTGAAAAGGATTACACXXXXXXXXXXTTTCTCTAGGCACCATGATGCCACTGTTTTGAGTTAATCTTTTATTGTCACGATCAATACAGTGAAAATGAACTCCATTAACAATGCAACCATTGTAGGA
>Marker12317
AACATTGCGATCGCATGCGTCCATCGCATTAAAATAGCTAACTTATGTATTTTTGTGTAGAAAATGCGTTGTCGCAAGGCGAAAATGCGATCCAAGGAAAXXXXXXXXXXCACAAATATCTGCTCAAGAAGGTTACCGCATAGAGCTGGCGCATCATGGTGGTAGGTGAAAAGCATAATAAATCACAATGAGCGGTCGATTCCAAATTAA
AACATTGCGATCGCATGCGTCCATCGCATTAAAATAGCTAACTTATGTATTTTTGTGTAGAAAATGCGTTGTCGCAAGGCGAAAATGCGATCCAAGGAAAXXXXXXXXXXCACAAATATCTGCTCAAGAAGGTTACCGCATAGAGCCGGCGCATCATGGTGGTAGGTGAAAAGCATAATAAATCACAATGAGCGATCGATTCCAAATTAA
>Marker18083
TCAAAGCATCGACGATTACAAAGATACATGCAAGTTTGAATTTAACTAGCGAAGATATGCAATCATGATAGAGGCGCCAATCCAACACATAAAAGAAAATXXXXXXXXXXATGAACCGATATCACATCCAAATGAGAGGGATCCTGAGGACATGAAAGTATGGTTAAGAAAGGCTTAAAAAAATTGAAAGTTACTACCTATACTAACAAG
TCAAAGCATCGACGATTACAAGGATACATGCAAGTTTGAATTTAACTAGCAAAGATATGCAATCATGATAGAGGCGCCAATCCAACACATAAAAGAAAATXXXXXXXXXXATGAACCGATATCACATCCAAATGAGAGGGATCCTGAGGACATGAAAGTATGGTTAAGAAAGGCTTAAAAAAATTGAAAGTTACTACCTATACTAACAAG
>Marker17134
TTCGTTTGTAGCACTTTACAAAAAATTATAACAACTACAGAATGGGCCGCATCTGATAATGTTACCAAAATAAGGCACCCAACTATAAATCATTTTGATTXXXXXXXXXXTTTATTTCTAAAACGAAATGAGCAATTCATATATTCAATAACAATTTTTATTGAATTAAACTTTATTAACATCTTTATTGACCAACAGAATAAGTTTATC
TTCGTTTGTAGCACTTTACAACAAATTATAACAACTACAGAATGGGCCGCATCTGATAATGTTACCAAAATAAGGCACCCAACTATAAATCATTTTGATTXXXXXXXXXXTTTATTTCTAAAACGAAATGAGCAATTCATATATTCAATAACAATTTTTATTGAATTATACTTTATTAACATCTTTATTGACCAACAGAATAAGTTTATC
>Marker18178
CCATGCAAATCAAAGAACGACCCCTATGAGCAGAAGTTCATAACTCACTCAAGATTGCGATCAAGTTATATGGTCATCGTTTGAAATATAAATCTCTTCAXXXXXXXXXXTTAAATTGTTTGTAACACTTACAACTGTTGTAACATTTACAAAATGTGTTGTATCCATAGTGGTACATGATAAGGTACCCAACCTTATCCATATACTATT
CCATGCAAATCAAAGAACGACCCCTATGAGCAGAAGTTCATAACTCACTCAAGATTGCGATCAAGTTATATGGTCATCGTTTGAAATATAAATCTCTTCAXXXXXXXXXXTTAAATTGTTTGTAACACTTACAACTGTTGTAACATTTACAAAATGTGTTGTATCCATAGTGGTACATGATAAGGTACCCAACCTTATCCATTTACTATT
>Marker12328
TGTATTGTATTGTCAAGTGGATCTATCTTCTATGTTTTATTTTCTGTTATGCTTTGTAGTTCGACAGCTATACTTCATATATATGCCTTTTGTCAGATGAXXXXXXXXXXCTTCTTTAGTTAGGAACTTATTCTTCTTATCATGATCGGAATGATCCTTCGTCATCTTCTTCGGCGATCCAACCTCTCCAACATGATGTGGTTGAAAAAT
TGTATTGTATTGTCAAGTGGATCTATCTTTTATGTTTTATTTTCTGTTATGCTTTGTAGTTCGACAGCTATACTTCATATATATGCCTTTTGTCAGATGAXXXXXXXXXXCTTCTTTAGTTAGGAACTTATTCTTCTTATCATGATCGGAATGATCCTTCGTCATCTTCTTCGGCGATCCAACCTCTCCAACATGATGTGGTTGAAAAAT
>Marker10172
GTTCATGTTATTTTCATGTTTGACGGTGTGCCTACGGGCCGCTAGATATGCATGTCAAGGCAAGATAGTACGTAAGACAGATGTAGTTGTTTGAGCCACAXXXXXXXXXXTCTTAATTTATGTTTTTCAAGTAATGATAGGAACGGACCGACAGGTGACAAGAGGGACATGTGATCGTGCCATATGAGACATATAAATCGCTTTCGCTTA
GTTCATGTTATTTTCATGTTTGACGGTGTGCCTACGGGCCGCTAGATATGCATGTCAAGGCAAGACAGTACGTAAGACAGATGTAGTTGTTTGAGCCACAXXXXXXXXXXTCTTAATTTATGTTTTTCAAGTAATGATAGGAACGGACCGACAGGTGACAAGAGGGACATGTGATCGTGCCATATGAGACATATAAATCGCTTTCGCTTA
>Marker11016
TTAATTCGGAATTAACCGTCATCAGCTTTCTATCCCATCGTGATTTATTAAGCTTTCATCCAGATGCGTCGGCTCTATGCGACCACCTTCTTGAGAAGATXXXXXXXXXXAATTTCTTTGGATCGCATTTCTACCTTGCGCCAACGCATTTTCTGCATAAAAATATATAAGTTAGCTGTTTTAATTCGATGGATACACGATCGCAATGTT
TTAATTCGGAATTAACCGTCATCAGCTTTCTATCCCATCGTGATTTATTAAGCTTTCATCCAGATGCGTCGGCTCTATGCGGCCACCTTCTTGAGAAGATXXXXXXXXXXAATTTCTTTGGATCGCATTTCTACCTTGCGCCAACGCATTTTCTGCATAAAAATATATAAGTTAGCTGTTTTAATTCGATGGATACACGATCGCAATGTT
>Marker8288
AAACAGAAACCAACTAGTCATGCACATAATGAAATTACAGCATGCTTTACATTAAAATCAAGGGAAAGATTATACATACCTTTGAAGACTCATCTTCAAAXXXXXXXXXXACGCCCTCCAACACCTCGACCTCAGTCAAGTTGAGTAAGACACCACCACAATGGCTACCTTGGTATTCTTGGTGTGAGAATCCAGAAGTGTGGGCTTTGT
AAACAGAAACCAACTAGTCATGCACATAATGAAATTACAGCATGCTTTACATTAAAATCAAGGGAAAGATTATACATACCTTTGAAGACTCATCTTCAAAXXXXXXXXXXACGCTCTCCAACACCTCGACCTCAGTCAAGTTGAGTAAGACACCACCACAATGGCTACCTTGGTATTCTTGGTGTGAGAATCCAGAAGTGTGGGCTTTGT
>Marker9244
GATCCCATAGTATTTGATTCTCGATGCTAGATGCGAGGAAATTAACTTGGTACTTAATTGAAAAAAATGTCACTTTATGATGACAGAAAGAATTGTTCTTXXXXXXXXXXCGTTAAGGACCTGAAGAGCTTTTTAGGCCATGCAGGCTTTTATAGAAGGTTTGTAAAAGGACTTACCCAAATCACACGTCTACGGAGCACATTATTAGAA
GATCCCATAGTATTTGATTCTCGATGCTAGATGCGAGGAAATGAACTTGGTACTTAATTGAAAAAAAATGTCACTTTATGATGACAGAAAGAATTGTTCTXXXXXXXXXXCGTTAAGGACCTGAAGAGCTTTTTAGGCCATGCAAGCTTTTATAGAAGGTTTGTAAAAGGACTTACCCAAATCACACGTCTACGGAGCACATTATTAGAA
>Marker30009
CACCACAAGGTCTTCCCTAATATTCTCTTGGTACCTTAGATTGAGTCGCGAGACTCAAAAAAACCTCGAATTAGGGAAAATGGAGGAAAAAAGTTTTCTGXXXXXXXXXXTGTTCAAAATTCCAGTTTTATATTACATGGCTTTTATGCAACTAACAACCTTGCATGAATCACAGCTCATGCTTGTAAATTTGAGCTAAAAAGCTTGGTG
CACCACAAGGTCTTCCCTAATATTCTCTTGGTACCTTAGATTGAGTCGCGAGACTCAAAAAAACCTCGAATTAGGGAAAATGGAGGAAAAAAGTTTTCTGXXXXXXXXXXTGTTCAAAATTCCAGTTTTATATTACATGGCTTTTATGCAATTAACAACCTTGCATGAATCACAGCTCATGCTTGTAAATTTGAGCTAAAAAGCTTGGTG
>Marker5901
TCTGACCTTTGTGGTCTTATGAATGTGCGAGCTCAAGGTGGCTATGATTATTTTATCAGTTTCATTGATGATTACTCCAGGTATGGGTATGTTTATCTTAXXXXXXXXXXATTAAAACACTTCAATCGGATCGAGGTGGAGAGTTTTTGGACTCGACATTCCAAGACTATTTGATAGAACATAGAATTGTTTCCCAACTCTCAGCGTCGA
TCTGACCTTTGTGGTCTTATGAATGTGCGAGCTCAAGGTGGCTATGATTATTTTATCAGTTTCATTGATGATTACTCCAGGTATGAGTATGTTTATCTTAXXXXXXXXXXATTAAAACACTTCAATCGGATCGAGGTGGAGAGTTTTTGGACTCGACATTCCAAGACTATTTGATAGAACATAGAATTGTTTCCCAACTCTCAGCGTCGA
>Marker33206
TTGTCAGAATTGCCCGCGAATGCGTTGCTCTTCACATCTTCGATTGATCGCGCATGCAGTGTAGTTGTTTTGATCTCTTGTTGATTACCACAGGCAGTGGXXXXXXXXXXACATTTTGTCCTTGAGCAATTAACACATGCAGTGACCTATTTTATGCAAAACAAAGACTTTGACATTCCATTTCGCCATCACAAGTGGGTTAGTGGGTGT
TTGTCAGAATTGCCCGCGAATGCGTTGCTCTTCACATCTTCGATCGATCGCGCATGCAGTGTAGTTGTTTTGATCTCTTGTTGATTACCACAGGCAGTGGXXXXXXXXXXACATTTTGTCCTTGAGCAATTAACACATGCAGTGACCTATTTTATGCAAAACAAAGACTTTGACATTCCATTTCGCCATCACAAGTGGGTTAGTGGGTGT
>Marker59962
ATCGTTTATAGCACTTCACAACTCTTTGTAACAACTACAGAGTAGGCCGCATCCAATAGTGTTACCAAAATTAGGCACCCAACCTTATTCATATACTATAXXXXXXXXXXTAATAGTTATGGATCTTTTAGTTTATTGGATTTCTAAAACGAAATAAGCAATTCATATATTCAATAGCAACTTATTGAATTTTCAGAAATAAGTTTAAAT
ATCGTTTATAGCACTTCACAACTCTTTGTAACAACTACAGAGTAGGCCGCATCCAATAGTGTTACCAAAATTAGGCACCCAACCTTATTCATATACTATAXXXXXXXXXXTAATAGTTATGGATCTTTTAGTTTATTGGATTTCTAAAACGAAATAAGCAATTCATATATTCAATAGCAACTTATTGAAATTTCAGAAATAAGTTTAAAT
>Marker25392
CCACCTATACGCTACATGGGTTTAACAGAAGCCCAAAACATCATAGCTATTGATGGAATTGAAGATCAATTGTCTTATAAATAAACAATGTAAGATGTTGXXXXXXXXXXATGTTGTAAATTGATCTACAAGAGGAAAAAAGGTATAAATGGAAGGGTACATACCTTTAAAGCTAGACTTGTGTCAAAGGGTTATACTCAGGTTGAGGGA
CCACCTATACGCTACATGGGTTTAACAGAAGCCCAAAACATCATAGCTATTAATGGAATTGAAGATCAATTGTCTTATAAATAAACAATGTAAGATGTTGXXXXXXXXXXATGTTGTAAATTGATCTACAAGAGGAAAAAAGGTATAAATGGAAGGGTACATACCTTTAAAGCTAGACTTGTGTCAAAGGGTTATACTCAGGTTGAGGGA
>Marker8244
AACTCATTCAGGATTCAGGTCATGTCACCTATGATCATCCTAGTGAAATATAAGTCTCTATTATTAACGGCGTTATATGAAGAGACTAATTATTTTGTGGXXXXXXXXXXTAGCATTTTACAACACTTGTAACACCTATAAATTGGATCGTATCCATAGTGTCACCAAGATAAGGTACCTAGCCTTATCCATCTACTACAAACCATTTAG
AACTCATTCAGGATTCAAGTCATGTCACCTATGATCATCCTAGTGAAATATAAGTCTCTATTATTAACGGCGTTATATGAAGAGACTAATCATTTTGTGGXXXXXXXXXXTAGCATTTTACAACACTTGTAACACCTATAAATTGGATCGTATTCATAGTGTCACCAAGATAAGGTACCTAGCCTTATCCATCTACTACAAACCATTTAG
>Marker8155
CAACTTCACCCGAGCAAACAGGAGACCTACAACCCTTACCGTACAGAGCTTCAAATGGCAATATGCTAATAGTAGCCTGGTAACTGTTATTATATGCAAAXXXXXXXXXXGTTCAAGTGCTCCGTTTGCCCGTCAATCTGAGGGTGGAAGGCTGTAATGAAATTCAACCAAATCCTCAACGTTTCTTAGAGGCTCTTCCAAAAGCTAAAG
CAACCTCACCCGAGCAAACAGGAGACCTACAACCCTTACCGTACAGAGCTTCAAATGGCAATATGCTAATAGTAGCCTGGTAACTGTTATTATATGCAAAXXXXXXXXXXGTTCAAGTGCTCCGTTTGCCCGTCAATCTGAGGGTGGAAGGCTGTACTGAAATTCAACCAAATCCTCAACGTTTCTTAGAGGCTCTTCCAAAAGCTAAAG
>Marker19874
ATCTGATCAAGAAGGATTGCGGCATAAAGCCGGCGCAACTTGGTGGGCGTATCTGGGTTAAAGGCATCATTAATCACGATGGGACAGAAAGCTGATGACGXXXXXXXXXXAGTTGGGGAATTAAAGCCATCCTATCTGTGCAATCATAAGAGAGAAGCTGTCATTCACCCTGGAGCTCTATAAATACCAAAGGCATCCTTCAGAAAAGGG
ATCTGATCAAGAAGGATTGCGGCATAAAGCCGGCGCAACTTGGTGGGCGTATCTGGGTTAAAGGCATCATTAATCACGATGGGACAGAAAGCTGATGACGXXXXXXXXXXAGTTGGGGAATTAAAGCCATCCTATCTGTGCAATCATAAGAGGGAAGCTGTCATTCACCCTGGAGCTCTATAAATACCAAAGGCATCCTTCAGAAAAGGG
>Marker7397
CATAGGGAAAAACTGATTGGGACAAGAAACTAAAGCAACCTTATCTATTGTTGGAGTTTGAATAAAGTGTCATAAAAAAATGCTATCCTTTAGGGAGATAXXXXXXXXXXCCCACCCACACACTCTCTCCATTCACCTTGATATTGATCTATACAAATGTCACCTTAGGGACACCCATGGTGCCTCGAGGCCGAGTATAGACCTCACGGT
CGTAGGGAAAAACTGATTGGGACAAGAAACTAAAGCAACCCTATCCATTGTTGGAGTTTGAATAAAGTGTCATAAAAAAATGCTATCCTTTAGGGAGATAXXXXXXXXXXCCCACCCACACACTCTCTCCATTCACCTTGATATTGATCTATACAAATGTCACCTTAGGGACACCCATGGTGCCTCGAGGCCGAGTATAGACCTCACGGT
>Marker9184
ATAATCATACAAGATGGATTTCACTCCTTCCTGTCTTTAGGGTAAGTAGATGAGTGTTCCCTTAAGTGGTGTCCCGAGACTTGAACAAAGAGCCTTACCCXXXXXXXXXXTAAGGATGTAGAGGTATCCTAGGGGTAAAACGGTAGTTTGACCCAACTAGTGTTACGAACACTCGTGAAGGACTAACTTGCTATTATTGGTCTGTATTCC
ATAATCATATAAGATGGATTTCACTCCTTCCTGTCTTTAGGGTAAGTAGATGAGTGTTCCCTTAAGTGGTGTCCCGAGACTTGAACAAAGAGCCTTACCCXXXXXXXXXXTAAGAATGTAGAGGTATCCTAGGGGTAAAACGGTAGTTTGACCCAACTAGTGTTACGAACACTCGTGAAGGACTAACTTGCTATTATTGGTCTGTATTCC
>Marker8788
TTGACCCTCCCTAAACCCTAGACCCGCTAAACAATTGCCTACCTTCCTCTCATCCTGCTCCCTCTATATCAATTCTTGGGGTAATAATTAACATGCTCTTXXXXXXXXXXTTAATACAGAGGGAATGAAGGCAGAGAACTTCTAGAAGAATGTTTATTGATCAATGAAAGGTTGAAAGGAAAAGAGCATCCCAGCTCAGTGAAGCACCTT
TTGACCCTCCCTAAACCCTAGACCCGCTAAACAATTGCCTACCTTCCTCTCATCCTGCTCCCTCTATATCAATTCTTGGGGTAATAATTAACATGCTCTTXXXXXXXXXXTTAATACAGAGGGAATGAAGGCAGAGAACTTCTAGAAGAATGTTTGTTGATCAATGAAAGGTTGAAAGGAAAAGAGCATCCCAGCTCAGTGAAGCACCTT
>Marker45779
ACCCATTTAGGATGTAACTGGATTATCAAATTTTGACTTATCTGAAAAGAAATATAATAGTACGTTACAATTTCTTTATTATTCTCAAATTCTTTGCATTXXXXXXXXXXTTTTAGATTCTTTTCTTGCTTGCTGCTGCAATTATATCCTTGTATTTCAGATTTTCATTCTATATATCTGTATCTTTCTCAGTTGTGATAAGCATGGTTT
ACCCATTTAGGATGTAACTGGATTATCAAATTTTGACTTATCTGAAAAGAAATATAATAGTACGTTACAATTTCTTTATTATTATCAAATTCTTTGCATTXXXXXXXXXXTTTTAGATTCTTTTCTTGCTTGCTGCTGCAATTATATCCTTGTATTTCAGATTTTCATTCTATATATCTGTATCTTTCTCAGTTGTGATAAGCATGGTTT
>Marker7364
TAAGGTACGAAAAATCCCTCTAACCAAAACAAAAAACTCACCCAAATGGAGACAAACAGTGGCTAAGGATGACAGTGGTTGAGCGCAGTGGCTGGTGATTXXXXXXXXXXACTAAAGCATGCTCTTCTAAAAAGAGGGTTTTAAGATCATGCCTTTGAAGAACTATCTAAGAACTTGATTGTACAGCAACAGTCTTCACCAAAGATCACC
TAAGGTACGAAAAATCCCTCTAACCAAAACAAAAAACTCACCCAAATGGAGACAAACAGTGGCTAAGGATGACAGTGGTTGAGCGCAGTGGCTGGTGATTXXXXXXXXXXACTAAAGCATGCTCTTCTAAAAAGAGGGTTTTAAGATCATGCCTTTGAAGAACTATTTAAGAACTTGATTGTACAGCAACAGTCTTCACCAAAGATCACC
>Marker5505
ATCCAAAGGAATGGAGGATTGCAGTTGGAATTTGTGATTCAAGAGGTACTTCAAAGGTTAGTGTTGAAACCTTTTTTTAGTTTATGAGCATGCTGAATTTXXXXXXXXXXTGTTTTTTTACTTCTCCAAGTAACCAAATTTTCTCCAACAAAGGAACTATAATTAGATGTAGATCTTCTATCTGTAGCACTTTCAACCTAATGCATCAGT
ATCCAAAGGAATGGAGGATTGCAGTTGGAATTTGTGATTCAAGAGGTACTTCAAAGGTTAGTGTTGAAACCTTTTTTTAGTTTATGAGCATACTGAATTTXXXXXXXXXXTGTTTTTTTACTTCTCCAAGTAACCAAATTTTCTCCAACAAAGGAACTATAATTAGATGTAGATCTTCTATCTGTAGCACTTTCAACCTAATGCATCAGT
>Marker86240
CTTAAACACGTTTTTAATATAAATTTATGAACCTACTATACACCAAATTGGAAGCTTAAGTCCTCTTAGATATATAAGACAACCTTTTTACGATCATATAXXXXXXXXXXCATCTGCGATTATTCACTTTTTAAGTTTAAAAAACTATTTTGAACTAAGGTCACATTTACTCACCTATAAAGTGTGGCCCAGTTAATTATATTTGTTGTT
CTTAAACACGTTTTTAATATAAATTTATGAACCTACTATACACCAAATTGGAAGCTTAAGTCCTCTTAGATATATAAGACAACCTTTTTACGATCATATAXXXXXXXXXXTATCTGCGATTATTCACTTTTTAAGTTTAAAAAACTATTTTGAACTAAGGTCACATTTACTCACCTATAAAGTGTGGCCCAGTTAATTATATTTGTTGTT
>Marker66213
TCTTATCAACCCCGCACATCGGTATCAGTTCATGGATACAGTCACGTTTTCTTTAATCGATCTTTTGGCCATGGGACTTTTACAAACTTAGATCTTCTTCXXXXXXXXXXTGACCATTTTGTATAGGCTCCCCTTCCTCTTATATTCATCTTTTATCATCGTTGGGGTTGTCTTCTCCTCATATTACTTTGGGATTCGTTGTAATCTTTT
TCTTATCAACCCCGCACATCGGTATCAGTTCATGGATAAAGTCACGTTTTCTTTAATCGATCTTTTGGCCATGGGACTTTTACAAACTTAGATCTTCTTCXXXXXXXXXXTGACCATTTTGTATAGGCTCCCCTTCCTCTTATATTCATCTTTTATCATCGTTGGGGTTGTCTTCTCCTCATATTACTTTGGGATTCGTTGTAATCTTTT
>Marker5858
GATCGTGTAGGAAAAAGGCAGCGATCGTCTATACGATCATTTAGTAAATGCTCGGGCGCTAGACGATTGTTTAGTAAAACGTAGGTGGTTGTTTAGAAGAXXXXXXXXXXAACCATGATCTTTGCAAAATGAAAACAATTTTTATTTTATTCTTCAGTTAAGAAAATCGATTGGAACTTCCCACTAACGTACGGTTACGGAGAAAACGGC
AATCGTGTAGGAAAAAGGCAGCGATCGTCTATACAATCATTTAGTAAATGCTCGGGCGCTAGACGATTGTTTAGTAAAACGTAGGTGGTTGTTTAGAAGAXXXXXXXXXXAACCATGATCTTTGCAAAATGAAAACAATTTTTATTTTATTCTTCAGTTAAGAAAATCGATTGGAACTTCCCACTAACGTACGGTTACGGAGAAAACGGC
>Marker54045
CTAATTAAGCTTTTATGGAGACATAAATAACTCCCTCTCTTCCAATGTATCTTCTTTTTATCACCATTTGAACCCCACCAAAACTTAGCAAAACTCCGAAXXXXXXXXXXGCTATTGAAGAAAACAATCATCCCCGTCCTTTAACTGAACCTCAAACTTTTTCTAAAATGTGTTGAAAATCCTTTGTTTTATTTCTTGTAAAAGATGTTG
CTAATTAAGCTTTTATGGAGACATAAATAACTCCCTCTCTTCCAATGTATCTTCTTTTTATCACCATTTGAACCCCACCAAAACCTAGCAAAACTCCGAGXXXXXXXXXXGCTATTGAAGAAAACAATCATCTCCGTCCTTTAACTGAACCTCAAACTTTTTCTAAAATGTGTTGAAAATCCTTTGTTTTATTTCTTGTAAAAGATGTTG
>Marker5360
ATGTTGTTGTTGTTGTTGCATGTAGGGACTAAGTTTGGGAGTTGGGACTTATGAGACTCGTGTTGTAAATTTTGTAAATGTTTTGTGTTTCATGGTTAAGXXXXXXXXXXTCATAAATGGGTTGATAATTGTTGCAGTCATGTCTTTGCCTGGGCTAAGAGAGTAGTCTAGAAGGAGGTGTGATAGCAACTGGTGGAACTGGCAACGTGG
ATGTTGTTGTTGTTGTTGCATGTAGGGACTAAGTTTGGGAGTTGGGACTTATGAGACTCGTGTTGTAAATTTTGTAAATGTTTTGTGTTTCATGGTTAAGXXXXXXXXXXTCATAAATGGGTTGATAATTGTTGCAGTCATGTCTTTGCCTGGGCTAAGAGAGTAGTCTAGAAGGAGGTGTGATAGCAACTGGTGGAACTGGCGACGTGG
>Marker18521
CCCCTAATAATCATCAGATTGGTAAATTACAGTTTTGATATGTATTAGGGAAAAGAAGGGATAAACGAGATGCAAACAACTGGAAGTTTGAAATTAGATGXXXXXXXXXXAATATCTTCTATTTAGCTGCCCCAAAAGGGAAGCCCCATCTGCAAGGGCTTGGAGTCTCTTGGTCATACCAGCTTGGAGGTCCCAAGTTTGAAACTTCAA
CCCCTAATAATCATCAGATTGGTAAATTACAGTTTTGATATGTATTAGGGAAAAGAAGGGATAAACGAGATGCAAACAACTGGAAGTTTGAATGATCCTGXXXXXXXXXXAATATCTTCTATTTAGCTGCCCCAAAAGGGAAGCCCCATCTGCAAGGGCTTGGAGTCTCTTGGTCATACCAGCTTGGAGGTCCCAAGTTTGAAACTTCAA
>Marker71797
TTTCTTCATGAAAAATTTGGAACCTTCACTATTTTTTAAGCCCTGTGTATTCAATTTCAAAGAGAAAAAAATTTGAATGTGATTCACATTAAAAGTGATCXXXXXXXXXXAAAATGGGGTCGTTAAACAGAAGAATCAAACTCTCTAAGTGATGGTTAGAGCCATGCTCCATGCTAAAAATCTACCATTTCACTTTTGGGCTGAGGCTAT
TTTCTTCATGAAAAATTTGGAACCTTCACTATTTTTTAAGCCCTGTGTATTCAATTTCAAAGAGAAAAAAATTTGAATGTGATTCACATTAAAAGTGATCXXXXXXXXXXAAAATGGGGTCATTAAACAGAAGAATCAAACTCTCTAAGTGATGGTTAGAGCCATGCTACATGCTAAAAATCTACCATTTCACTTTTGGGCTGAGGCTAT
>Marker18901
TGCAAATAGTTCGTTTAGCTATTTCAAATTAGTTCTTACTAAATCCCTTACGTTCAACCCTGGACTTACAAGGAAATATGAGTTGGATTCATACTTGGTTXXXXXXXXXXATCAACATATCTCATCGAGATAGGAGGCAGCAGTCAAAGCCCAGAGTTTGTTCCAAAGTGCGAGAGCGATAGTCATCGACAGTGGGCAATGGGTGGAGTC
TGCAAATAGTTCGTTTAGCTATTTCAAATTAGTTCTTACTAAATCCCTTACGTTCAACCCTGGACTTACAAGGAAATATGAGTTGGATTCATACTTGGTTXXXXXXXXXXATCAACATATCTCATCGAGATAGGAGGCAGCAGTCAAAGCCCAGAGTTTGTTCCAAAGTGTGAGAGCGATAGTCATCGACAGTGGGCAATGGGTGGAGTC
>Marker43741
TTATATCATATATAATCGAACTTCCTCTTGTCATTTTGAATATTTCAAATTAACCCAAACACTGATTATCTACTTTATCCAACAGGGACAACACCACCACXXXXXXXXXXAAGTGAGAGGGAAGAAAACGCTATCACATAGTAGAAATTCTTATCGTTTAGGAGGAGCTACACGATCGTATAGGATTTACTAAATGATCGTTTAGGTAAG
TTATATCATATATAATCGAACTTCCTCTTGTCATTTTGAATATTTCAAATTAACCCAAACACTGATTATCTACTTTATCCAACAGGGACAACACCACCACXXXXXXXXXXAAGTGAGAGGGAAGAAAACGCTATCACATAGTAGAAATTCTTATCGTTTAGGAGGAGCTACACGATCGTATAGGATTTACTAAACGATCGTTTAGGTAAG
>Marker8955
CCACTTTTGGCACTTGTAGGGCAACTTTGAACATTTAGACTACCAACCCCTCACGATATGAACCTTGAACTTTTGAGTTCTATGTTATCGATGGAATTAAXXXXXXXXXXAAATAAAAAATGACCACTTGTTGAAAAAGAAATGGAAAAAGTGACCCTTTACTTGCGTCATCCATGTGTGGCTTTACTGTTTCGCCCCTAAATCCACCCT
CCACTTTTGGCACTTGTAGGGCAACTTTGAACATTTAGACTACCAACTCCTCACGATATGAACCTTGAACTTTTGAGTTCTATGTTATCGATGGAATTAAXXXXXXXXXXAAATAAAAAATGACCACTTGTTGAAAAAGAAATGGAAAAAGTGACCCTTTACTTGCGTCATCCATGTGTGGCTTTACTGTTTCGCCCCTAAATCCACCCT
>Marker20705
TTGAAATCTGGCCCATCTGTAGTTTCAGGTTGCGGATAGACGTCGCCTGCTTTTGATTACTCGTCTGACCGTTATTTCGTGGGAAAAATCTGGGTTGCCCXXXXXXXXXXTATTCTTCACAAAGTAGATTGACTGTGAGTTTTGCGGGCATTCCTCCATTGCGTGTCCTTCACCGCAAGTAGCACACCTTGCAGCAGTCTGATTGATTGT
TTGCAATCTGGCCCATCTGTAGTTTCAGGTTGCGGATAGACGTCGCCTGCTTTTGATTACTCGTCTGACCGTTATTTCGTGGGAAAAATCTGGGTTGCCCXXXXXXXXXXTATTCTTCACAAAGTAGATTGACTGTGAGTTTTGCGGGCATTCCTCCATTGCGTGTCCTTCACCGCAAGTAGCACACCTTGCAGCAGTCTGATTGATTGT
>Marker12518
AAACTACGAGACCACCGGGAGAATTAGGACACCAATCCCAACACACTTGAATCTTGTTATGCGATAAAAGAGATGCAAAGGAATTTTGAACCTTTGGGATXXXXXXXXXXCCTTAGTGAGAACGATACTTGTAATTATTTTAGCAACACTCTCAGAAGAAAAGGAAGACACTCTCTTGAAAGTTTTAAAGAAGTACATTAAGGTGATAGG
AAACTACGAGACCACCGGGAGAATTAGGACACCAATCCCAACACACTTGAATCTTGTTATGCGATAAAAGAGATGCAAAGGAATTTTGAACCTTTAGGATXXXXXXXXXXCCTTAGTGAGAACGATACTTGTAATTATTTTAGCAACACTCTCAGAAGAAAAGGAAGAAACTCTCTTGAAAGTTTTAAAGAAGTACATTAAGGTGATAGG
>Marker8541
TTAGCAATCAGTTCTGGCTGCTCAGCTTCCATGGAAAAAGAAATGCAAAAACTGATTCTAAATGTCTCAGCAACAATTCCAAACAGAATGTTGTTTTCTCXXXXXXXXXXCTGGCTTCAACTTCAAGGAAATGTGGGATTGTAGGTTACAATTTTTAGCATATCATCAACGTGGGGGTTACTCTTTTTTTTCCCCCTTCTTGTGAATAAT
TTAGCAATCAGTTCTGGCTGCTCAGCTTCCATGGAAAAAGAAATGCAAAAACTGATTCTAAATGTCTCAGCAACAATTCCAAACAGAATGTTGTTTTCTCXXXXXXXXXXTGGCTTCAACTTCAAGGAAATGTGGGATTGTAGGTTACAATTTTTAGCATATCATCAACGTGGGGGTTACTCTTTTTTTTTCCCCCTTCTTGTGAATAAT
>Marker44439
CTTGGAATCCATGGATGGTCTAGTGAGTACAGTAGAAAAAAAGATTAAAATTTCAGCCAAAAGATGTTGGAATAAAAAAAACACATGCACAGCGGAAGCAXXXXXXXXXXAAATTACTTTGTAGAATCCACTGCAGTCTTCCTCTCCTGAGCTCGATCGACACTACCAACGAAAAATCTTTACTATTCTCCGGTTGAAGAATACGGTGGT
CTTGGAATCCATGGATGGTCTAGTGAGTACAGTAGAAAAAAAGATTAAAATTTCAGCCAAAAGATGTTGGAATAAAAAAAACACATGCACAGCGGAAGCAXXXXXXXXXXAAATTACTTTGTAGAATCCACTGCAGTCTTCCTCTCCTGAGCTCGATCGACACTACCAACGAAAAATCTTTATTATTCTCCGGTTGAAGAATACGGTGGT
>Marker8800
CCTTACGGAGGTATGTTCTTCTATTCCAGCTTCCAACGCCACTCGAAATGTTCGAGAGGCGTACGAGCAATGGACATGGGCAAACGAGAAGGTTCGAGCCXXXXXXXXXXGGAGTCCTATAGGGGATGTTTGGACAGTCGTCTGGACTACTCAAGCACGAGGCTCTGAAATACATCTTCAACTCCAAAATGGAGGAAGGCACCTATATTC
CCTTACGGAGGTATGTCCTTCTATTCCAGCTTCCAACGCCACTCGAAATGTTCGAGAGGCGTACGAGCAATGGACATGGGCAAACGAGAAGGTTCGAGCCXXXXXXXXXXGGAGTCCTATAGGGGATGTTTGGACAGTCGTCTGGACTACTCAAGCACGAGGCTCTGAAATACATCTTCAACTCCAAAATGGAGGAAGGCACCTATATTC
>Marker20941
CACCGAAAAACTTACTAGCGATATTTTTGCAACATGGAAACACATGATCACGACGATCTTGATCATCGAGGATCTCATGTTTGAGAGGCATACGGGCGATXXXXXXXXXXGAGTCCCTGCGGGGGATGTTTGGACAACCGTCTAAACAACTTATGCATGAGGCTCTTAAATACATATTCAACTCCAAAATGGAAGAAGGCACCTCTATTT
CACCAAAAAACTTACTAGCGATATTTTTGCAACATGGAAACACATGATCACGACGATCTTGATCATCGAGGATCTCATGTTTGAGAGGCATACGGGCGATXXXXXXXXXXGAGTCCCTACGGGGGATGTTTGGACAACCGTCTGAACAACTTATGCATGAGGCTCTTAAATACATATTCAACTCCAAAATGGAAGAAGGCACCTCTATTT
>Marker80378
ACATCTCTCTCTCTCTTTTCTTTTTGTCAAAATCATGACCTAATAGTGATAAAAGAAAGAGAGAGAGAATCCCAAAAACTACTTAATACCCACAGAACTCXXXXXXXXXXTGTGTTGGATAGAAGATATGAGTGATCCCAAATATGCCTATCCCTATCCACCTCCTCAAGGTATTTTTCTCACACGTTTCGGCTGTTGAGCTATATTCAT
ACATCTTTCTCTCTCTTTTCTTTTTGTCAAAATCATGACCTAATAGTGATAAAAGAAAGAGAGAGAGAATCCCAAAAACTACTTAATACCCACAGAACTCXXXXXXXXXXTGTGTTGGATAGAAGATATGAGTGATCCCAAATATGCCTATCCCTATCCACCTCCTCAAGGTATTTTTCTCACACGTTTCGGCTGTTGAGCTATATTCAT
>Marker13632
AACTCTAAGTTATAGAATCCGAGTGTCATCATTTCCCTTGGTTGGCATTGTTACAGAAAGAATCGAAGACAAGAAATGAAGTTGTAGGCAGTTGATCGTTXXXXXXXXXXAAACGAATGAGAGAATAACGAGAACGAGAGAGAGCAAGACATTCATTCTGTAAGAAGTTTTAAGAAGAAGTAATAAAAAGAGACCTTCTCGATTTTCACA
AACTCTAAGTTATAGAATCCGAGTGTCATCATTTCCCTTGGTTGGCATTGTTACAGAAAGAATCGAAGACAAGAAATGAAGTTGTAGGCAGTTGATCGTTXXXXXXXXXXAAACGAATGAGAGAATAACGAGAACGAGAGAGAGCAAGACATTCATTCTGTAAGAAGTTTTAAGAAGAAGTAATAAAAAGAGACCTTCCCGATTTTCACA
>Marker6376
CTTCATCGTTCATTTATCAAAGACGATCGCATACTTAATCGTGTATGTAGCAACCCACCGAGAGGTGTGCGTTGTACGAGTATAGTGAGTTAATCCTCTTXXXXXXXXXXTAAGAGATGGAACGCACTAAAGCAAAGTATGCATTGTTTCTAGAGATAGACACAATCTTATGCTCGATGCAACCATGCATTATAGAGGTATAGTCATGCG
CTTCATCGTTCATTTATCAAAGACGATCGCATACTTAATTGTGTATGTAGCAACCCACCGAGAGGTGTGCGTTGTACGAGTATAGTGAGTTAATCCTCTTXXXXXXXXXXTAAGAGATGGAACGCACTAAAGCAAAGTATGCATTGTTTCTAGAGATAGACACAATCTTATGCTCGATGCAACCATGCATTATAGAGGTATAGTCATGCG
>Marker6352
TACCCTACAAAGAGGCACAACCTCGATCATGGTTCCAATTTTTTTGGATTAGCCTCAAGCACATGTGCTGGGCAACCCCATATGTGGAAGCGACATAAACXXXXXXXXXXAAACCCCAAAACACGTACGGTAAGGAAGCGTAACTCATCATCGATCGAACCATGTCCAACAAGGTTCTGTTTCTCCTCTCTGCTACACCATTCTACTGAG
TACCCTACAAAGAGGCACAACCTCGATCATGGTTCCAATTTTTTTGGATTAGCCTCAAGCACATGTGCTGGGCAACCCCATATGTGGAAGCGACATAAACXXXXXXXXXXAAACCCCAAAACACGTACGGTAAGGAAGCGTAACTCATCATCGATCGAACCATGTCCAACAAGGTTCTGTTTCTCCTCTCTGCTACACCATTCTATTGAG
>Marker9840
TTCAGTGTGGTCAAGAGATGGGAGAAATATTGCTAAATCTCTCTCGTGCATGGGAAGTAGCTGATACCTCCACTTCACATGCTTTAGTAAGCAAGTTCCCXXXXXXXXXXGGAATAAATGTGACCTTTGTTTGGTCTATCTATTTAGGATTTGGCAAGCGTTTGATATCTGCTGGAAGAAGGTTCCAGTCGATGGGACAGTACGGTCAGG
TTCAGTGTGGTCAAGAGATGGGAGAAATATTGCTAAATCTCTCTCGTGCATGGGAAGTAGCTGACACCTCCACTTCACATGCTTTAGTAAGCAAGTTCCCXXXXXXXXXXGGAATAAATGTGACCTTTGTTTGGTCTATCTATTTAGGATTTGGCAAGCGTTTGATATCTGCTGGAAGAAGGTTCCAGTCGATGGGACAGTACGGTCAGG
>Marker35314
CTTTAATAACTTTCAATTCTTTTAAGCCTTTTTTAACCATACTTTTCATGTCCTCAGGATCCCTCTATTCGGATGTGATACCGATTCATTCATGTACCCTXXXXXXXXXXCTATCCTTCAGTAAGGCACCATCTGCCCTCACTTGGAAATCCTTTCTCAGTCCCTTACTTGCCTCCTCTGCCATCTTTTGAAGGTTAAGATCCTTCAATT
CTTTAATAACTTTCAATTCTTTTAAGCCTTTTTTAACCATACTTTTCATGTCCTCAGGATCCCTCTATTCGGATGTGATACCGATTCATTCATGTACCCTXXXXXXXXXXCTATCCTTCAGTAAGGCACCATCTGCCCTCACTTGGAAATCCTTTCTCAGTCCCTTACTTTCCTCCTCTGCCATCTTTTGAAGGTTAAGATCCTTCAATT
>Marker54429
CAAACAATCTCACAAGCTTTCAAGATTCTGGTATTTAGCCTCAATGGAGGAATGAGATATAGATTCTGCTTCTTTAATTTACAAAAGACCAGAGAGTTACXXXXXXXXXXTCCCCAGTAGAGTTAGCAAAAACCTGGATTTGAAAATCAGTGACAACTGGGAGGAAAATGTCTTGACTAGAGGATGATTTTGAAGGGAAAATCATTGAAG
CAAACAATCTCACAAGCTTTCAAGATTCTGGTATTTAGCCTCAATGGAGGAATGAGATATAGATTTTGCTTCTTTAATTTACAAAAGACCAGAGAGTTACXXXXXXXXXXTCCCCAGTAGAGTTAGCAAAAACCTGGATTTGAAAATCAGTGACAACTGGGAGGAAAATGTCTTGACTAGAGGATGATTTTGAAGGGAAAATCATTGAAG
>Marker14097
ATAAGATAACCAAGGAGCTTTGTTTATTGGATATGAGTAAATGTCTGAATTAAATAACACTTATTTTATTCATTGAACAATGTGTATCTTACAACAAAAAXXXXXXXXXXAATTAGCCTGCATCCACAACTCATATGCATTACAAACACTTCGCCGTGCATCAAGGGTCGGGACTTGAGAACATTCCTCAACCATGACAAATTCGAGGTC
ATAAGATAACCAAGGAGCTTTGTTTATTGGATATGAGTAAATGTCTGAATTAAATAACACTTATTTTATTCATTGAACAATGTGTATCTTACAACAAAAAXXXXXXXXXXAATTAGCCTGCATCCACAACTCATATGCATTACAAACACTTCGCCGTGCATCAAGGGTCGAGACTTGAGAACATTCCTCAACCATGACAAATTCGAGGTC
>Marker34932
TTAAACAAACAAACTCAAGTGCCCTCATACTATCCATCCTAAGTCTTCATTAACCTCTAAAGGCCTTTGACGAATACCTCCAGTTACGCAGTCAATTTTCXXXXXXXXXXCCCGAGAGCATATATTCCTAACACTTAGAAGATTTTCCTCCTCTTAAACATTATAAATGCATCATTCGTTAAATTATACTTAGCTTACTTTTGCATTAAT
TTAAACAAACAAACTCAAGTGCCCTCATATTATCCATCCTAAGTCTTCATTAACCTCTAAAGGCCTTTGACGAATACCTCCAATTACGCAGTCAATTTTCXXXXXXXXXXCCCGAGAGCATATATTCCTAACACTTAGAAGATTTTCCTCCTCTTAAACATTATAAATGCATCATTCGTTAAATTATACTTAGCTTACTTTTGCATTAAT
>Marker8615
TCTTTCATAACCTTTTGTACCAAAGTTCCTCCACACAAAAATTCTCTCTAGGGATCATAAATATCTTTTGAACAACACTTCGTCCAAATTTTGATTTACAXXXXXXXXXXAACTCCTTTCCAATGTTGATAAGTACTTTTTGAACCAGACTTCGTCCAAATTTTGACTTGAAGCACATTTCGTCAAGTAGAAACCCAAAGTTTGTCGTTT
TCTTTCATAACCTTTTGTGCCAAAGTTCCTCCACACAAAAATTCTCTCTAGGGATCATAAATATCTTTTGAACAACACTTCGTCCAAATTTTGATTTACAXXXXXXXXXXAACTCCTTTCCAATGTTGATAAGTACTTTTTGAACCAGACTTCGTCCAAATTTTGACTTGAAGCACATTTCGTCAAGTAGAAACCCAAAGTTTGTCGTTT
>Marker11440
TCGATTTTTCTAGGGGTTCCATGATTGATCGAGCTCATTTGATCAAAACTTGATTATCTATGACATTGATGTTGGAAATTCATGTTGTGGAGGAGAGGGAXXXXXXXXXXTCAATTAAAACATAATTCTCTACGACATTTCATGTTGGAAAATTTGTGTCGTGAAGGAGAGGGAGATCTGGACCAATGTCGTTGAATTTGATCTTTCTTG
TCGATTTTTCTAGGGGTTCCATGATTGATCGAGCTCATTTGATCAAAACTTGATTATCTATGACATTGATGTTGGAAATTCATGTTGTGGAGGAGAGGGAXXXXXXXXXXTCAATTAAAACATAATTCTCTACGACATTTGATGTTGGAAAATTTGTGTCGTGAAGGAGAGGGAGATCTGGACCAATGTCGTTGAATTTGATCTTTCTTG
>Marker23158
TTTAATTAAGAGATATACTTAGAAATAAAAAAAAGAATCAAATTGACCTTTTCTTCACTAAGGAAAATAAGTAAGGACCCAAAAAATAATTTGAGGGTAAXXXXXXXXXXATGAATGATGATGAGAATGAAAGATTGTGATGTGAGTGATGAGAATATTTAATCTATCTCTTAGTATGCAAAATTACTATGTGTTGGATTGATGATATGC
TTTAATTAAGAGATATACTTAGAAATAAAAAAAAGAATCAAATTGACCTTTTCTTCACTAAGGAAAATAAGTAAGGACCCAAAAAATAATTTGAGGGTAAXXXXXXXXXXATGAATGATGATGAGAATGAAATATTGTGATGTGAGTGATGAGAATATTTAATCTATCTCTTAGTATGCAAAATTACTATGTGTTGGATTGATGATATGC
>Marker9746
ACAGGTAGAGAACTCCTATCTATGGTTCTTACCTTTTGGGCCAGAGATCGTCGAAATTTGGGTTAGGAGCACATTTAGATAAGTAGAAACCCAAAGTTTGXXXXXXXXXXCGAAACTTCATTCAAATTTGGACTTCAATAATATTTCGAAAACTGGAAACCAAAAGTTCGATCTTGTCAAACTCTTTTTGGACCTTTTGTGCCAAAGTTG
ACAGGTAGAGAACTCCTATCTATGGTTCTTACCTTTTGGGCCAGAGATCGTCGAAATTTGGGTTAGGAGCACATTTAGATAAGTAGAAACCCAAAGTTTGXXXXXXXXXXCGAAACTTCATTCAAATTTGGACTTCAATAATATTTCGAAAACTGGAAACCAAAAGTTCGATCTTGTCAGACTCTCTTTTGACCTTTTGTGCCAAAGTTG
>Marker14407
GCTTCGACAAATGCTATGCAGATGAAATAGTCAGTAGATATCAGTCCAATACTGGATACGATCATTGGACTACCGTTAAGAACATTCTCAAGTATCTTCGXXXXXXXXXXATTTTCAGACCGATGTGGATTCAAGGAAATCAACTTCGGGATCAGTATTCAGTTAGAATGGAGAAGCTATAGTATGGAGAAATATCAAGTAAAATTTTAT
GCTTCGACAAATGCTATGCAGTTGAAATAGTCAGTAGATATCAGTCCAATACTGGATACGATCATTGGACTACCGTTAAGAACATTCTCAAGTATCTTCGXXXXXXXXXXATTTTCAGACCGATGTGGATTCAAGGAAATCAACTTCGGGATCAGTATTCAGTTAGAATGGAGAAGCTATAGTATGGAGGAATATCAAGTAAAATTGTAT
>Marker18664
TTCAAAAGAGTAATAGAACCGATATAAGTCACCAAAAATAATATCCAAGATCCAACTCGGGAAATAGAAAGACCGACTACACCCAACATCTTCCAAAATGXXXXXXXXXXAAAACGAGAAGGAGATAGGACCCAACTGACTCGCCAAATTCCAAATCTCGACAATTGCATTCTTTATCTCAGTAAAATCTTTTGAGCAATTGTTTAGCAA
TTCAAAAGAGTAATAGAACCGATATAAGTCACCAAAAATAATATCCAAGATCCAACTCAGAAAATAGAAAGACCGACTACACCCAACATCTTCCAAAATGXXXXXXXXXXAAAACGAGAAGGAGATAGGACCCAACTGACTCGCCAAATTCCAAATCTCGACAATTGCATTCTTTACCTCAGTAAAATCTTTTGAGCAATTGTTTAGCAA
>Marker11202
AAGGTGAGATTCATGCTCGGCCTCGTGGTGCCCTAGGCACATCTTCCCTTAGAAAGATATTTGCACGGGTCAATATCAAGGTGAATGGAGAAAATGTTTTXXXXXXXXXXCTTCCCTTAGGAACGTATTTGCATGGAGGAAGGGCATTACAAACTCTAGAAATGGATAAGATCACTATAATCAATTGATCCAATCATGTTCTTCCCTGAG
AAGGTGAGATTCATGCTCGGCCTCGTGGTGCCCTAGGCACATCTTCCCTTAGAAAGGTATTTGCACGGGTCAATATCAAGGTGAATGGAGAAAATGTTTTXXXXXXXXXXCTTCCCTTAGGAACGTATTTGCATGGAGGAAGGGCATTACAAACTCTAGAAATGGATAAGATCACTATAATCAATTGATCCAATCATGTTCTTCCCTGAG
>Marker17360
ATCAATGTGGATGGAGAGAATGTTCATAGTAAGTGAGAGCAGGAAGTACGATAGCATATCCCTCGGTCTCCCTCATTAGGTTAAATAAAGTTACTGCACAXXXXXXXXXXTAGTCACTTGTCCTAATCTGTCTTTTCCCTACGGTAAGCACATTAGGGCAGGACTCTGGCACCGAAATCGAGGGGTTACACTTACGTGGAATAGTTAAAG
ATCAATGTGGATGGAGAGAATGTTCATAGTAAGTGAGAGCAGGAAGTGCGATAGCATATCCCTCGGTCTCCCTCATTAGGTTAAATAAAGTTACTGCACAXXXXXXXXXXTAGTCACTTGTCCTAATCTGTCTTTTCCCTACGGTAAGCACATTAGGGCAGGACTCTGGCACCGAAATCGAGGGGTTACACTTACGTGGAATAGTTAAAG
>Marker7210
CGACATGGATCACGGATCTATTATTTTATGCAATATATTCTTTTTATTATCTACAATTAATATTCCTTATTGTAATAGTTTGTCAATCTGGTAGTTGTATXXXXXXXXXXTATAATGAAAAGAGCAATAGCTCAATTACAATGGGACAAAATACAAAGAGACAAAATATCAAACCAAAGCAAACAAGAACTGAAAACTGAGGATCAGTAG
CGACATGGATCACGGATCTATTATTTTATGCAATATATTCTTTTTATTATCTACAATTAATATTCCTTATTGTAATAGTTTGTCAATCTCGTAGTTGTATXXXXXXXXXXTATAATGAAAAGAGCAATAGCTCAATTACAATGGGACAAAATACAAAGAGACAAAATATCAAACCAAAGCAAACAAGAACTGAAAACTGAGGATCAGTAG
>Marker38656
ATGAACGATGAATAACTGGATAACTTAACAGTTTATGTTTATGTAATATGGATCGTATATCAAGAATTGAAATTATACATAGAATAATTACCTTCCATTTXXXXXXXXXXACCGACCGAACATGTAGCTGTTTCAAAAAAAAATCACAAAATATATGTTTTTTGAGTTGAAATATTAGGTGGTCAGTCTAGTAGGTCTGAGCAAGTAGGT
ATGAACGATGAATAACTGGATAACTTAACAGTTTATGTTTATGTAATATGGATCGTATATCTAGAATTGAAATTATACATAGAATAATTACCTTCCATTTXXXXXXXXXXACCGACCGAACATGTAGCTGTTTCAAAAAAAAATCACAAAATATATGTTTTTTGAGTTGAAATATTAAGTGGTCAGTCTAGTAGGTCTGAGCAAGTAGGT
>Marker44671
TCACATTGTGGCAATGAACATCTTTAGCTTATTTCTTCCCATATTGTATTGAGGGCACAAACTTTCTGCTCCAACAACCATGATTATTCACTTTGTTGCCXXXXXXXXXXAATTAGCTAGCACTTGCACATCAAGATTATCAAATATATCTACCAATAATATCATAAGGTGAAACAACTATCAATTACTTACATATTAACCATATTTAAT
TCACATTGTGGCAATGAACATTTTTAGCTTATTTCTTCCGATATTGTATTGAGGGCACAAACTTTCTGCTCCAACAACCATGATTATTCACTTTGTTGCCXXXXXXXXXXAATTAGCTAGCACTTGCACATCAAGATTATCAAATATATCTACCAATAATATCATAAGGTGAAACAACTATCAATTACTTACATATTAACCATATTTAAT
>Marker11313
CTAATTCATATATGTTATGACATGAGGAATGGGGGTATCCTGTGCAAATGGGTTTCTACAAGATCAGACCACAAAATCAGTCACTCTTACTTTATAACGAXXXXXXXXXXGTTTATTCGGGATTATCCTTAGATTTGCATAGGTGAGAGTTGGCTCAACAACGCCGGCTCAATAAACCTCCATTTCAGGGGTAAGACCGGGTAGATAGCT
CTAATTCATATATGTTATGACATGAGGAGTGGGGGTATCCTGTGCAAATGGGTTTCTACAAGATCAGACCACAAAATCAGTCACTCTTACTTTATAACGAXXXXXXXXXXGTTTATTCGGGATTATCCTTAGATTTGCATAGGTGAGAGTTGGCTCAACAACGCCGACTCAATAAACCTCAATTTCAGGGGTAAGACCGGGTAGATAGCT
>Marker12715
CAAGATTCTTAGTGCTAAACGATGCAAACTCATTTTCTTATGAATTCCTAACATAATTGCCGCATATTTTACTTAACAGCCCTCATAATTCTAAATAAAAXXXXXXXXXXAAGCTGCAAGTGGATGTATAACAGAAAGAGAGGTGTAGATAGTAAGGTGCAAACCTTTAAAGCTATATTAGTGGCAAAGGATTATACCTAGGTTGAGGGA
CAAGATTCTTAGTGCTAAACGATGCAAACTCATTTTCTTATGAATTCCTAACATAATTGCCGCATATTCTACTTAACAGCCCTCATAATTCTAAATAAAAXXXXXXXXXXAAGCTGCAAGTGGATGTATAACAGAAAGAGAGGTGTAGATAGTAAGGTGCAAACCTTTAAAGCTATATTAGTGGCAAAGGATTATACCTAGGTTGAGGGA
>Marker8849
CATTTTCATATATCTCATGAAAAAAACACCCATCAAACCAAAATTAAACCAAATTGAATACTTAAATGATGCTCTGATACCAATTGTAGGAGTATATCAGXXXXXXXXXXATAAAGCATGCTCATAAAATACAAAGTGGATTTCATGACATACCTTTTAAGAACACCTTGAATCACGATTCTCAACTGCAAATCTTCTCCATTTCTTCTT
CATTTTCATATATCTCATGAAAAAACACCCATCAAACCAAAATTAAACCAAATTGAATACTTAAATGATGCTCTGATACCAATTGTAGAAGTATATCAGCXXXXXXXXXXATAAAGCATGCTCATAAAATACAAAGTGGATTTCATGACATACCTTTTAAGAACACCTTGAATCACGATTCTCAACTGCAAATCTTCTCCAATTCTTCTT
>Marker3194
ACCCCTTTAGTACTCTCATCATGTCCATAATTGGAAATACAAACAAAACAAACTATCCAAAATAGTCCAAATTTGAAGTTCAACAACTATTACAAAAGGAXXXXXXXXXXGCCAGCAAATGGGAACTACTTCTAATATGGAGAAGAAATAAATGCCCGCCAATTCAGATTTAGCTCCTGGATTGAGTAATCTTCAAAGGCTCTTGAAAGT
ACCCCTTTAGTACTCTCATCATGTCCATAGTTGGAAATACAAACAAAACAAACTATCCAAAATAGTCCAAATTTGAAGTTCAACAACTATTACAAAAGGAXXXXXXXXXXGCCAGCAAATGGGAACTACTTCTAATATGGAGAAGAAATAAATGCCCGCCAATTCAGATTTAGCTCCTGGATTGAGTAATCTTCAAAGGCTCTTGAAAGT
>Marker21996
ACTTAATATTGATCTTACATCATTTATGACGTGCAAGTTCGATCCAAAGATCAATAAATCATCTACATATAGACACAAGATAGTGTATCAAACTTATGGTXXXXXXXXXXTTGTAAAGTCCATAGAGAGATTTGTCTAATTTACACACTTTATTTTCTTGATCATGGACAACAAAACCCTCTAGTTGTTCCATATAAATCTCTTCTTCAA
ACTTAATATTGATCTTACATCATTTATGACGTGCAAGTTCGATCCAAAGATCAATAAATCATCTACATATAGACACAAGATAGTGTATCAAACTTATGGTXXXXXXXXXXTTGTAAAGTCCATAGAGAGATTTGTCTAATTTACACACTTTATTTTCTTGATCATAGACAACAAAACCCTCTGGTTATTCCATATAAATCTCTTCTTCAA
>Marker38550
ACAACCGAAGGCTGCCGCATGCGTTCTCTAATCTTTTCAAGACCTTGGCTACTGCATGCACTACTAACCTCCCAAATAACCTCTCAAAGTCTAATGGCCAXXXXXXXXXXCCAAATTTCACTAGCTATGGCTTATTCTAAAGCTACTAAGCAATATATTTAAATACTTAGAAATTTCCTTTACTTCAACATAGGATTTAACTTCCACTTA
ACAACCTAAGGCTGCCGCATGCGTTCTCTAATCTTTTCAAGACCTTGGCTACTGCATGCACTACTAACCTCCCAAATAACCTCTCAAAGTCTAATGGCCAXXXXXXXXXXCCAAATTTCACTAGCTATGGCTTATTCTAAAGCTACTAAGCAATATATTTAAATACTTAGAAATTTCCTTTACTTCAACATAGGATTTAACTTCCACTTA
>Marker6701
CACGATCGTTCAATACGATCGCTTTTTTTTTATTATTATTTGATATAAAGACAACGATACGAAAGTAATTAAAAGACATGTGTTAAAAGGTCATGAAGTGXXXXXXXXXXACGTCCACAGTGGCTTTTTCTTCTTTTCTCGATCTTCTGGAATCTTGACTGCCTTAATCCTGAGCCTTTCCCTGTTAATGTTCATCGCAATCTCCCCTTT
CACGATCGTTCAATACGATCGCTTTTTTTTTATTATTATTTGATATAAAGACAACGATACGAAAGTAATTAAAAGACATGTGTTAAAAGGTCATGAAGTGXXXXXXXXXXACGTCCACAGTGGCTTTTTCTTCTTTTCTCGAACTTCTGGAATCTTGACTGCCTTAATCCTGAGCCTTTCCCTGTTAATGTTCATCGCAATCTCCCCTTT
>Marker19071
ATCATTCTCATAAAAATGTACAATAAGTATTTCTCCGCAAATAAAGAAACTAAAACACATTAAATCTAAAAAAATAAACTCATGTTCTTGAGTTCAGAAAXXXXXXXXXXAATTGAGTGGCTAAAGATATTAACAACATTTGTACTAGTTGAAAATTCATAGAAAAGTCACCTGAAAATGAATAGATTCTCTAAATACAAATCGCTTGTG
ATCATTCACATAAAAATGTACAATAAGTATTTCTCCGCAAATAAAGAAACTAAAACACATTAAATCTAAAAAAATAAACTCATGTTCTTGAGTTCAGAAAXXXXXXXXXXAATTGAGTGGCTAAAGATATTAACAACATTTGTACTAGTTGAAAATTCATAGAAAAGTCACCTGAAAATGAATAGATTCTCTAAATACAAATCGCTTGTG
>Marker6311
CTCTTGAGGCTACACAAAAAAGCACTCGTTCTAGCAACCAATTATTGACAAGGTAAAGTTGAAATTAGATGGATGGAAAAGGTACAATTCGTCTCGAGGTXXXXXXXXXXATTGAGAGGATCATGTGCAGATTTTTGTGGGAAGGGCAAAGAGGCAGTAGATCAAATCATTTGGTGAAGTGGAAAATTGCTTCAAAGGCTATTTATGGTG
CTCTTGAGGCTACACAAAAAAGCACTCATTCTAGCAACCAATTATTGACAAGGTAAAGTTGAAATTAGATGGATGGAAAAGGTACAATTCGTCTCGAGGTXXXXXXXXXXATTGAGAGGATCATGTGCAGATTTTTGTGGGAAGGGCAAAGAGGCAGTAGATCAAATCATTTGGTGAAGTGGAAAATTGCTTCAAAGGCTATTTATGGTG
>Marker21832
TTTAGTATTGGTTATCTACTATGCATGTGATGTATAATGTTGCTTGTTTATGTGTGCATATAGTAGGCCATATAGTTTTAAAACCCCACCATAGGAAAAGXXXXXXXXXXAGGAATCATATTATAGATGAATGTTCTAGGGTTATAATTTTTATAAAATAACCTAGACTTCTAAAATCTATAACAAAGATAAGATGTTTGCTCATTTAGG
TTTAGTATTGGTTATCTACTATGCATGTGATGTATAATGTTGCTTGATTATGTGTGCATATAGTAGGCCATATAGTTTTAAAACCCCACCATAGGAAAAAXXXXXXXXXXAGGAATCATATTATAGATGAATGTTCTAGGGTTATAATTGTTATAAAATAACCTAGACTTCTAAAATCTATAACAAAGATAAGATGTTTGCTCATTTAGG
>Marker17402
CAATCTTTTCCCCATCCCATATATCACTATCCAAGTTTGTAGGCTCACCCTCTCCTAAAGTTCATATAAATTCTTCATTTTTTTTTCATAAATCCATATAXXXXXXXXXXTAAAGTAAAAGTAGTTATAAGATTAAAATTTTAAACCACAAAATCATTCGCAATATTTTTCTAGTAATTATTGGAAAATTCAAACATGGATCTCTTGGTT
CAATCTTTTCCCCATCCCATATATCACTATCCAAGTTTGTAGGCTCACCCTCTCCTAAAGTTCATATAAATTCTTCATTTTTTTTTTTTCATAAATCCATXXXXXXXXXXTAAAGTAAAAGTAGTTATAAGATTAAAATTTTAAACCACAAAATCATTCGCAATATTTTTCTAGTAATTATTGGAAAATTCAAACATGGATCTCTTGGTT
>Marker13339
CTTCGTCACTCACCAGTGCCCTCAGTGTTCCAAAGCGTGTGGAAATATTCTTGGTGAGAAACTTTGAAACAGTCCCTGCATCATTCTTGGCACAAGCCATXXXXXXXXXXCAAATAATTAGACTTCAAGTATATTGTTCAGAGGCATTGCATCCCTTGAGGATATATTACCTGTGCTTTGACAAGGTCACACTTGAGAGCATACTCCCTT
CTTCGTCACTCACCAGTGCCCTCAGTGTTCCAAAGCGTGTGGAAATATTCTTGGTGAGAAACTTTGAAACAGTCCCTGCATCATTCTTGGCACAAGCCATXXXXXXXXXXCAAATAATTAGACTTCAAGTATATTGTTCAGAGGCATTGCATCCCTTGAGGATATATTACCTGTGCATTGACAAGGTCACACTTGAGAGCATACTCTCTT
>Marker47094
CCTAAATCGGGTAGGAGTGAATTTCATATTGTTGTTGGGAATTTCCTAGAACTCGCAGTTCGTAAATTTTGTGTTAAAATATTCTATTTATCAAGAAAATXXXXXXXXXXCCATGGCTATTGTATGAATACTTTAACTTTATGTGGTGAGATAAATAGGATCAAGTTATAGTATATAGCCTAAATAGTCTATAAGTATATGGATGATGTG
CCTAAATCGGGTAGGAGTGAATTTCATATTGTGTTTGGGAATTTCCTAGAACTCGCAGTTCGTAAATTTTGTGTTAAAATATTCTATTTATCAAGAAAATXXXXXXXXXXCCATGGCTATTGTATGAATACTTTAACTTTATGTGGTGAGATAAATAGGATCAAGTTATAGTATATAGCCTAAATAGTCTATAAGTATATGGATGATGTG
>Marker23960
CAAATGAACTCTTTAATTAGCCTTCTAGTAAATCTAAGCAACAAATCAGATTTCAAAAACATCGAGAAATAGGGAAAAGCAACCATTTTACGCTTTCTGAXXXXXXXXXXCCGGAACTAAAATATAATCTAGAAACAACAATCAATCAAGATTCGAGACTTGCGGCATTGCTATTTTGCCATGGAATGCATTTCATCGATTTCCAATCAT
CAAATGAACTCTTTAATTAGCCTTCTAGTAAATCTAAGCAACAAATCAGATTTCAAAAACATTGAGAAATAGGGAAAAGCAACCATTTTACGCTTTCTGAXXXXXXXXXXCCGGAACTAAAATATAATCTAGAAACAACAATCAATCAAGATTCGAGACTTGCGGCATTGCTATTTTGCCATGGAATGCATTTCATCGATTTCCAATCAT
>Marker12117
TTCGTGTCGCCCTGAGCATGACCTCCCTTCAGAAAATATTTGCATGGGTCAATATCAAGGTGAATAGGGAAATGTTCAGAGTAAGTGGGAGAAGGTCACGXXXXXXXXXXAGTTTGATCATCAGTTTCGGAATAACGCAAACTCCAGAAATGTATAGAATTTCTCAGGTTAATCTTCAACAGTTGTCTTTCCTAACGGTAGCCTGTTGAA
TTCGTGTCGCCCTGAGCGTGACCTTCCTTCAGAAAATATTTGCATGGGTCAATATCAAGGTGAATAGGGGAAATGTTCAGAGTAAGTGGGAGAAGGTCACXXXXXXXXXXAGTTTGATCATCAGTTTCAGAATAACGCAAACTCCAGAAATGTATAGAATTTCTCAGGTTAATCTTCAACAGTTGTCTTTCCTAACGGTAGCCTGTTGAA
>Marker18502
ATTGATCCTGATGTGGATTTCCTAGAATCCTTATCAGTCTGAAAATCAGAGTTCGTATATCCTGTAAGAATCAAATCCTTAGAACCATACATGAGCATGTXXXXXXXXXXATCCTCACCGATGCATATGGGATCCATCTCATTTCTTCAACTTCTTGAGGTGTCTTAGGACACTGTTCTTTAGACAATATTATTCCATGCCTGAAAAGGA
ATTGATCCTGATGTGGATTTCCTAGAATCCTTATCAGTCTGAAAATCAGAGTTCGTATATCCTGTAAGAATCAAATCCTTAGAACCATACATGAGCATGTXXXXXXXXXXATCCTCACCGATGCATATGGGATCCATCTCATTTCTTCAACTTCTTGAGGTGTCTTAGGATACTGTTCTTTAGACAATATTATTCTATGCCTGAAAAGGA
>Marker21614
AATGGAACAAAGCAATGGAGGAAATGAAAAGTATTGTTTCGCAAAAGTTTGAATAATTATCCCACAAACTCATATTCATGTTTCTTCCCTCAGATATATTXXXXXXXXXXTATTGTTTGAATTTAATTTTTAACCACAAATTGATTTTCGATTAAATTGGTGGAGAACTACAATAGCTAAGCTAGGGCAAAATTATTCATGTTAGTTTCT
AATGGAACAAAGCAATGGAGGAAATGAAAAGTATTGTTTCGCAAAAGTTTGAATAATTATCCCACAAACTCATATTCATGTTTCTTCCCTCAGATATATTXXXXXXXXXXTATTGTTTGAATTTAATTTTTAACCACAAATTGATTTTCGATTAAATTGGTGGAGAACTACAATAGCTAAGCTAGGGCAAAATTATTCATGTTAGTTTAT
>Marker11755
ACTTTTGCTCACAATCGCCGTCTTTGGTTCGTTCGCTGTCGTTCGCTGTTGCCGTCGCAACCATCAGCCACCGTCGCGGGGAAAAAGAAAACCTATTTTTXXXXXXXXXXCACGCGCCGATCGTTCCTCTATGCTGTCCGTCCACGCGCCGACGCATGTAGGCGCGTGTGCCATTGTTTTGGTTCGTCTTCTGTGGGTTTCCTCAGTTTT
ACTTTTGCTCACAATCGCCGTCTTTGGTTCGTTCGCTGTCGTTCGCTGTTGCCGTCGCAACCATCAGCCACCGTCGCGGGGAAAAAGAAAACCTATTTTTXXXXXXXXXXCACGCGCCGATCGTTCCTCTATGCCGTCCGTCCACGCGCCGACGCATGTAGGCGCGTGTGCCATTGTTTTGGTTCGTCTTCTGTGGGTTTCCTCAGTTTT
>Marker46562
CAAATAAATATCAATCTTGGAAGTATTAGATAAAAGAAAAATTATTTTAAATGACAAAACCATTGAAAATATTTTCAAATATAACAAATTATCACAGTCTXXXXXXXXXXAAATATTTACTATCTCAAATAAATATTTTGATTCATTTTGTTATATTTAAAAACAACCGAAAATAAAACCCTTCTAAGTTTATCCATAAAATTAAAACAA
CAAATAAATATCAATCTTGGAAGTATTAGATAAAAGAAAAATTATTTTAAATGACAAAACCATCGAAAATATTTTCAAATATAACAAATTATCACAGTCTXXXXXXXXXXAAATATTTACTATCTCAAATAAATATTTTGATTCATTTTGTTATATTTAAAAACAACCGAAAATAAAACCCTTCTAAGTTTATCCATAAAATTAAAACAA
>Marker11498
TCATTTTTTTGGTTCTTTTGAGAATTAAAGGATAACTTACACACTTTTTGGAAATTTTATAATTTTTTTTGATAATCAAAGTGGCTTTTATGAACTATTTXXXXXXXXXXACTTTAGCATGCACATTTAGGACAATCTTATAGGTTTCGTGTTGGTTTAGAGTATATGGGGCTTGAAAATCATGCAATTAGGTTCATTTTAGGCTTTAAA
TCATTTTTTTTGGTTCTTTTGAGAATTAAAGGATAACTTACACACTTTTTGGAAATTTTATAATTTTTTTTGGTAATCAAAGTGGCTTTTATGAACTATTXXXXXXXXXXACTTTAGCATGCACATTTAGGACAATCTTATAGGTTTCGTGTTGGTTTAGAGTATATGGGGCTTGAAAATCATGCAATTAGGTTCATTTTAGGCTTTAAA
>Marker37751
TCAGCAAAAATCCAATATGTTGCTTGCCTATGATCATCTTTAACAACATTAACAAAATATTGGTGGGTATTTGTGAATTTAAGGACCATCCAAACCCCATXXXXXXXXXXATCAAATGGCGTACATATTGACCTAATCGTAGTAAGTTCAAAACTATTCTTATGAGCAAGCAACTAAATAGCTTTTTCAATATAGATTTGCTCCTAAAAA
TCAGCAAAAATCCAATATGTTGCTTGCCTATGATCATCTTTAACAACATTAACAAAATATTGGTGGGTATTTGTGAATTTAAGGACCATCCAAACCCCATXXXXXXXXXXATCAAATGGCGTACATATTGACCTAATCGTAGTAAGTTCAAAACTATTCTTATGAGCAAGCAAATAAATAGCTTTTTCAATATAGATTTGCTCCTAAAAA
>Marker17971
CATTTAATCATTACAATATTAGCACACATTTGAAGTTTTTGAGAGTTCAAGTTCTTAAGTTCTCTATAAATTTGAATTCCATACAAATTTTATAAGTTGTXXXXXXXXXXGTAGATTATCTAAAGAGTTTGAGTTGGGTGTGGAAGACTTCATCAAATTTGGATTTTCCAATACAAATAATACGACTATATGTTGTCCTTTGTTTGAATA
CATTTAGTCATTACAATATTAGCACACATTTGAAGTTTTTGAGAGTTCAAGTTCTTAAGTTCTCTATAAATTTGAATTCCATACAAATTTTATAAGTTGTXXXXXXXXXXAGTAGATTATCTAAAGAGTTTGAGTTGGGTGTGGAAGACTTCATCAATTTGGATTTTCCAATACAAATAATATGACTATATGTTGTCCTTTGTTTGAATA
>Marker13018
GTTATTACAGCTCAAATAAGTAAAACAATGAGAGAATGCAATGGTAAAATAAGCAATATCATGTCCGAAAGCGCTAAACTAAAAGGAATTGCGATCACAAXXXXXXXXXXAGACAATGCGTTGGTGCATAAATACATATTAAGGAACAATGCGATCGCAAGACAATGCGTTGGTGCATGAGAAGTTGCGATCCTAAGGAACAAGGTGTCA
GTTATTACAGCTCAAATAAGTAAAACAATGAGAGAATGCAATGGTAAAATAAGCAATATCATGTCCGAAAGCGCTAAACTAAAAGGAATTGTGATCACAAXXXXXXXXXXAGACAATGCGTTGGTGCATAAATACATATTAAGGAACAATGCGATCGCAAGACAATGCGTTGGTGCATGAGAAGTTGCGATCCTAAGGAACAAGGTGTCA
>Marker20216
ATCAACTTTTGATACTCCCAAGGTATGTGTTCGTGCTTGGTTTCTGAAGTATCATCACATTCCACCACCCCTTGCGTTCATCCCTCTATTATGGTTATTTXXXXXXXXXXTTGTTTTGTAAAGATACACATTGTTCAATGAATAAAATAAGTGTTATTTAATTCTGGCATTTACTCATATCCAATAAACAAAGCTCATTGGTTATCTTAT
ATCAACTTTTGATACTCCCAAGGTATGTGTTCGTGCTTGGTTTCTGAAGTATCATCACATTCCACCACCCTTGCGTTCATCCCTCTATTATGGTTATTTCXXXXXXXXXXTTGTTTTGTAAAGATACACATTGTTCAATGAATAAAATAAGTGTTATTTAATTCTGGCATTTACTCATATCCAATAAACAAAGCTCATTGGTTATCTTAT
>Marker9254
CCAGCAAGTACTGGCTTTCCACCTTCAAATGTAAGTATCAAATTGGATGTACCTCTCAAATATCTCATGATGCACTTGACCACCTCTCAATGTTGTTTTCXXXXXXXXXXCATACATCAAGCTCCCAACTACTGAAGTATATGTTGGTACAAGCATTTTGACGAGTTCATGATCAGAATTAGTTTTGCGAGAAGTCAGTATGATGCTTGT
CCAGCAAGTACTGGCTTTCCACCTTCAAATGTAAGTATCAAATTGGATGTGCCTCTCAAATATCTCATGATGCACTTGACCACCTCTCAATGTTGTTTTCXXXXXXXXXXCATACATCAAGCTCCCAACTACTGAAGTATATGTTGGTACAAGCATTTTGACGAGTTCATGATCAGAATTAGTTTTGCGAGAAGTCAGTATGATGCTTGT
>Marker29873
ATTAAAACTTATTATGAGAATTCAATAAAGTTGTTGTTGAATATATTGATTTTTAGAAATCCAATAAACCCAAGTCCCTTGACTATTATATGAAGTTGTTXXXXXXXXXXATTGTTCATTATGGGATAAGTGGAACTTAAGAAACAAGAGGTAATTTCGGGGGTAAAACAGAGATTCAACCCATCCGTTATTACGAGCAACCTGTGAAGG
ATTAAAACTTATTATGAGAATTCAATAAAGTTGTTGTTGAATATATTGATTTTTAGAAATCCAATAAACCCAAGTCCCTTGACTATTATATGAAGTTGTTXXXXXXXXXXATTGTTCATTATGGGATCAGTGGAACTTAAGAAACAAGAGGTAATTTCGGGGGTAAAACAGAGATTCTACCCATCCGTTATTACGAGCAACCTGTGAAGG
>Marker6369
ACGTTTCCAGTGAGTTTCTTTCTGTTGAAATTAATTGTTTTCAATCTAATTTAATTTCATTTTGAAAGAAAATCTCTCTCTCTCTAAAACTCTGTCTTTCXXXXXXXXXXCATCAAATGCACATCTTGAAGATGAAGGAGAAGAAAGAATGAACACAAAGATACACGTGGTTTGATCAAGAAGGAAGACAAAAGATTCATTATGAAGACT
ACGTTTCCAGTGAGTTTCTTTCTGTTGAAATTAATTGTTTTCAATCTAATTTAATTTCATTTTGAAAGAAAATCTCTCTCTCTCTAAAACTCTGTCTTTTXXXXXXXXXXCATCAAATGCACATCTTGAAGATGAAGGAGAAGAAAGAATGAACACAAAGATACACGTGGTTTGATCAAGAAGGAAGACAAAAGATTCATTATGAAGACT
>Marker20210
CTAGTTGAGATAGACAGGTGCATCTGCTGATCTCTAGTTCTAGTTCTTGTTTTTTTGTTGTATTTTTGTAATTTGAGCATTAGTCTCTTTTCACTTCATCXXXXXXXXXXCAAGCTATCTTCATAATTACTTATGAGCAGCTTAGATAATGGCATTATCCAGTCATATTTTTTAATTTTATTTTTTTAAGGAAGCAAAATTCCGAAGGTT
CTAGTTGAGATAGCCAGGTGCATCTGCTGATCTCTAGTTCTAGTTCTTGTTTTTTTGTTGTATCTTTGTAATTTGAGCATTAGTCTCTTTTCACTTCATCXXXXXXXXXXCAAGCTATCTTCATAATTACTTATGAGCAGCTTAGATAATGGCATTATCCAGTCATATTTTTTAATTTTATTTTTTTAAGGAAGCAAAATTCCGAAGGTT
>Marker15180
ACCTTCGGCCGAACCAAAGAAGAAAATAACAAAACAGAAGGTGCAACTTCTTTTGGAATGTCCATCAATTAAGTACCCTCTCCCTGGAATACCTATGACAXXXXXXXXXXCGATAAGAATACGGATCACGAGGTTTGAGAAAATGCATTTCGGTCATTATCCAAGTCAATTTTTCAAAAATTGACAAGTTTAGGGTCGAATGTGACGTAA
ACCTTCGGCCGAACCAAAGAAGAAAATAACAAAACAGAAGGTGCAACTTCTTTTGGAATGTCCATCAATTAAGTACCCTCTCCCTGGAATACCTATGACAXXXXXXXXXXCGATAAGAATACAGATCACGAGGTTTGAGAAAATGCATTTCGGTCATTATCCAAGTCAATTTTTCAAAAATTGACAAGTTTAGGGTCGAATGTGACGTAA
>Marker12978
CCTTATTTTATATTTTAAAGTTCTGCTTCAATGAGCCAACTGTAGGAAAAAAATCAATTGGGGCAAAAACTAAAGCAATCCTATCTATTTCTGAAGTTTGXXXXXXXXXXATGAGGGAGACCGTGGGATATGTGACACACAACCCTCTCCCACTTACTATAAACACTCTCTCCATTCATCTTGTTATTGACCCATGCAAACACCACCCGT
CCTTATTTTATATTTTAAAGTTCTGCTTCAATGAGCCAACTGTAGGAAAAAAATCAATTGGGGCAAAAACTAAAGCAATCCTATCTATTTCTGAAGTTTGXXXXXXXXXXATGAGGGAGACCGTGGGATATGTGACACACATCCCTCTCCCACTTACTATAAACACTCTCTCCATTCATCTTGTTATTGACCCATGCAAACACCACCCGT
>Marker13007
TCCATCTTGCAGGACTATGTCCTCAGCTATCTATCCAGTCTTATCCCCAAAATGGGAGGCTTATTGAGCAATGCTATTGAAGGAGTAATATAACATGCAAXXXXXXXXXXTTGTTTTGTAAAGATACACATTGTTTGATGAATAAAATAAATATTATTTAATGCTGGCATTTACTCATATCCAATAAACAAAGCTCCTTGGTTATTCTAT
TCCATCTTGCAGGACTATGTCCTCAGCTATCTATCCAGTCTTATCCCCAAAATGGGAGGCTTATTGAGCAATGCTATTGAAGGAGTAATATAACATGCAAXXXXXXXXXXTTGTTTTGTAAAGATACACATTGTTTGATGAATAAAATAAATATTATTTAATGCTGGCATTTACTCATATCCAATAAACAAAGCTCCTTGGTTATCTTAT
>Marker4094
CGTCGTCATTAGAAAAATGGCTCTCTTACGCACAAAATCCCGCTTGATAATCCCAGCTCCACCGCCTTCCCCAATCCCAACCGGCACCGGATCGCGTTCGXXXXXXXXXXCCCCGCCGTTGTCGATTTCCGATCGCTCGTTTCTCCTGGCGGCGGCGAGGCGGCGGCGCGGATGCTTCGGTCGGTAAATGAATTCGGGGCGTTTCGGATC
CGTCGTCATTAGAAAAATGGCTCTCTTACGCACAAAATCCCGCTTGATAATCCCAGCTCCACCGCCTTCTCCAATCCCAACCGGCACCGGATCGCGTTCGXXXXXXXXXXCCCCGCCGTTGTCGATTTCCGATCGCTCGTTTCTCCTGGCGTCGGCGAGGCGGCGGCGCGGATGCTTCGGTCGGTAAATGAATTTGGGGCGTTTCGGATC
>Marker6147
TTCATTGTAATGCCTTTTTCTTTTCTTTTTTTTTTCGTTTTCTTTTCTTTTCTCTTCTTTTGTTTTTCCTTTTTGGGGAAGGTAATAACTTTTGTTGATGXXXXXXXXXXATAAGCTTTTTATAATCTTTTCAAAGCCTAGCCTAACCTACCCTTTTCCCACAATTGATGCAGTCTCTCAACTGACAACATGACTTAATTTCCCTTACTT
TTCATTGTAATGCCTTTTTCTTTTCTTTTTTTTTTCGTTTTCTTTTCTTTTCTCTTCTTTTGTTTTTCTTTTTTGGAGAAGGTAATAACTTTTGTTGATGXXXXXXXXXXATAAGCTTTTTATAATCTTTTCAAAGCCTAGCCTAACCTACCCTTTTCCCACAATTGATGCAGTCTCTCAACTGACAACATGACTTAATTTCCCTTACTT
>Marker32281
CTCAATAACTTCTTTATTGCAAATAGAACATGTTTAATTTTATAAACTGTGAGTTTTAAGACATATAATGCAACAATTTTATCTATGCATAACCAAAAATXXXXXXXXXXCTTACCAAAATTGATGATATTTCTTAATCTTGTTGGTTCGAACCTCACTTAAATCACCCACAAAAACATCTCTTCATTATTGGTAGGAAAATAACTGAGT
CTCAATAACTTCTTTATTGCAAATAGAACATGTTTAATTTTACAAACTGTGAGTTTTAAGACATATAATGCAACAATTTTATCTATGCATAACCAAAAATXXXXXXXXXXTACCAAAATTGATGAAATATTTCTTAATCTTGTTGGTTTGAACCTCACTTAAATCACCCACAAAAATATCTCTTCATTATTGGTAGGAAAATAACTGAGT
>Marker14640
CCAATGCTTCTTGGCTTTTCTGCGTAATAGCATCACAACGCTATTCTCAATGTCGCAATACTACCCCTGCGAGTATAAACTGATTTCTTTCATTTTTTAGXXXXXXXXXXTTTGCTATTCTATGTCAATTAGGCCAGATTTTTCATTTTATTTTTGGATTGTAAAAAAATGATTGGATCTTCTTCATGGATTTGTCTATGGATTTATAAG
CCAATGCTTCTTGGCTTTTCTGCGTAATAGCATCACAACACTATTCTCAATGTCGCAATACTACCCCTGCGAGTCTAAAATGATTTCTTTCATTTTTTAGXXXXXXXXXXTTTGCTATTCTATGTCAATTAGGCCAGATTTTTCATTTTATTTTTGGATTGTAAAAAAATGATTGGATCTTCTTCATGGATTTGTCTATGGATTTATAAG
>Marker16327
ACAGGTATAAAACACATTTCCTGTGTTCATATTACCTTTTGAACCCAACTTCGTCAAAATTTCGACTTTGAGCACATTTCGACAAGTAGAAGCTTAAAGTXXXXXXXXXXCTAAAGTTCATCGCCACAGGTCAAAACTCTTTTTCTGTATTCATATGTACGTTTTAAATCCAACTTCGTCCAAATTTTGACTTGGAGAACATTTCGACAT
ACAGGTACAAAACACATTTCCTGTGTTCATATTACCTTTTGAACCCAACTTCGTCAAAATTTCGACTTTGAGCACATTTCGACAAGTAGAAGCTTAAAGTXXXXXXXXXXCTAAAGTTCGTCGCCACAGGTCAAAACTCTTTTTCTGTATTCATATGTACGTTTTAAATCCAACTTCGTCCAAATTTTGACTTGGAGAACATTTCGACAT
>Marker7795
AACTGGACAAGTGGGAGATGGCGGAGACCTATTGTCACACCCCGCACAAAATTACCCTCCTAACCTGGATGGAATGGTGACTGCAGCAGTTACCAACCCTXXXXXXXXXXCTTAACACATTTACATTACAGGGTTTCGCAGCATTGTTTATACATGGATATTATAACTTAGTGAGCCCCATCAAGAATACTAGTCTCTAGACAGACACAT
AATTGGACAAGTGGGAGATGGCGGAGACCTATTGTCACACCCCGCACAAAATTACCCTCCTAACCTGGATGGAATGGTGACTGCAGCAGTTACCAACCCTXXXXXXXXXXCTTAACACATTTACATTACAGGGTTTCGTAGCATTGTTTATACATGGATATTATAACTTAGTGAGCCCCATCAAGAATACTAGTATCTAGACAGACACAT
>Marker4898
CTTAAGTATTGAAGGAACCTCAACGTAGTGGGAGGGTTTAGAACCCGCCTGTCCGTTACATGAGTTTTAACAAAAATTCTAGTTATGTTAGCTAACGTAGXXXXXXXXXXATACATTCAAAACATACTAATATGCATTCATAATGCTAAAGAGATCAAGAGATCATATCAGATGAAGATTTCTTCTTCACAACGAGTCTAAAACTCAACC
CTCAAGTATTGAAAGAACCTCAACGTAGTGGGAGGGTTTAGAACCCGCCTGTCCGTTACATGAGTTTTAACAAAAATTCTAGTTATGTTAGCTAACGTAGXXXXXXXXXXATACATTCAAAACATACTAATATGCATTCATAATGCTAAAGAGATCAAGAGATCATATCAGATGAAGATTTCTTCTTCACAGCGAGTCTAAAACTCAACC
>Marker9416
AGCATGTGCTCTCTCTCTATAGGAGTATTTTTGAAAATTGTGTTAGTAAGCCATCTTCTCAGCAAAATTCAGTCACAGCCTCCCCTGCTCATGGAAAGCAXXXXXXXXXXTGTAAATGACTTGGGAAAAAGAACCTCAAATGCTGGTCCTAATTCCTTGTTTGGAGGTAAAAGCGACGTAAGTACAGGAAAAACTTCAGGCACTGCAAAG
AGCATGTGCTCTCTCTCTATAGGAGTATTTTTGAAAATTGTGTTAGTAAGCCATCTTCTCAGCAAAATTCAGTCACAGCCTCCCCTGCTCATGGAAAGCAXXXXXXXXXXTGTAAATGACTTGGGAAAAAGAACCTCAAATGCTGGTCCTAATTCCTTGTTTGGAGGTAAAAGCGACATAAGTACAGGAAAAACTTCAGGCACTGCAAAG
>Marker26157
ATGATCAAAAGTAATCTAATTATATATCAAATTGAGGTTTATTACGATGGAGTCTCATATGATTACACTAATTTTCATTACGAATTCGTAATTGTGGTCTXXXXXXXXXXATTTTGAAGGTTGAACTGAAATCGACCCTACTTTCTAAACTTTAAGATTTTTGCCCTTTTGCTTCATTATATCCATGTGAAATTACCGGAATGGAACATC
ATGATCAAAAGTAATCTAATTATATATCAAATTGAGGTTTATTACGATTGATCCATCGATGGAGTCTCATATGATTACACTAATTTTCATTACGAATTCGXXXXXXXXXXATTTTGAAGGCTGAACTGAAATCGACCCTACTTTCTAAACTTTAAGATTTTTGCCCTTTTGCTTCATTATATCCATGTGAAATTACCGGAATGGAACATC
>Marker119990
AAAAATAAAAAATAAACAATAAACAATAAACAAACGAAAATTAAAGATTCTTTTTCTAGAAGTACAAGGACATTCTAAAAAATTGTTATTTGGTTTCAAAXXXXXXXXXXTAGAGATTTCAATTCCTCATTAAGAAACCAAAGATAGTTCAATATAAATAATTTTTTAAGGTAAAATGAGATAAAAATTTTTGTAGTTTAAAAATAATAG
AAAAATAAAAAATAAACAATAAACAATAAACAAACGAAAATTAAAGATTCTTTTTCTAGAAGTACAAGGACATTCTAAAAAATTGTTATTTGGTTTCAAAXXXXXXXXXXTAGAGATTCCAATTCCTCATTAAGAAACCAAAGATAGTTCAATATAAATAATTTTTTAAGGTAGAATGAGATAAAAATTTTTGTAGTTTAAAAATAATAG
>Marker8965
CATTGGCCTTCTAAGTATTTGGGCGGAGGGGAAGATGGTTAAAAGGGAAGCATAAGTGTGAGAAGCAAAGTGACTAGAGAATTTACACTTAAGAGATAGCXXXXXXXXXXGAAGGCCCGAGATTGGTTCCACAATAAGGCTTTTGCCACTCCCAAAGGGTGACCCACATGGATAGTGTTGAGGAGGTCCTTTACATCCATTGGAAGAACA
CATTGGCCTTCTAAGTATTTGGGCGGAGGGGAAGATGGTTAAAAGGGAAGCATAAGTGTAAGAAGCAAAGTGACTAGAGAATTTACACTTAAGAGATAGCXXXXXXXXXXGAAGGCCCGAGATTGGTTCCACAATAAGGCTTTTGCCACTCCCAAAGGGTGACCCACATGGATAGTGTTGAGGAGGTCCTTTACATCCATAGAAAGAACA
>Marker11635
CTTTAACAATTCCGTGTAAGTGTGACCCCTCGCTTTCGGTGCCAGAGTCCCGCCCTAATAAGCCCACCGTAGGGAAGAAGCAGATTACGACAAGAGACTAXXXXXXXXXXTGCGCAGTAACTTTATTCAATCCAACGAAGGAGACCGAGGGATATGTTGTCGCATTTCCCGCTTCCATTTACTATGAACACTCTCTCCATCCACCTTGAT
CTTTAACAATTCCGTGTAAGTGTGACCCCTCGCTTTCGGTGCCAGAGTCCCGCCCTAATAAGCCCACCGTAGGGAAGAAGCAGATTACGACAAGAGACTAXXXXXXXXXXTGCGCAGTAATTTTATTCAATCCAACGAAGGAGACCGAGGGATATGTTGTCGCATTTCCCGCTCCCATTTACTATGAACACTCTCTCCATCCACCTTGAT
>Marker6890
ACAGCGGGATGAAGCACTGTGGGCATACAGGACTGCCTATAAAACAACAATTGGCATATCCTCATATGCCCTGGTCTTTGAAAAAGCTTGCCATCTGCCGXXXXXXXXXXATTGAATGGCGAAGGGACGCCTACGAAAATGCCAAGATATATAAGGAGAAAACTAAGAAGTGGCATGACGATCGCATAAACAATCGGACATTCGTCGAAG
ACAGCGAGATGAAGCACTGTGGGCATACAGGACTGCCTATAAAACAACAATTGGCATATCCTCATATGCCCTGGTCTTTGAAAAAGCTTGCCATCTGCCGXXXXXXXXXXATTGAATGGCGAAGGGACGCCTACGAAAATGCCAAGATATATAAGGAGAAAACTAAGAAGTGGCATGACGATCGCATAAACAATCGGACATTCGTCGAAG
>Marker53523
TTTTCTTTATCATTCCATTCGAAACCACTATAATTTGGGCCTAACATTTCAGCTATTGCGTTATACTATTTCTTCAACAGTTTAACTCTAGACTCTTTGTXXXXXXXXXXTGCCAATGTTAGATAACTCCAATAAGCATTCTACTAATTTCTCATCTTCTATCTTACTCCACATATGTTTCAACCTACTTGAATCAGCTGTAGATTGTTT
TTTTCTTTATCATTCCATTCGAAACCACTATAATTTGGGCCTAACATTTCAGCTATTGCGTTATACTATTTCTTCAACAGTTTAACTCTAGACTCTTTGTXXXXXXXXXXTGCCAATGTTAGATAACTCCAATAAGCATTCTACTAATTTCTCATCTTCTATCTTACTCCACATATGTTTCGACCTACTTGAATCAGCTGTAGATTGTTT
>Marker82230
TCTCGACTCTCATATTAGTTTTATTTTCAATTATATATGTAAATGTATTAAAGGTTCTTTAAGCAATTAAGCGAAACGAGCAGTAACACAATCCCAAACAXXXXXXXXXXTATTCCATAAGTATTAAAATAATAAAATGTGAAATAGTATCTTGAATTTTGACTCACAATCACAAATTAAAAGAGAAAACTAAACATGATTGATAAGGAA
TCTCGACTCTCATATTAGTTTTATTTTCAATTATATATGTAAATGTATTAAAGGTTCTTTAAGCAATTAAGCGAAGCGAGCAGTAACACAATCCCAAACAXXXXXXXXXXTATTCCATAAGTATTAAAATAATAAAATGTGAAATAGTATCTTGAATTTTGACTCACAATCACAAATTAAAAGAGAAAACTAAACATGATTGATAAGGAA
>Marker62296
ACAACACATCTTTCAAGTTCAGCTTAATATGTTCATTCACAAGAGATGTATCACCTATATGAGAGCTCTTAAGACTGTCACCATTTGTAACTATAACTAAXXXXXXXXXXGATCAGTAAGAATTTCGAGACCAGCTTTGTATGGTTGAGGAGTATGGGAGGTCACAAGAGGAGATTGATTTTGTTGAGGGGACACTTTGTTTTGCTGCTG
ACAACACATCTTTCAAGTTCAGCTTAATATGTTCATTCACAAGAGATGTATCACCTATATGAGAGCTCTTAAGACTGTCACCATTTGTAACTATAACTAAXXXXXXXXXXGATCAGTAAGAATTTCGAGACCAGCTTTGTATGGTTGAGGAGCATGGGAGGTCACAAGAGGAGATTGATTTTGTTGAGGGGACACTTTGTTTTGCTGCTG
>Marker14717
AAAAATTCATAAAGTTATGCAACATAAGTAGTAATAAAAAAATCCATACATCACTCGGCAGTATTGAAAGATTGATTGCATGTCTTTTTGTTGTGACCCTXXXXXXXXXXATGTTTCCACATTGATGAAGGTCGATGATTGCTTCCAACCCGAAAAGTGTCCAGCTAGTCGTATAGGTTCAGCATATGCAGCCAACACTGATTCAATAGA
AAAAATTCATAAAGTTATGCAACATAAGTAGTAATAAAAAAATCCATACATCACTCGGCAGTATTGAAAGATTGATTGCATGTCTTTTTGTTGTGACCCTXXXXXXXXXXATGTTTCCACATTGATGAAGGTCGATGATTGCTTCCAACCCGAAAAGTGTCCAACTAGTCGTATAGGTTCAGCATATGCAGCCAACACTGATTCAATAGA
>Marker16208
AAAATTGTGATAAATGTTTTACATGAGACATCACCATTTTATAGGAACCAAGGTAAATTTAATAACTTACAAATTGAAGGCATATTAAAAACATAAACTTXXXXXXXXXXTAAATTTTGAAACTAAAAGTGAAAAGGAAAAAACTCATAATTCAACACATCTATCTGCTTCTGTTTTTGACATTCTTTCTGGACCATGAAATCATGTCAG
AAAATTGTGATAAATGTTTTACATGAGACATCACCATTTTATAGGAACCAAGGGTAAATTTAATAAATTACAAATTGAAGGCATATTAAAAACATAAACTXXXXXXXXXXTAAATTTTGAAACTAAAAGTGAAAAGGAAAAAACTCATAATTCAACACATCTATCTGCTTCTGTTTTTGACATTCTTTCTGGACCATGAAATCATGTCAG
>Marker47741
TCGTTTTGCGTCATTTTCATAATTCATACGGTGTTTCTAAAACACTTTTTGATGGAACAACATTTAAAATATGTACTGTAGTTTGTACTACATACTGATGXXXXXXXXXXGTATAAACCCTACTGAGTTTCCTGGTAAGTCTAGGGTCGAACTCAGGGACTTGGGAAAACTTTGCGGTAACCAAATAAATCAATAGTTGTTGAGGTTGTT
TCGTTTTGCGTCATTTTCATAATTCATACGGTGTTTCTAAAACACTTTTTGATGGAACAACATTTAAAATATGTACTGTAGTTTGTACTACATACTGATGXXXXXXXXXXGTATAAACCCTACTGAGTTTCCTGGTAAGTCTAGGGTCGAACTCAGGGACTTGGGAAAACTTTGCGGTAACCAAATAAATCAATATTTGTTGAGGTTGTT
>Marker25790
TTAATTTTAGGACAGTCATCTCATGAAATATTTCTAGAAGTTAGTAGTCTGCTAGCTTTCTTTCAAACTGACCCTTTACCAAACTTCCTAAGAATATCACXXXXXXXXXXTCTATCTAAATAAAAAATCATAACGTTGCAATCAGATCCTAATCTTAGTTGGATGTTTGCATGACACACGTGGGGGCAAGTCAAAACGAAGGTAGGAATC
TTAATTTTAGGACAGTCATCTCATGAAATATTTCTAGAAGTTAGTAGTCTGTTAGCTTTCTTTCAAACTGACCCTTTACCAAACTTCCTAAGAATATCACXXXXXXXXXXTCTATCTAAATAAAAAATCATAACGTTGCAATCAGATCCTAATCTTAGTTGGATGTTTGCATGACACACGTGGGGGCAAGTCAAAACGAAGGTAGGAATC
>Marker10177
CTTCATTCCTAGCGTTTCCTTTATTTTATATTTTCATATGGGATCTAATCTACTATATACATTATACATACAGAAGAACTTCTGAAAATCTGTTTTTATGXXXXXXXXXXTAGGTGGTGCTTTTATTTATTCAGGCAGTACTTTGTGTTGTAATTCTTAAGTTTTTGCTGGTTTTCCTTGAAATGAACAGATAGTTGGCTCTGGAAATCG
CTTCATTCCTAGCGTTTCCTTTATTTCATATTTTCATATGGGATCTAATCTACTATATACATTATACATACAGAAGAACTTCTGAAAATCTGTTTTTATGXXXXXXXXXXTAGGTGGTGCTTTTATTTATTCAGGCAGTACTTTGTGTTGTAATTCTTAAGTTTTTGCTGGTTTTCCTTGAAATGAACAGATAGTTGGCTCTGGAAATCG
>Marker31307
ATTGTATGAACAAACTCTTATGTGATTGATAATATGTGATATTTTATTCACTTTGTCTATAAAATATGTGATATTTTTGTTCCATTAACCACAAGCCAATXXXXXXXXXXGTGATAACCTAAATGGAGAGTGCAATTGTCGGTCTTTAGTGGAGTGCCCGACAGTTAACAGATGGTAAATAATGTAATTAAAGAGTTTAATTAATTATTC
ATTGTATGAACAAACTCTTATGTGATTGATAATATGTGATATTTTATTCACTTTGTCTATAAAATATGTGATATTTTTGTTCCATTAACCACAAACCAATXXXXXXXXXXGTGATAACCTAAATGGAGAGTGCAATTGTCGGTCTTTAGTGGAGTGCCCGACAGTTAACAGATGGTAAATAATGTAATTAAAGAGTTTAATTAATTATTC
>Marker34160
ATTCAGACCAAAAAAATCTCTTAATGTAATTGCATCCACCACTAGATAATATGTCTCCTCATAATCAATACCACATCTCAGTGAAAAATCTTATGCAACTXXXXXXXXXXCCTTCTAGTATTCGAACTATTGGTCCAAAAACTTGATATTTTGAAAGTAAGTTTAATTATGCCTCAATTTCTTTTTTCCACTGAGGCCAATCTTTTCTAT
ATTCAGACCAAAAAAATCTCTTAATGTAATTGCATCCACCACTGGATAATATGTCTCCTCATAATCAATACCACATCTCAGTGAAAAATCTTATGCAACTXXXXXXXXXXCCTTCTAGTATTCGAACTATTGGTCCAAAAACTTGATATTTTGAAAGTAAGTTTAATTATGCCTCAATTTCTTTTTTCCACTGAGGCCAATCTTTTCTAT
>Marker14948
ATGTTTTCAAAATTGATGGTAAAAAGTGATATAAATAACAATTTTTTAAAAAAAAACAATAATAAACTAGCATTATGGACTAAATTTAAGACTTATAAAAXXXXXXXXXXATGGACCAAAATGATATTTTAATCCTCGTACTTTGAGTTTTGTTTTACAATATAATGACATACATCTCGATTTTACATATATATTTTGACAATATGTGGG
ATGTTTTCAAAATTGATGGTAAAAAGTGATATAAATAACAATTTTTTTAAAAAAAACAATAATAAACTAGCATTATGGACTAAATTTAAGACTTATAAAAXXXXXXXXXXATGGACCAAAATGATATTTTAATCCTCGTACTTTGAGTTTTGTTTTACAATATAATGACATACATCTCGATTTTACATATATATTTTGACAATATGTGGG
>Marker14723
CAACATGACGTTAGTTGAATTGGTAAAATATACCAACTTAATGATTGACCGATCAACATTAAACATTGGTGGAGTTAAGTTTGTATATTTTACCAACTAAXXXXXXXXXXACTTCAAACTTCGGCAACCACTTTCGACAATAATTCTAACGATCAACTCTATGCTCCAACAAGCACCTCCGACTACAAACATCAATAAAAGTCACCTTTG
CAACATGACGTTAGTTGAATTGGTAAAATATACCAACTTAATGATTGACCGATCAACATTAAACGTTGGTGGAGTTAAGTTTGTATATTTTACCAACTAAXXXXXXXXXXACTTCAAACTTCGGCAACCACTTTCGACAATAATTCTAACGATCAACTCTATGCTCCAACAAGCACCTCCGACTACAAACATCAATAAAAGTCACCTTTG
>Marker26304
AATCTTATCCATATACTTATAGACCATGTTTGCTATAAATTAAAACTTGATACATATTTATATCTCTACATAAAGTTAAAGTATTCATACTATAGCCATGXXXXXXXXXXTCTAATATTTACGAACTGCGAGTTTTAGGACATTCCCAACACTTCTGTCTTCCCTTCAAAATATGTTATGGATCTGTCTGCTAGTTGTAGGGTCACGGTG
AATCTTATCCATATACTTATAGACCATGTTTGCTATAAATTAAAACTTGATACATATTTATATCTCTACATAAAGTTAAAGTATTCATACTATAGCCATGXXXXXXXXXXTCTAATATTTACGAAATGCGAGTTTTAGGACATTCCCAACACTTCTGTCTTCCCTTCAAAATATGTTATGGATCTGTCTGCTAGTTGCAGGGTCACGGTG
>Marker34577
TTTTCACCAACTTCTCAATCCTATTGAGGTTGATGTGACCTAAACTTAGATGTCAAAGATGGTCGTTTTCTTTAGGAGAAACCTTTGGTCTTTTAGCTGTXXXXXXXXXXCATTCTTGAAAATAAACACTTTATTCTCATAAAAGAAGATGAAACCGAGATTAATACGAGGAACTACGAAAACATTATTTAGTAACAAATAATGTTTCTT
TTTTCACCAACTTCTCAATCCTATTGAGGTTGATGTGACCTAAACTTAGATGTCAAAGATGGTCGTTTTCTTTAGGAGAAACCTTTGGTCTTTTAGCTGTXXXXXXXXXXCATTCTTGAAAATAAACACTTTATTCTCATAAAAGAAGATGAAACCGAGATTAATACGAGGAACTACGAAAACATTATTCAGTAACAAATAATGTTTCTT
>Marker11552
CTCGATGGAACTAGCACCCGATGGTTTTTGAGTTCCAGTACTCCGCATTCTCAACCTCATGTCGGCGACACAGTCCCAATCCCCTGCCGCAGCATATATGXXXXXXXXXXATGCCCCTAAAAGGGCTCCCCAAATGATGACATTTGGTTCCATTGGCATGTTGCGAATGAGCCTTACGGCTTCCTCAAGCCTTCCCTTGCGACCCAAAAG
CTCGATGGAACTAGCACCCGATGGTTTTTGAGTTCCAGTACTCCGCATTCTCAACCTCATGTCGGCGACACAGTCCCAATCCCCTGCCGCAGCATATATGXXXXXXXXXXATGCCCCTAAAAGGGCTCCCCAAATGATGACATTTGGTTCCAATGGCATGTTGCGAATGAGCCTTACGGCTTCCTCAAGCCTTCCCTTGCGACCCAAAAG
>Marker38125
CCATCACTCCTTAGAACCATCGATCACATTTACTTCTGTGATCATGGCAACTAATGGTTCTTCTGTCAGGTTTTCCTGACCAGCAAAACGATACCTATTCXXXXXXXXXXTGTTCTGGTTGCTAGAACCACGATTCTAACCTTTCCTATTGGTTCCTTTGAACTTTTGGTCATGCTTTATCACAATAGAGGTAGATTTCCCAGGAATGAT
CCATCACTCCTTAGAACCATCGATCACATTTACTTCTGTGATCATGGCAACTAATGGTTCTTCTGTCAGGTTTGCCTGACCAGCAAAACGATACCTATTCXXXXXXXXXXTGTTCTGGTTGCTAGAACCACGATTCTAACCTTTCCTATTGGTTCCTTTGAACTTTTGGTCATGCTTTATCACAATAGAGGTAGATTTCCCAGGAATGAT
>Marker15435
CTTTTTGGGGATTCTTCTGATTGAGGAGTTAGAAACTCAGTTACACAAGACGGAATTCACTCCTTCCAGGAAGTAGGGGAAAGTAGATAAATTGCTCCCTXXXXXXXXXXACTTAAGAAGTTAGATGTAACCACAGGAGCAAAACGGTAAATTGGCCTAGCTTTACTTACGAGTGATTTGTGAAGGATTATCGTACTGTTGATTGGTTAT
CTTTTTGGGGATTCTTCTGATTGAGGAGTTAGAAACTCAGTTACACAAGACGGAATTCACTCATTCCAGGAAGTAGGGGAAAGTAGATAAATTGCTCCCTXXXXXXXXXXACTTAAGGAGTTAGATGTAACCACAGGAGCAAAACGGTAAATTGGCCTAGCTTTACTTACGAGCGATTTGTGAAGGATTATCGTACTGTTGATTGGTTAT
>Marker11734
ATTTACGATTGGACACTAAACATTGTGTTCAACTGTTGATGACTAATTCAATGAAGGATAGCTATGACTTTGATATTTATTTTGTGACTCACTACAAATTXXXXXXXXXXGTGGATAAGTATCCTTGAACTATACAAAAGCTTTTAACAACACTTCATTTCTTCCTTTCTTACTCTCTCATACTCGTTGCTTTGTCCTTGGTAAGTATCT
ATTTACGATTGGACACTAAACATTGTGTTCAACTGTTCATGACTAATTCAATGAAGGATAGCTATGACTTTGATATTTATTTTGCGACTCACTACAAATTXXXXXXXXXXGTGGATAAGTATCCTTGAACTATACAAAAGCTTTTAACAACACTTCATTTCTTCCTTTCTTACTCTCTCATACTCGTTGCTTTGTCCTTGGTAAGTATCT
>Marker16834
TCTAATGAACAACCTGCTTATGGTCCAACCATTAAACAGAAACTCCTCTCAGGCCAGTGAGAGAGTAGGGCCTTTTGTTCAAGTTTGAGAAACACCACTTXXXXXXXXXXTGGGCTTATTGAGTCGGCAAACTAGCCACTCTCACCCATACAAATCAAAGAATAATCCTTTATGAACAAGAGTTCATAAAACACTTAGGATTAAGACTAA
TCTAATGAACAACCTGCTTATGGTCCAACCATTAAACAGAAACTCCTCTCAGGCCAGTGAGAGAGTAGGGTCTTTTGTTCAAGTTTGAGAAACACCACTTXXXXXXXXXXTGGGCTTATTGAGTCGGCAAACTAGCCACTCTCACCCATACAAATCAAAGAATAATCCTTTATGAACAAGAGTTCATAAAACACTTAGGATTAAGACTAA
>Marker23904
ATATTCTATACATAAATAAAATTATTATTGAGTATTTTATTCAATAAATTGTTTTAAATATTCAATGTGGTTTCTTTCTAGTTTTAAATATTGATTTATTXXXXXXXXXXACGAACTCTGAGTTTAGGACATTTCCAACACATCCAACATTGCTCAAAACTAAGCATACTTAACTTTGGAGTTCCTATGATTGAGCCACCAAAAAGGAAG
ATATTCTATACATAAATAAAATTATTATTGTGTATTTTATTCAATAAATTGTTTTAAATATTCAATGTGCTTTCTTTCTAGTTTTAAATATTGATTTATTXXXXXXXXXXACGAACTCTGAGTTTAGGACATTTCCAACACATCCAACATTGCTCAAAACTAAGCATACTTAACTTTGGAGTTCCTATGATTGAGCCACCAAAAAGGAAG
>Marker48127
CACCCCAAGATCTTCCCTACTATTTTTTTTGGTGCTCTAGATTGATTTGTGAGACTCAAAATAAGCTAGAATCAAGGGAATTTGGAGACAAGCTCACAGCXXXXXXXXXXCTCCAATATCTTCAATATATTGCAGATATTTATGCAAAAAGATTTGCTGTATGAGATGCAGCTCATGCTTGGAGTTTAATAAGCTTAAACTGGGTTGTTA
CACCCCAAGATCTTCCCTACTATTTTTTTTGGTGCTCTAGATTGATTTGTGAGACTCAAAATAAGCTAGAATCAAGGGAATTTGGAGACAAGCTCACAGCXXXXXXXXXXCTCCAATATCTTCAATATATTGCAGATATTTATGCAAAAAGATTTGCTGTATGAGATGCAGCTCATGCTTGGAGTTTAATAAGCTTGAACTGGGTTGTTA
>Marker35617
CCACCCACTAACACTATTGCGATGGTGAATAAAATGTTTCAGTCTCTGTTTTGCAGGAAATAGGTCACCGCATGTATTAATGCCTTGAAGACAAAATGTAXXXXXXXXXXTCAACGCAATTTCAACCGCACGCGGTAATAAAAAACAACACCGCATACGGCGATAGATCGAAGATGTAAAGAGCAACACATTCGCGGAAAATTTTGACAA
CCACCCACTAACACTATTGCGATGGTGAATAAAATGTTTCAGTCTCTGTTTTGCAGGAAATAGGTCACCGCATGCATTAATGGCTTGAAGACAAAATGTAXXXXXXXXXXTCAACACAATTTCAACCGCACGCGGTAATAAAAAACAACACCGCATACGGCGATAGATCGAAGATGTAAAGAGCAACACATTCGCGGAAAATTTTGACAA
>Marker6588
CTTAAGAGTTTGGTGTTTAGAACCTGCTTGTGTTTCATATGGGGTTTTGTGAAGTCCTTCGGACTACACTTTTGTTTGTCGTAGCTATTGCTAGTACAAGXXXXXXXXXXGGTGTCAATTTGACCAATGCATGAAGCTCACGCACCATCGTTTCTTTTTGCAATCTGATCCACACACTGGCATGTGTAGGCAGGTGAATCGTTGTTTTAT
CTTAAGAGTTTGGTGTTTAGAACCTGCTTGTGTTTCATATGGGGTTTTGTGAAGTCCTTCGGACTACACTTTTGTTTGTCGTAGCTATTGCTAGTACAAGXXXXXXXXXXGGTGTCAATTTGACCAATGCATGAAGCTCACGCACCATCGATTCTTTTTGCAATCTGATCCACACACTGGCATGTGTAGGCAGGTGAATCGTTGTTTTAT
>Marker26109
ATTGACAATTCTCATCAAACGTCTCTGTCGTATGCTAGCAATCTAGGGTACCTTAATCAATGGTTGGAAATCCTTTTACTCCAAAACCACAGTTTATTTAXXXXXXXXXXTCGTGGAGTTGAACTTGTGTTTGTGTTGATGTCGATGTTGATTTGATGCGATATGGTTTGATCTCTAATACTTGATCCTTTGATTCTCTCTTAGTGGAAT
ATTGACAATTCTCATCAAACGTCTCTGTCGTATGCTAGCAATCTAGGGTACCTTAATCAGTGGTTGGAAACCCTTTTACTCCAAAACCACAGTTTATTTAXXXXXXXXXXTCGTGGAGTTGAACTTGTGTTTGTGTTGATGTCGATGTTGATTTGATGCGATATGGTTTAATCTCTAATACTTGATCCTTTGATTCTCTCTTAGTGGAAT
>Marker57295
[truncated: 11,822 more rows]
