# Supplementary material for: High-density genetic map construction and gene mapping of pericarp color in wax gourd using specific-locus amplified fragment (SLAF) sequencing
Source: BMC Genomics. 2015 Dec 9;16:1035. doi: 10.1186/s12864-015-2220-y (PMC4673774; doi:10.1186/s12864-015-2220-y)
Supplement: Additional file 3: — Detailed SNP marker information for each of the twelve linkage groups. (XLSX 113 kb) [file 12864_2015_2220_MOESM3_ESM.xlsx]

## Sheet: LG1
Detailed SNP marker information for each of the twelve linkage groups
Marker name	Map locations (cM)
Marker52136	0
Marker41211	0
Marker13391	0
Marker47062	0
Marker74860	0
Marker25859	0
Marker15917	0.357
Marker45742	0.357
Marker13763	0.357
Marker46872	0.357
Marker46952	0.357
Marker60323	0.357
Marker5597	0.357
Marker47158	0.357
Marker12758	0.357
Marker16424	0.357
Marker13950	0.357
Marker99108	0.357
Marker23988	0.357
Marker46037	0.357
Marker37761	0.357
Marker45701	0.357
Marker12140	0.357
Marker14588	0.357
Marker61165	0.357
Marker14434	0.357
Marker78154	0.357
Marker37636	0.357
Marker53916	0.357
Marker49388	0.357
Marker28732	0.357
Marker6999	0.357
Marker97078	0.357
Marker16440	0.357
Marker24005	0.357
Marker44496	0.714
Marker62155	0.714
Marker12175	0.714
Marker42202	1.071
Marker16273	1.071
Marker34111	1.429
Marker42531	1.786
Marker45736	1.786
Marker22764	1.786
Marker37905	1.786
Marker23150	1.786
Marker61460	1.786
Marker2994	1.786
Marker82619	1.786
Marker5722	1.786
Marker14787	1.786
Marker65228	1.786
Marker127107	1.786
Marker56790	1.786
Marker33705	2.143
Marker15419	2.143
Marker13171	2.143
Marker19936	2.143
Marker31872	2.143
Marker5749	2.143
Marker17790	2.929
Marker30432	4.501
Marker41351	5.215
Marker31990	5.929
Marker17356	7.072
Marker7364	7.787
Marker54355	8.144
Marker23404	9.215
Marker15286	9.215
Marker13988	9.93
Marker11552	9.93
Marker16505	9.93
Marker19202	9.93
Marker28340	11.788
Marker10550	11.788
Marker6006	11.788
Marker12652	11.788
Marker8624	12.145
Marker56771	12.145
Marker12144	12.502
Marker42227	13.574
Marker13048	17.251
Marker7809	18.036
Marker64121	18.394
Marker96949	18.394
Marker16856	18.394
Marker22983	18.751
Marker29243	19.465
Marker49169	19.465
Marker12978	20.179
Marker64887	20.536
Marker60881	20.536
Marker22396	20.894
Marker14906	21.251
Marker19650	22.823
Marker21298	23.609
Marker73314	23.966
Marker20540	23.966
Marker50547	23.966
Marker18191	24.323
Marker19821	24.68
Marker46504	24.68
Marker11515	24.68
Marker100132	24.68
Marker16225	24.68
Marker58055	24.68
Marker65092	25.037
Marker17503	25.037
Marker11020	25.751
Marker9755	25.751
Marker59372	26.109
Marker38868	26.109
Marker54045	26.109
Marker25298	26.466
Marker13859	26.466
Marker4667	26.466
Marker18192	26.466
Marker61812	26.823
Marker6990	26.823
Marker54692	27.18
Marker46352	27.609
Marker115724	28.037
Marker83968	29.252
Marker27746	32.184
Marker117129	34.256
Marker29992	35.113
Marker22758	35.899
Marker50229	35.899
Marker21533	36.256
Marker4111	36.256
Marker76578	36.256
Marker26344	36.614
Marker8507	37.399
Marker11734	37.756
Marker32848	38.622
Marker67704	38.622
Marker17392	38.622
Marker3787	39.14
Marker49650	39.926
Marker131510	42.54
Marker72544	43.325
Marker43922	44.111
Marker10294	44.54
Marker49575	46.612
Marker18664	47.398
Marker34324	47.398
Marker40686	49.757
Marker61775	50.972
Marker52443	51.757
Marker6364	52.9
Marker59856	52.9
Marker55809	53.329
Marker13018	54.544
Marker8063	55.329
Marker42544	56.115
Marker67631	57.258
Marker99195	57.615
Marker59969	58.5
Marker47510	59.715
Marker41060	60.072
Marker18357	60.618
Marker94264	60.618
Marker18091	61.475
Marker2762	63.905
Marker45758	65.477
Marker26002	67.55
Marker3793	67.907
Marker73819	68.264
Marker34082	69.05
Marker55502	71.409
Marker46425	72.195
Marker22118	72.195
Marker23003	72.195
Marker12551	72.552
Marker28239	72.909
Marker22516	73.695
Marker43307	75.195
Marker4671	75.91
Marker10115	75.91
Marker36334	75.91
Marker34896	76.267
Marker21537	77.767
Marker19956	78.124
Marker69495	78.482
Marker7669	79.196
Marker45514	79.196
Marker12364	79.196
Marker52849	79.553
Marker4431	79.553
Marker11023	79.553
Marker21040	79.553
Marker11728	80.267
Marker42007	81.339
Marker56913	81.339
Marker83771	81.696
Marker67207	81.696
Marker40121	81.696
Marker47332	81.696
Marker38482	82.053
Marker41688	82.053
Marker29180	82.053
Marker20218	82.41
Marker10813	82.41
Marker37872	82.41
Marker26977	82.41
Marker17682	82.41
Marker21231	82.41
Marker26595	82.41
Marker30140	83.125
Marker46148	83.125
Marker19707	83.125
Marker111405	83.125
Marker95212	83.125
Marker15537	83.125
Marker5029	83.125
Marker17593	83.125
Marker10079	83.125
Marker27373	83.125
Marker25790	83.125
Marker22850	83.125
Marker42088	83.125
Marker9604	83.125
Marker47401	83.125
Marker62575	83.125
Marker10613	83.125
Marker60684	83.125
Marker81332	83.125
Marker16307	83.125
Marker88474	83.125
Marker44419	83.125
Marker28778	83.125
Marker116954	83.125
Marker15369	83.482
Marker14339	83.482
Marker40917	83.482
Marker92556	83.482
Marker37362	83.482
Marker65628	83.482
Marker13534	83.482
Marker68012	84.982
Marker34932	86.125
Marker41659	87.268
Marker5697	88.34
Marker58312	89.126
Marker75917	89.912
Marker25565	90.269
Marker19465	90.269
Marker10011	91.412
Marker10186	92.555
Marker53165	92.912
Marker50371	92.912
Marker24815	93.984
Marker2888	93.984
Marker34590	93.984
Marker45162	93.984
Marker3194	93.984
Marker33437	93.984
Marker40110	94.341
Marker21549	95.055
Marker7113	96.127
Marker36495	96.127
Marker6461	96.841
Marker31946	98.341
Marker27109	99.842
Marker78900	100.914
Marker108408	101.628
Marker16830	102.699
Marker25124	103.057
Marker46110	103.771
Marker130424	103.771
Marker18373	104.128
Marker18636	104.128
Marker7249	104.128
Marker20423	104.128
Marker32142	104.128
Marker72815	104.128
Marker31307	106.415
Marker6287	106.415
Marker13058	106.773
Marker75717	108.702
Marker37573	110.202
Marker84837	111.417
Marker28255	112.56
Marker53553	113.703
Marker35638	114.489
Marker8722	114.846
Marker5505	115.203
Marker28164	115.56
Marker12165	115.918
Marker83716	116.428
Marker35517	117.142
Marker16944	117.5
Marker78836	117.5
Marker51278	117.5
Marker31411	117.857
Marker15550	118.214
Marker14310	118.214
Marker35394	118.214
Marker65562	118.928
Marker7136	118.928
Marker81949	119.285
Marker26491	119.285
Marker53143	119.642
Marker73191	120.785
Marker33567	121.143
Marker28142	121.5
Marker111969	122.043
Marker27833	123.686
Marker52246	124.043
Marker44184	124.043
Marker44802	124.043
Marker13955	124.043
Marker7410	124.043
Marker20925	124.043
Marker13645	124.043
Marker53011	124.043
Marker14889	124.043
Marker15833	124.043
Marker51661	124.043
Marker5241	124.043
Marker5617	124.758
Marker11021	126.258
Marker14863	128.545
Marker35289	129.688
Marker10978	130.046
Marker104082	131.189
Marker34160	132.761
Marker7234	134.261
Marker10907	134.261
Marker32998	134.975
Marker24698	134.975
Marker18061	134.975
Marker61712	134.975
Marker6311	134.975
Marker10009	135.69
Marker22246	136.404
Marker29664	137.476
Marker45659	138.619
Marker29184	138.976
Marker27815	139.5
Marker67531	139.858
Marker13218	140.215
Marker21736	140.572
Marker13149	143.146
Marker8449	143.146
Marker77249	144.646
Marker33562	145.003
Marker46408	146.146
Marker67276	147.718
Marker38042	148.147
Marker38358	148.504
Marker10543	150.076
Marker14559	151.219
Marker73570	151.219
Marker5214	151.933
Marker21435	152.719
Marker10025	154.219
Marker85769	154.219
Marker44917	156.077
Marker9431	156.435
Marker54553	156.435
Marker43883	156.435
Marker25392	156.792
Marker17156	157.149
Marker17985	159.078
Marker29431	161.366
Marker28655	161.723
Marker1927	161.723
Marker128625	161.723
Marker19975	162.08
Marker57905	162.437
Marker58099	162.437
Marker7034	162.437
Marker34185	162.437
Marker17639	164.367
Marker16079	164.724
Marker16184	165.51
Marker64569	166.653
Marker44733	166.653
Marker13973	167.01
Marker25979	167.01
Marker41399	167.01
Marker8273	168.582
Marker79680	169.01
Marker19467	170.096
Marker19385	171.668
Marker74648	171.668
Marker34558	171.668
Marker72119	172.454
Marker5746	173.168
Marker32312	173.168
Marker27032	173.525
Marker32752	173.525
Marker6132	173.525
Marker102302	173.525
Marker114134	173.883
Marker8123	175.026
Marker70955	175.383
Marker62174	176.526
Marker26576	176.526
Marker41444	177.669
Marker29545	178.455
Marker9201	178.455
Marker63057	179.24
Marker100592	179.598
Marker63548	180.383
Marker8433	180.383
Marker86240	180.741
Marker80689	181.098
Marker26729	182.241
Marker37271	182.241
Marker91748	183.027
Marker21480	184.17
Marker23520	184.17
Marker69489	184.955
Marker61004	185.741
Marker4572	186.884
Marker27530	186.884
Marker49098	186.884
Marker2883	188.385
Marker22552	188.742
Marker25914	189.528
Marker43482	190.313
Marker18335	192.601
Marker12860	193.744
Marker17123	194.529
Marker3573	195.673
Marker19777	196.387
Marker63456	196.744
Marker11957	197.101
Marker49880	198.244
Marker21116	199.745
Marker47094	200.816
Marker76107	200.816
Marker17980	201.531
Marker63464	201.888
Marker12169	203.388
Marker6369	203.745
Marker18922	203.745
Marker64937	203.745
Marker30477	203.745
Marker73403	204.103
Marker35792	204.103
Marker15737	204.103
Marker44220	204.103
Marker17642	204.103
Marker11703	204.103
Marker24776	204.103
Marker67471	204.103
Marker50558	204.46
Marker14942	204.46
Marker27357	204.817
Marker57646	205.174
Marker61824	205.531
Marker56976	205.888
Marker33247	205.888
Marker3725	205.888
Marker14049	205.888
Marker27464	205.888
Marker7269	205.888
Marker6691	205.888
Marker8857	205.888
Marker3371	205.888
Marker8300	205.888
Marker33997	205.888
Marker11715	205.888
Marker22583	205.888
Marker28118	205.888
Marker34836	205.888
Marker41685	205.888
Marker21554	205.888
Marker60389	206.245
Marker130264	206.245
Marker18512	206.603
Marker35950	208.961
Marker64107	208.961
Marker12354	208.961
Marker29489	209.319
Marker8250	210.033
Marker31533	210.033
Marker15967	210.033
Marker20299	210.747
Marker44671	210.747
Marker94058	210.747
Marker29533	211.104
Marker17711	211.462
Marker28542	211.819
Marker9818	211.819
Marker8243	211.819
Marker39996	211.819
Marker36591	212.176
Marker61122	212.533
Marker34899	212.533
Marker24760	212.89
Marker52418	212.89
Marker31738	213.247
Marker31362	213.247
Marker9794	213.604
Marker13061	214.39
Marker100209	214.747
Marker17582	214.747
Marker8695	214.747
Marker16036	215.462
Marker30596	216.176
Marker57789	216.533
Marker866	216.533
Marker3653	216.533
Marker26258	216.533
Marker76937	217.676
Marker13088	218.033
Marker6182	218.391
Marker23644	219.891
Marker4829	220.248
Marker35221	222.268
Marker45186	223.054
Marker45024	223.054
Marker22045	223.054
Marker27463	223.411
Marker36151	223.768
Marker23858	223.768
Marker41306	223.768
Marker35782	224.125
Marker6890	224.482
Marker23602	225.197

## Sheet: LG2
Detailed SNP marker information for each of the twelve linkages
Marker name	Map locations (cM)
Marker66190	0
Marker110805	0.357
Marker67010	0.357
Marker56633	0.714
Marker13024	1.071
Marker12421	1.071
Marker48576	1.453
Marker53955	1.453
Marker13604	1.453
Marker51861	1.453
Marker7217	1.453
Marker41907	1.453
Marker25893	1.453
Marker48220	1.453
Marker76738	1.81
Marker66167	2.239
Marker78130	2.596
Marker26191	2.953
Marker10303	4.168
Marker56346	4.596
Marker28872	9.974
Marker67724	9.974
Marker16753	10.76
Marker19877	13.119
Marker9309	13.119
Marker14773	13.476
Marker66952	13.476
Marker13465	13.476
Marker34891	15.048
Marker126162	15.405
Marker15690	16.548
Marker9765	18.979
Marker20433	21.695
Marker8757	22.839
Marker34318	23.624
Marker41746	24.839
Marker37984	26.411
Marker58001	27.625
Marker63016	29.269
Marker54890	32.129
Marker4588	35.276
Marker49196	36.062
Marker1850	36.062
Marker16214	36.419
Marker63304	37.205
Marker38684	37.99
Marker31141	38.348
Marker11580	38.348
Marker22238	38.348
Marker44954	38.348
Marker44434	39.419
Marker13178	39.419
Marker51283	39.776
Marker65652	39.776
Marker17333	39.776
Marker62012	39.776
Marker31515	39.776
Marker30659	39.776
Marker23359	39.776
Marker35838	39.776
Marker28899	39.776
Marker32621	39.776
Marker49764	39.776
Marker23904	39.776
Marker50078	39.776
Marker43935	39.776
Marker19727	39.776
Marker41215	39.776
Marker22452	39.776
Marker7640	39.776
Marker26119	39.776
Marker18528	39.776
Marker13935	39.776
Marker57007	40.491
Marker4571	40.491
Marker14549	40.491
Marker71355	40.491
Marker20413	41.991
Marker25019	41.991
Marker62047	41.991
Marker23504	42.348
Marker71797	42.348
Marker16014	42.348
Marker49482	42.348
Marker79173	42.348
Marker25355	43.063
Marker33851	43.063
Marker9126	43.42
Marker50154	43.777
Marker44232	43.777
Marker76322	44.134
Marker33086	44.134
Marker56229	44.134
Marker47589	44.92
Marker32529	44.92
Marker39918	44.92
Marker26245	44.92
Marker13392	45.634
Marker9498	46.153
Marker32545	48.584
Marker63630	49.012
Marker30893	49.012
Marker28345	50.155
Marker130177	50.941
Marker43471	51.298
Marker13700	52.441
Marker38656	52.809
Marker4910	52.809
Marker14647	52.809
Marker12365	53.166
Marker24593	56.329
Marker9617	56.686
Marker14250	56.686
Marker63125	57.472
Marker17898	57.472
Marker93487	57.829
Marker10788	57.829
Marker44730	58.615
Marker46033	58.972
Marker85933	58.972
Marker18272	58.972
Marker16774	58.972
Marker55579	58.972
Marker68736	59.329
Marker55856	59.329
Marker50245	61.778
Marker8708	62.136
Marker9806	62.493
Marker130886	62.85
Marker10277	63.207
Marker78336	65.137
Marker32325	65.494
Marker13411	65.851
Marker40188	65.851
Marker33210	65.851
Marker10234	65.851
Marker80533	65.851
Marker52322	65.851
Marker80983	67.177
Marker50436	67.605
Marker50756	68.891
Marker17463	70.177
Marker19853	70.606
Marker60085	71.463
Marker64152	71.892
Marker62730	72.32
Marker124522	72.32
Marker16083	74.321
Marker26218	76.394
Marker31441	77.251
Marker25077	77.251
Marker61668	77.68
Marker67333	78.236
Marker65655	79.022
Marker81445	79.379
Marker35071	79.736
Marker59913	80.093
Marker18428	80.45
Marker29707	80.45
Marker80716	81.593
Marker17551	82.379
Marker44127	82.736
Marker1834	83.093
Marker6807	83.093
Marker38934	83.093
Marker132921	83.45
Marker26251	84.236
Marker28463	85.022
Marker56822	86.094
Marker8155	86.094
Marker18539	86.094
Marker11773	86.094
Marker6977	86.094
Marker9061	86.094
Marker65401	86.094
Marker31627	86.094
Marker34610	86.094
Marker47828	86.094
Marker10376	86.094
Marker60743	86.451
Marker3447	86.451
Marker60096	86.451
Marker27772	86.808
Marker56264	86.808
Marker16223	87.17
Marker32432	87.17
Marker9840	87.17
Marker18065	87.17
Marker58947	87.17
Marker14993	87.17
Marker4805	87.885
Marker46766	87.885
Marker34063	88.599
Marker99718	88.599
Marker24293	88.956
Marker9884	90.886
Marker3709	92.029
Marker8707	92.029
Marker39179	94.746
Marker48669	95.889
Marker64892	97.389
Marker62477	98.175
Marker109558	98.961
Marker47070	99.746
Marker27437	100.175
Marker7024	100.604
Marker79205	100.604
Marker25953	100.961
Marker7728	100.961
Marker30089	103.32
Marker6352	104.534
Marker61227	105.32
Marker30461	105.748
Marker19116	106.606
Marker56554	107.391
Marker55428	107.749
Marker34903	107.749
Marker46562	108.106
Marker50936	108.982
Marker6537	109.339
Marker35887	109.696
Marker36770	109.696
Marker55217	110.053
Marker85808	110.053
Marker11295	110.053
Marker5564	110.053
Marker13463	110.053
Marker72459	110.41
Marker99666	110.41
Marker49973	111.125
Marker19120	111.125
Marker33173	111.482
Marker81680	111.839
Marker64675	111.839
Marker86248	111.839
Marker51824	111.839
Marker85802	111.839
Marker44947	112.196
Marker110550	112.982
Marker19258	114.196
Marker55669	114.196
Marker27227	114.625
Marker13397	116.197
Marker63507	116.983
Marker56395	118.197
Marker38630	118.626
Marker51362	118.626
Marker12048	118.983
Marker25335	118.983
Marker23517	118.983
Marker8094	118.983
Marker34814	118.983
Marker32530	121.865
Marker11952	121.865
Marker70289	122.756
Marker46028	123.295
Marker54771	123.724
Marker4565	123.724
Marker5314	123.724
Marker7647	125.654
Marker7515	126.011
Marker8236	126.011
Marker10478	126.368
Marker45349	126.368
Marker17418	126.368
Marker6892	127.154
Marker13102	127.511
Marker35599	128.297
Marker13702	129.011
Marker6118	129.011
Marker24404	129.011
Marker17846	129.011
Marker109701	129.011
Marker42571	129.011
Marker36255	129.011
Marker15534	129.011
Marker86023	129.011
Marker133845	129.368
Marker20581	130.154
Marker40587	130.94
Marker42523	131.725
Marker17035	132.083
Marker81771	132.083
Marker50360	132.797
Marker5443	133.154
Marker3034	133.154
Marker59588	133.868
Marker100176	134.225
Marker17810	134.225
Marker12930	134.225
Marker49206	134.225
Marker16609	134.225
Marker64128	134.225
Marker18631	134.225
Marker32281	134.225
Marker15984	134.225
Marker50060	134.225
Marker13893	135.797
Marker10036	137.369
Marker132209	138.512
Marker114525	138.512
Marker64511	138.512
Marker50144	138.941
Marker54988	139.727
Marker9484	139.727
Marker34676	140.084
Marker48115	140.441
Marker12891	140.441
Marker25239	140.798
Marker6341	141.155
Marker28939	142.298
Marker101682	142.298
Marker75304	142.298
Marker23101	142.298
Marker18670	143.799
Marker53480	145.442
Marker59271	145.8
Marker26494	145.8
Marker5798	145.8
Marker41129	145.8
Marker65270	146.585
Marker15683	146.942
Marker58823	146.942
Marker3851	146.942
Marker8849	146.942
Marker5195	146.942
Marker6041	146.942
Marker12124	147.3
Marker103690	147.657
Marker64069	148.8
Marker22517	149.586
Marker14046	150.3
Marker53526	150.657
Marker10246	151.014
Marker12458	151.014
Marker30913	151.014
Marker52676	151.014

## Sheet: LG3
Detailed SNP marker information for each of the twelve linkages
Marker name	Map locations (cM)
Marker29695	0
Marker64178	0.357
Marker12721	0.357
Marker32212	0.714
Marker40092	0.714
Marker13523	0.714
Marker65286	1.071
Marker36962	1.071
Marker56488	1.071
Marker82348	1.071
Marker19951	1.071
Marker12328	1.071
Marker21328	1.071
Marker49455	1.071
Marker132197	1.429
Marker64475	1.429
Marker18700	1.429
Marker48633	1.429
Marker32717	1.786
Marker8925	1.786
Marker25778	2.143
Marker127391	2.143
Marker45064	2.143
Marker30720	2.143
Marker69027	2.143
Marker20210	2.5
Marker52337	6.509
Marker38802	7.294
Marker125567	7.652
Marker23731	10.01
Marker33195	12.369
Marker27828	12.726
Marker54653	13.084
Marker21149	13.869
Marker70614	14.227
Marker79451	15.37
Marker26456	16.155
Marker36847	18.085
Marker42935	20.372
Marker21928	20.729
Marker7614	20.729
Marker12303	20.729
Marker19395	21.087
Marker38935	21.444
Marker13697	21.444
Marker11042	22.229
Marker73394	22.587
Marker34940	23.73
Marker24255	24.944
Marker12536	26.945
Marker48731	29.376
Marker50753	30.948
Marker36940	32.591
Marker33782	33.806
Marker48992	34.591
Marker6376	36.235
Marker16139	36.235
Marker43360	37.807
Marker58590	37.807
Marker43724	39.021
Marker86674	41.452
Marker27710	42.666
Marker16200	43.024
Marker75793	43.024
Marker89002	43.381
Marker32668	44.166
Marker52857	45.667
Marker29519	45.667
Marker66455	45.667
Marker80177	45.667
Marker85033	46.024
Marker35026	46.024
Marker10064	46.024
Marker10461	46.381
Marker19677	46.381
Marker24312	47.524
Marker34165	48.239
Marker82038	49.31
Marker18173	49.31
Marker34870	49.31
Marker29189	50.024
Marker13037	50.024
Marker6169	50.024
Marker80561	50.024
Marker5667	50.024
Marker38574	50.024
Marker2896	50.024
Marker69417	50.382
Marker34887	51.596
Marker24490	51.596
Marker47071	52.382
Marker26091	54.383
Marker57995	54.812
Marker23806	55.24
Marker7148	56.812
Marker29392	57.598
Marker32660	58.384
Marker22909	60.313
Marker47702	61.099
Marker5751	61.099
Marker12410	61.456
Marker45346	61.456
Marker41612	62.242
Marker14198	63.742
Marker8000	64.457
Marker24046	65.171
Marker19852	65.885
Marker32571	66.243
Marker6870	66.6
Marker19087	68.1
Marker17247	68.457
Marker53531	68.814
Marker8987	69.172
Marker19250	69.172
Marker27477	69.172
Marker51923	69.172
Marker58774	69.172
Marker16905	69.172
Marker59962	69.172
Marker9828	73.108
Marker9189	74.323
Marker71818	75.537
Marker58020	79.906
Marker47301	79.906
Marker8829	82.05
Marker45879	82.835
Marker29057	83.264
Marker6416	84.05
Marker10561	85.908
Marker18509	86.265
Marker16208	86.265
Marker15016	86.265
Marker8494	86.265
Marker9107	86.265
Marker67433	86.622
Marker17119	86.622
Marker125840	86.622
Marker16694	86.622
Marker7397	86.622
Marker101446	86.622
Marker26178	86.622
Marker100189	87.694
Marker12774	88.408
Marker125346	88.408
Marker15125	89.122
Marker60697	89.48
Marker62629	89.837
Marker48340	89.837
Marker132398	90.194
Marker3733	90.194
Marker69393	90.194
Marker26466	90.194
Marker52125	90.194
Marker63564	90.98
Marker17148	90.98
Marker28905	90.98
Marker50989	91.337
Marker15004	91.337
Marker17341	91.337
Marker17798	92.051
Marker65162	92.051
Marker26304	92.051
Marker93433	92.051
Marker27729	92.408
Marker21526	93.837
Marker45543	93.837
Marker54248	93.837
Marker28743	93.837
Marker29043	93.837
Marker14745	93.837
Marker8601	93.837
Marker49319	93.837
Marker40620	93.837
Marker28027	93.837
Marker14341	94.194
Marker11904	94.194
Marker34535	94.194
Marker61970	94.194
Marker69265	94.194
Marker55190	95.623
Marker57982	95.623
Marker34678	95.623
Marker9085	95.623
Marker88254	95.98
Marker55950	96.695
Marker31754	99.054
Marker10601	99.839
Marker34864	100.983
Marker64028	101.34
Marker7802	102.054
Marker9136	102.768
Marker6820	103.483
Marker20308	103.483
Marker4898	103.84
Marker16529	103.84
Marker12043	103.84
Marker40677	104.983
Marker37893	105.34
Marker61580	105.34
Marker24558	105.697
Marker41876	105.697
Marker18452	105.697
Marker16345	105.697
Marker21704	106.054
Marker8280	106.411
Marker9990	106.411
Marker56874	106.769
Marker9139	107.126
Marker14097	107.126
Marker13665	107.126
Marker61424	107.84
Marker16714	108.554
Marker76843	108.554
Marker7811	108.912
Marker39427	108.912
Marker11874	111.199
Marker30851	112.342
Marker54102	114.343
Marker17574	115.558
Marker9518	116.701
Marker6886	116.701
Marker83508	120.709
Marker29113	121.495
Marker42139	122.638
Marker16947	123.781
Marker22249	124.567
Marker29441	125.781
Marker17604	127.539
Marker7442	128.325
Marker21159	128.325
Marker33439	129.182
Marker14022	131.684
Marker27622	132.899
Marker20949	135.687
Marker40603	137.259
Marker31512	138.045
Marker12718	139.188
Marker55677	139.974
Marker3103	140.688
Marker4094	140.688
Marker52300	140.688
Marker31778	140.688
Marker17266	141.045
Marker11386	141.045
Marker54106	141.403
Marker30647	141.76
Marker73328	142.546
Marker65634	143.331
Marker2692	144.903
Marker79753	146.475
Marker5673	148.119
Marker19799	148.476
Marker77709	150.048
Marker8330	150.405
Marker44002	150.405
Marker16254	151.191
Marker20705	151.976
Marker17568	152.334
Marker35185	152.691
Marker12485	153.405
Marker33742	153.762
Marker13185	154.119
Marker4390	154.119
Marker30046	154.119
Marker22403	154.477
Marker33206	154.477
Marker8316	154.477
Marker37993	154.834
Marker17093	154.834
Marker24846	155.977
Marker17527	156.334
Marker14536	156.334
Marker53895	156.334
Marker35268	156.334
Marker18814	156.334
Marker25886	156.691
Marker27754	156.691
Marker18086	156.691
Marker14473	156.691
Marker14799	156.691
Marker48126	156.691
Marker71020	156.691
Marker71877	157.048
Marker58270	157.048
Marker64709	157.048
Marker30827	157.048
Marker36638	157.477
Marker52534	157.905
Marker43741	158.691
Marker16771	159.834
Marker25821	160.977
Marker56114	162.549
Marker48345	163.764
Marker7380	164.907
Marker36931	165.693
Marker56225	166.478
Marker31620	167.621
Marker121307	167.621
Marker49835	167.621
Marker5503	167.621
Marker63769	167.979
Marker26311	167.979
Marker28549	167.979
Marker18169	167.979
Marker17209	167.979
Marker21387	167.979
Marker23844	167.979
Marker67681	167.979
Marker37979	167.979
Marker64777	167.979
Marker61937	167.979
Marker43089	167.979
Marker24272	167.979
Marker16678	167.979
Marker59426	167.979
Marker32890	167.979
Marker5481	168.336
Marker69822	169.122
Marker132716	170.98
Marker27713	171.337
Marker23015	171.337
Marker6286	171.694
Marker18640	171.694
Marker37624	172.408
Marker74472	172.408
Marker48095	172.408
Marker36767	172.408
Marker57249	172.408
Marker60022	173.122
Marker34620	173.122
Marker3131	173.122
Marker3649	173.122
Marker36302	173.122
Marker48799	173.48
Marker27399	173.48
Marker23737	173.48
Marker27456	173.48
Marker18044	173.48
Marker81780	173.48
Marker23965	173.48
Marker16316	173.48
Marker15831	173.48
Marker8547	173.48
Marker38550	173.48
Marker10752	173.48
Marker52079	173.48
Marker11353	174.194
Marker24335	174.194
Marker61559	174.194
Marker6239	174.194
Marker132883	174.194
Marker12951	174.194
Marker57432	174.194
Marker15132	174.194
Marker12629	174.194
Marker18354	174.194
Marker29824	174.908
Marker11755	174.908
Marker27083	174.908
Marker43039	174.908
Marker26650	174.908
Marker53246	174.908
Marker4243	174.908
Marker43581	175.265
Marker5861	175.265
Marker29039	175.265
Marker88976	175.265
Marker28119	175.265
Marker64743	175.265
Marker38936	175.265
Marker32285	175.265

## Sheet: LG4
Detailed SNP marker information for each of the twelve linkages
Marker name	Map locations (cM)
Marker52635	0
Marker90775	0
Marker14842	0
Marker60273	0
Marker9970	0
Marker79394	0
Marker33339	0.714
Marker43231	1.071
Marker33396	1.071
Marker36022	1.071
Marker10402	1.071
Marker10741	1.429
Marker90654	1.429
Marker22251	1.786
Marker48166	1.786
Marker23870	1.786
Marker37822	2.929
Marker28287	2.929
Marker19875	3.286
Marker22219	4.429
Marker10587	6.359
Marker24010	11.953
Marker48381	15.501
Marker103387	21.77
Marker6306	23.056
Marker32016	23.484
Marker18880	25.485
Marker10852	27.558
Marker5858	29.201
Marker14626	29.201
Marker33934	29.201
Marker78529	29.559
Marker123519	30.773
Marker34358	31.559
Marker112021	32.345
Marker30567	32.345
Marker34127	32.702
Marker17084	32.702
Marker11998	32.702
Marker52839	33.416
Marker16982	34.202
Marker13532	34.988
Marker50588	35.345
Marker119344	36.059
Marker86719	36.059
Marker77181	36.416
Marker29661	36.416
Marker33883	36.416
Marker40708	36.416
Marker15390	36.416
Marker62048	36.773
Marker42932	38.703
Marker67024	39.489
Marker68090	39.489
Marker48174	39.917
Marker40602	39.917
Marker26280	40.275
Marker12180	41.418
Marker42350	41.775
Marker26450	43.347
Marker13122	44.132
Marker42377	45.275
Marker18757	45.275
Marker31440	45.275
Marker68887	45.275
Marker4941	45.633
Marker15378	45.99
Marker16642	45.99
Marker3524	45.99
Marker5758	45.99
Marker19817	45.99
Marker14107	45.99
Marker106640	45.99
Marker36850	46.704
Marker22205	47.49
Marker34359	47.847
Marker35569	48.241
Marker18370	49.557
Marker32944	51.663
Marker133283	53.307
Marker13291	56.884
Marker29007	56.884
Marker16052	57.599
Marker20410	57.956
Marker42640	57.956
Marker37355	57.956
Marker7047	57.956
Marker22398	57.956
Marker5338	57.956
Marker5495	57.956
Marker25263	57.956
Marker44824	57.956
Marker14886	57.956
Marker25312	57.956
Marker36194	57.956
Marker65204	57.956
Marker36647	58.313
Marker48678	58.313
Marker81768	58.67
Marker39466	59.813
Marker67314	60.956
Marker32739	62.957
Marker34450	63.314
Marker48928	63.672
Marker12518	63.672
Marker32280	63.672
Marker18043	63.672
Marker36590	63.672
Marker52216	63.672
Marker40656	63.672
Marker56282	63.672
Marker65631	63.672
Marker120384	63.672
Marker48020	63.672
Marker70798	63.672
Marker4161	64.029
Marker67213	64.029
Marker5507	64.029
Marker39833	64.029
Marker62556	64.386
Marker24834	64.386
Marker33435	64.743
Marker28607	64.743
Marker55126	65.529
Marker30039	65.529
Marker14705	65.529
Marker81032	65.529
Marker9089	65.529
Marker4789	65.529
Marker80212	65.529
Marker19681	65.529
Marker16625	65.529
Marker23140	65.529
Marker54429	67.816
Marker67192	67.816
Marker13007	67.816
Marker55719	67.816
Marker16522	67.816
Marker22898	67.816
Marker11776	67.816
Marker11607	67.816
Marker12939	67.816
Marker8842	67.816
Marker44657	68.173
Marker21665	68.173
Marker16035	68.888
Marker70800	68.888
Marker63478	69.245
Marker36833	69.602
Marker33793	69.602
Marker13880	70.388
Marker34613	71.96
Marker82054	73.174
Marker10822	74.389
Marker52623	74.817
Marker40200	74.817
Marker63559	76.389
Marker13736	78.051
Marker16783	78.766
Marker3883	79.123
Marker6051	79.123
Marker45299	79.123
Marker19970	79.631
Marker57115	79.631
Marker2846	79.631
Marker95847	79.631
Marker18574	79.631
Marker6933	79.631
Marker56883	79.988
Marker66483	79.988
Marker73150	79.988
Marker48139	80.345
Marker26388	80.345
Marker29789	80.702
Marker31560	81.059
Marker9195	81.417
Marker57315	82.202
Marker70418	82.202
Marker72412	82.988
Marker51789	83.345
Marker68127	83.702
Marker3734	83.702
Marker8043	83.702
Marker58700	83.702
Marker73496	83.702
Marker35293	83.702
Marker72824	83.702
Marker5901	83.702
Marker47494	83.702
Marker9993	83.702
Marker16699	83.702
Marker23023	84.417
Marker33561	84.417
Marker12546	84.774
Marker24066	85.488
Marker22630	85.488
Marker61313	85.488
Marker53189	85.488
Marker32781	85.488
Marker34427	85.845
Marker47626	85.845
Marker47897	85.845
Marker64441	86.631
Marker61377	87.417
Marker79921	88.989
Marker30532	89.346
Marker32113	89.346
Marker34717	89.703
Marker4045	90.06
Marker42091	90.06
Marker62604	90.06
Marker10632	90.06
Marker25136	90.06
Marker36983	90.775
Marker68889	90.775
Marker13252	90.775
Marker65432	90.775
Marker68568	91.56
Marker51158	93.061
Marker14127	93.775
Marker14248	93.775
Marker27167	94.918
Marker57531	95.275
Marker8255	95.633
Marker77679	96.418
Marker101059	97.561
Marker9658	97.561
Marker18231	97.561
Marker17860	97.99
Marker42482	98.419
Marker45832	99.319
Marker34238	100.654
Marker22057	102.415
Marker17303	104.416
Marker15725	106.847
Marker12242	108.061
Marker60526	109.276
Marker28365	111.205
Marker8733	115.07
Marker86569	116.571
Marker46651	116.571
Marker18767	117.356
Marker6027	117.356
Marker20454	117.356
Marker8651	117.356
Marker20662	117.356
Marker47035	117.356
Marker5590	117.356
Marker75157	117.356
Marker79170	117.356
Marker54235	117.356
Marker43732	117.356
Marker45068	117.356
Marker18251	117.356
Marker24110	117.356
Marker49064	117.356
Marker66185	117.714
Marker37284	117.714
Marker16327	117.714
Marker49251	117.714
Marker17687	118.071
Marker54577	118.428
Marker21400	118.428
Marker25818	118.428
Marker105138	118.428
Marker16117	118.428
Marker52664	118.428
Marker28425	118.428
Marker2781	119.142
Marker7564	119.142
Marker27394	119.142
Marker15403	119.142
Marker50129	119.856
Marker59181	119.856
Marker19200	121
Marker43053	121.357
Marker14966	122.142
Marker72320	122.5
Marker7303	122.5
Marker11582	122.5
Marker101928	122.5
Marker81140	122.5
Marker83191	122.5
Marker54903	123.285
Marker49283	123.285
Marker46019	123.285
Marker26689	124.071
Marker7772	124.857
Marker81347	124.857
Marker21614	129.417
Marker13078	131.347
Marker11028	131.347
Marker12956	132.132
Marker15468	134.491
Marker123298	134.92
Marker13770	135.706
Marker33932	136.063
Marker15000	136.063
Marker20444	137.277
Marker72979	140.64
Marker7099	140.997
Marker7686	140.997
Marker63852	140.997
Marker62569	140.997
Marker14499	141.354
Marker23170	141.354
Marker26164	142.068
Marker66654	142.068
Marker18411	142.939
Marker67733	143.653
Marker19840	144.01
Marker8792	144.01
Marker29604	144.01
Marker18680	144.367
Marker35167	144.367
Marker36758	144.367
Marker58985	145.51
Marker82707	145.868
Marker31554	146.225
Marker24885	146.225
Marker85238	146.225
Marker48686	146.225
Marker45738	146.582
Marker77215	146.582
Marker12737	147.296
Marker85023	147.296
Marker33833	147.669
Marker62725	147.669
Marker37799	147.669
Marker32974	147.669
Marker5584	148.384
Marker9225	148.384
Marker10383	148.384
Marker6797	148.384
Marker21098	148.384
Marker8533	148.741
Marker55661	149.098
Marker58137	149.098
Marker20023	149.098
Marker53115	149.455
Marker82826	149.455
Marker129723	149.455
Marker77507	149.455
Marker11313	149.812
Marker122618	149.812
Marker22741	149.812
Marker8046	149.812
Marker114447	149.812
Marker103896	149.812
Marker87222	149.812
Marker32289	149.812
Marker64209	149.812
Marker5304	149.812
Marker13930	149.812
Marker6011	149.812
Marker4447	149.812
Marker7436	149.812
Marker25071	149.812
Marker21930	149.812
Marker6811	149.812
Marker106131	149.812
Marker61196	149.812
Marker61643	149.812
Marker47440	149.812
Marker54675	149.812
Marker80465	150.169
Marker32006	150.169
Marker22080	150.169
Marker39288	150.169
Marker85889	150.169
Marker83233	150.527
Marker57442	150.884
Marker19355	150.884
Marker94934	151.241

## Sheet: LG5
Detailed SNP marker information for each of the twelve linkages
Marker name	Map locations (cM)
Marker83647	0
Marker50073	0.429
Marker48981	0.857
Marker25718	0.857
Marker24968	0.857
Marker23829	1.286
Marker59162	2.072
Marker33881	2.072
Marker60308	2.5
Marker93867	2.857
Marker35145	3.643
Marker33123	4.429
Marker39926	4.429
Marker53429	4.786
Marker67656	7.431
Marker14262	7.788
Marker117055	7.788
Marker71143	7.788
Marker4019	8.146
Marker42049	8.931
Marker18000	8.931
Marker15304	8.931
Marker55200	9.789
Marker15029	9.789
Marker13953	10.217
Marker21096	10.217
Marker53095	10.217
Marker86833	10.217
Marker13827	10.217
Marker20880	10.217
Marker63014	10.217
Marker34163	10.217
Marker19669	10.217
Marker11992	10.574
Marker50389	11.36
Marker39975	12.646
Marker35695	14.29
Marker28127	15.075
Marker3378	17.148
Marker20148	17.577
Marker9244	18.791
Marker100168	18.791
Marker76880	19.648
Marker27540	20.552
Marker63579	21.337
Marker35617	21.695
Marker10701	21.695
Marker7795	21.695
Marker20589	21.695
Marker19641	21.695
Marker55376	21.695
Marker17394	21.695
Marker56010	21.695
Marker12053	21.695
Marker47415	21.695
Marker8831	21.695
Marker13713	21.695
Marker6600	21.695
Marker7432	21.695
Marker29242	22.052
Marker66004	22.409
Marker66916	22.409
Marker26913	22.409
Marker9076	22.409
Marker39854	22.766
Marker18311	22.766
Marker11041	23.48
Marker16161	23.48
Marker23332	24.266
Marker56517	24.623
Marker26451	29.424
Marker40949	30.209
Marker19041	30.209
Marker10999	30.209
Marker26157	30.209
Marker45075	30.209
Marker36937	30.209
Marker92210	30.209
Marker63693	30.209
Marker37567	30.638
Marker49713	31.067
Marker36140	31.924
Marker55706	33.71
Marker44050	34.639
Marker53003	37.601
Marker15296	38.03
Marker22619	38.958
Marker50858	38.958
Marker20208	39.744
Marker27191	39.744
Marker18549	40.887
Marker49773	41.244
Marker72804	41.602
Marker18289	41.602
Marker46930	41.602
Marker36508	41.959
Marker11049	42.387
Marker32544	42.387
Marker34789	42.387
Marker80098	42.387
Marker17578	42.816
Marker32723	43.244
Marker60513	43.244
Marker61615	43.673
Marker56498	44.459
Marker30667	45.173
Marker16379	45.887
Marker25221	46.602
Marker33214	46.602
Marker10824	46.602
Marker6529	46.602
Marker59941	46.602
Marker33315	46.959
Marker3848	47.316
Marker18872	48.03
Marker57295	48.388
Marker19530	48.816
Marker14110	49.245
Marker104960	49.602
Marker13249	51.174
Marker17013	51.96
Marker38882	52.745
Marker53736	52.745
Marker9746	52.745
Marker24658	53.103
Marker24602	53.46
Marker4835	53.46
Marker17804	53.46
Marker3498	53.46
Marker37395	53.46
Marker13017	53.46
Marker43071	53.888
Marker24923	55.889
Marker60005	57.104
Marker57892	58.318
Marker72495	59.104
Marker111079	59.533
Marker41933	61.319
Marker7995	61.748
Marker18844	62.534
Marker7834	62.534
Marker16226	65.036
Marker51648	68.47
Marker17377	68.47
Marker74162	69.684
Marker26230	70.113
Marker56339	70.113
Marker54032	70.113
Marker23665	70.113
Marker72665	70.541
Marker9855	70.541
Marker59508	70.541
Marker26548	70.541
Marker4549	70.541
Marker4574	70.541
Marker5991	70.541
Marker20066	70.541
Marker40007	70.97
Marker81555	71.398
Marker63878	71.827
Marker30099	71.827
Marker87896	71.827
Marker24979	72.184
Marker49916	72.184
Marker2990	72.541
Marker29498	72.541
Marker37400	72.541
Marker12693	72.541
Marker9370	72.541
Marker9014	72.541
Marker47418	72.541
Marker6277	72.899
Marker35756	73.327
Marker39434	74.685
Marker34793	75.542
Marker11203	76.328
Marker80378	77.185
Marker47441	78.471
Marker28933	79.328
Marker19229	81.83
Marker12857	81.83
Marker72424	83.903
Marker51472	84.331
Marker62190	84.76
Marker43895	86.546
Marker30375	88.762
Marker48379	90.835
Marker50090	92.979
Marker28645	94.193
Marker6701	94.979
Marker20531	95.408
Marker63358	95.836
Marker19071	98.195
Marker112808	100.298
Marker30192	100.727
Marker54907	102.013
Marker4932	103.656
Marker47037	105.3
Marker23104	105.3
Marker75030	105.728
Marker72684	109.019
Marker46888	109.019
Marker5198	110.948
Marker31544	110.948
Marker55425	111.377
Marker35519	112.234
Marker23798	112.663
Marker24809	113.091
Marker13771	114.306
Marker77843	115.52
Marker30536	118.094
Marker34990	118.523
Marker71184	119.737
Marker65495	121.309
Marker86760	122.095
Marker50394	124.884
Marker12379	124.884
Marker26024	126.098
Marker95143	126.098
Marker13625	126.527
Marker53523	126.955
Marker34912	127.384
Marker56726	127.384
Marker63286	127.812
Marker44462	128.241
Marker42779	129.027
Marker93548	129.455
Marker113179	130.313
Marker57059	132.099
Marker28219	133.385
Marker35012	134.242
Marker3352	137.295
Marker66787	139.798
Marker38859	143.878
Marker7178	144.307
Marker88187	144.735
Marker16822	145.164
Marker48194	146.807
Marker31424	148.594
Marker31152	151.382
Marker35959	151.811
Marker25423	152.668
Marker26811	154.24
Marker36205	155.026
Marker81579	155.812
Marker42013	156.597
Marker56681	158.527
Marker9207	158.884
Marker47741	159.241
Marker56222	160.027
Marker63434	161.241
Marker27105	162.027
Marker25802	163.17
Marker4265	163.527
Marker16098	164.671
Marker41717	165.456
Marker60246	166.242
Marker75603	166.599
Marker12498	166.599
Marker45001	166.599
Marker60140	166.599
Marker111703	167.028
Marker24964	167.456
Marker27133	168.314
Marker64610	169.171
Marker55498	169.595
Marker94910	170.452
Marker33012	170.88
Marker114359	171.666
Marker17007	172.229
Marker53521	172.658
Marker58497	172.658
Marker68792	172.658
Marker24053	173.086
Marker44018	173.086
Marker11032	173.086
Marker115513	174.372
Marker72818	175.158

## Sheet: LG6
Detailed SNP marker information for each of the twelve linkages
Marker name	Map locations (cM)
Marker38310	0
Marker46505	0.429
Marker33391	1.214
Marker17354	1.643
Marker94745	2
Marker27941	2.357
Marker12465	2.786
Marker123478	4
Marker20184	4.786
Marker48905	5.929
Marker12433	7.072
Marker70817	7.072
Marker39678	7.072
Marker84869	7.072
Marker58154	7.429
Marker34164	7.429
Marker67491	7.787
Marker30844	8.144
Marker34143	8.144
Marker61844	8.144
Marker18952	8.144
Marker8318	8.501
Marker7314	8.501
Marker78188	8.501
Marker20657	8.501
Marker11907	8.501
Marker38742	8.501
Marker29970	8.501
Marker79092	8.858
Marker26190	9.215
Marker46085	9.572
Marker23583	9.572
Marker3908	9.572
Marker15754	9.572
Marker9281	9.572
Marker30972	9.572
Marker76208	9.572
Marker124524	10.358
Marker23371	10.358
Marker76102	11.501
Marker79852	11.858
Marker84050	11.858
Marker31083	11.858
Marker35511	11.858
Marker54935	12.215
Marker30754	12.215
Marker6413	12.573
Marker32577	12.93
Marker121544	13.287
Marker49107	13.287
Marker51062	13.715
Marker26145	15.43
Marker54304	17.861
Marker19734	18.647
Marker12200	18.647
Marker67595	19.004
Marker64586	19.004
Marker12804	19.004
Marker54171	20.147
Marker33751	20.933
Marker53943	22.147
Marker127058	22.576
Marker28837	22.576
Marker62982	23.004
Marker15779	26.223
Marker4814	27.724
Marker4971	29.224
Marker18266	30.01
Marker82906	30.796
Marker8866	31.581
Marker29714	33.225
Marker36844	34.557
Marker14634	35.771
Marker25625	36.557
Marker123059	38.63
Marker13116	41.92
Marker112088	43.492
Marker106671	43.921
Marker30054	44.811
Marker60682	45.169
Marker14920	45.169
Marker51771	45.954
Marker46168	45.954
Marker34128	46.669
Marker58181	47.026
Marker42948	47.026
Marker37369	48.169
Marker41219	48.526
Marker63673	49.312
Marker77740	49.312
Marker17500	49.312
Marker49602	49.669
Marker25377	50.026
Marker19891	50.026
Marker44036	50.026
Marker16772	50.026
Marker32916	50.026
Marker31356	50.383
Marker51809	50.383
Marker20203	50.74
Marker24153	50.74
Marker3788	51.455
Marker64258	52.598
Marker27706	55.028
Marker86421	56.6
Marker40895	56.957
Marker65781	57.672
Marker62996	58.029
Marker30823	58.458
Marker15359	58.458
Marker30778	58.458
Marker11256	58.458
Marker10522	58.458
Marker45693	58.458
Marker14723	58.458
Marker96906	58.458
Marker54929	58.815
Marker27959	58.815
Marker27819	59.6
Marker42193	59.6
Marker63995	60.743
Marker60464	61.887
Marker16144	62.672
Marker12249	62.672
Marker31054	62.672
Marker9186	62.672
Marker35742	63.029
Marker5384	63.029
Marker4856	63.029
Marker13191	63.029
Marker10167	63.744
Marker49813	63.744
Marker47110	64.458
Marker23407	64.458
Marker11807	64.815
Marker13573	64.815
Marker68382	64.815
Marker5401	64.815
Marker22156	65.172
Marker60948	65.53
Marker17296	65.53
Marker17550	65.53
Marker20755	65.53
Marker6110	65.53
Marker34987	66.244
Marker33725	66.244
Marker22982	67.03
Marker37145	67.387
Marker27630	67.387
Marker39532	68.173
Marker57695	68.958
Marker34290	68.958
Marker58702	69.316
Marker47465	69.316
Marker67256	69.316
Marker79016	69.316
Marker9451	69.316
Marker28581	69.316
Marker61080	69.316
Marker12572	69.316
Marker34000	69.316
Marker25199	69.316
Marker55093	69.316
Marker15422	69.316
Marker21743	69.316
Marker55270	69.316
Marker60101	69.316
Marker6117	69.316
Marker18639	69.673
Marker14342	69.673
Marker74500	70.03
Marker6767	70.03
Marker52227	70.03
Marker53787	70.744
Marker14184	70.744
Marker30404	70.744
Marker25895	70.744
Marker90410	71.101
Marker5690	71.101
Marker20513	71.458
Marker93717	71.458
Marker14379	71.816
Marker24043	71.816
Marker87840	71.816
Marker32628	71.816
Marker6907	71.816
Marker33981	72.601
Marker54531	73.387
Marker48964	74.53
Marker14287	77.176
Marker63776	79.105
Marker5725	79.462
Marker88169	79.462
Marker35691	79.819
Marker14512	80.605
Marker61695	83.33
Marker23385	84.902
Marker50589	86.545
Marker67851	87.331
Marker29558	87.76
Marker18359	88.974
Marker8537	90.904
Marker30009	90.904
Marker32629	91.69
Marker35544	92.047
Marker46765	93.19
Marker30545	93.547
Marker9599	93.547
Marker46929	93.904
Marker67710	93.904
Marker71071	94.261
Marker5240	94.261
Marker16246	94.261
Marker76241	94.261
Marker63950	94.261
Marker24899	94.618
Marker96890	94.976
Marker31908	94.976
Marker83513	94.976
Marker117095	94.976
Marker42115	94.976
Marker30758	94.976
Marker99567	95.404
Marker28821	95.404
Marker63576	95.833
Marker31844	96.976
Marker40127	98.977
Marker130236	99.763
Marker18848	100.548
Marker55289	100.548
Marker3625	100.548
Marker15540	100.548
Marker38828	100.548
Marker17757	100.906
Marker40502	101.263
Marker9925	101.263
Marker34753	101.263
Marker34333	101.62
Marker53518	101.977
Marker16704	102.763
Marker31797	102.763
Marker94012	103.12
Marker21879	104.263
Marker15361	104.977
Marker46257	105.335
Marker16024	106.049
Marker64978	106.406
Marker24693	106.763
Marker78400	107.549
Marker54891	107.906
Marker37757	108.263
Marker70951	108.263
Marker16074	109.835
Marker15244	112.368
Marker53122	112.725
Marker53571	112.725
Marker6201	113.154
Marker23057	113.154
Marker16111	113.868
Marker74426	113.868
Marker33305	114.225
Marker131260	114.225
Marker7910	114.225
Marker54814	114.582
Marker19654	114.939
Marker84153	114.939
Marker35501	114.939
Marker6384	115.296
Marker22392	115.296
Marker19582	115.296
Marker5413	115.296
Marker11089	115.296
Marker40479	115.296
Marker77536	115.296
Marker23784	115.296
Marker55616	115.296
Marker38277	115.296
Marker64053	115.296
Marker44271	115.654
Marker16824	115.654
Marker41603	115.654
Marker133226	115.654
Marker57443	116.439
Marker113637	117.582
Marker27659	117.582
Marker15133	118.011
Marker57900	121.302
Marker44466	122.087
Marker83721	123.23
Marker13647	123.945
Marker35279	124.73
Marker28207	124.73
Marker108182	125.159
Marker85863	125.516
Marker10591	125.873
Marker37917	125.873
Marker50511	126.23
Marker11323	127.374
Marker13745	127.374
Marker7609	127.374
Marker43430	127.374
Marker23960	127.374
Marker8500	127.374
Marker81683	127.374
Marker11440	127.374
Marker14585	127.374
Marker25113	127.731
Marker8687	128.088
Marker64012	128.088
Marker69056	128.445
Marker6804	129.588
Marker59224	132.233
Marker32247	132.591
Marker14543	132.591
Marker4769	132.591
Marker24783	132.591
Marker19094	132.591
Marker10172	132.948
Marker16904	132.948
Marker52562	132.948
Marker36809	132.948
Marker30595	132.948
Marker24202	132.948
Marker59020	134.091
Marker36677	135.591
Marker33266	135.591
Marker78431	135.591
Marker50716	135.948
Marker14498	136.305
Marker124034	136.663
Marker10883	136.663
Marker8288	137.02
Marker40832	137.377
Marker41847	137.377
Marker17402	138.163
Marker88639	138.163
Marker46605	139.306
Marker35272	139.663
Marker83977	140.02
Marker28533	140.02
Marker77018	140.377
Marker2768	140.377
Marker19973	140.377
Marker50330	140.377
Marker18409	140.377
Marker24728	140.377
Marker47975	140.377
Marker31263	141.092
Marker63643	141.449
Marker69086	141.449
Marker73986	141.449
Marker64591	141.449
Marker14992	142.163
Marker37625	142.163
Marker19236	142.163
Marker12117	142.52
Marker38122	142.52
Marker36985	142.877
Marker119311	142.877
Marker81259	143.234
Marker84332	144.02
Marker27301	145.163
Marker31702	145.949
Marker33000	147.879
Marker40717	147.879
Marker32818	148.307
Marker92638	148.307
Marker97169	148.307
Marker15381	149.522
Marker6282	150.665
Marker112547	151.978
Marker88635	151.978
Marker14962	152.407
Marker33153	152.407
Marker6356	152.407
Marker57057	152.835
Marker23615	153.264
Marker56615	153.621
Marker28162	153.978
Marker37751	156.439
Marker116473	157.225
Marker22277	157.582
Marker35346	157.582
Marker18152	157.582
Marker13270	157.582
Marker44902	157.582
Marker10177	157.582
Marker127879	158.368
Marker3955	159.154
Marker21481	159.511
Marker18919	159.868
Marker72741	160.225
Marker39117	160.582
Marker8079	160.582
Marker40935	160.582
Marker31652	160.94

## Sheet: LG7
Detailed SNP marker information for each of the twelve linkages
Marker name	Map locations (cM)
Marker129509	0
Marker26439	0
Marker11716	0
Marker28665	0
Marker37735	0.357
Marker82346	0.714
Marker98414	0.714
Marker11574	0.714
Marker109766	0.714
Marker46388	0.714
Marker32379	1.071
Marker13609	1.071
Marker35842	1.071
Marker11463	1.071
Marker90248	1.071
Marker62436	2.572
Marker26492	2.929
Marker55340	3.715
Marker100655	4.072
Marker49296	4.429
Marker45919	4.786
Marker25284	5.143
Marker14120	5.929
Marker19277	6.286
Marker37707	7.429
Marker33973	9.43
Marker36319	9.788
Marker62777	9.788
Marker24395	9.788
Marker8122	10.145
Marker49525	10.502
Marker11924	10.859
Marker28782	11.216
Marker43303	11.645
Marker85946	12.788
Marker124436	12.788
Marker25471	12.788
Marker4215	13.145
Marker14277	13.145
Marker35551	13.145
Marker60552	13.145
Marker37737	13.145
Marker23238	13.931
Marker69659	15.074
Marker83047	16.217
Marker82504	18.504
Marker88029	19.719
Marker31924	20.147
Marker51172	21.29
Marker67852	22.433
Marker67452	22.862
Marker19003	23.648
Marker61819	23.648
Marker36807	24.434
Marker25905	25.219
Marker24301	25.219
Marker62407	25.219
Marker40770	25.219
Marker43795	25.219
Marker82548	25.219
Marker73187	25.219
Marker47205	25.219
Marker58256	25.219
Marker34984	25.576
Marker66015	25.576
Marker11385	26.72
Marker59084	27.077
Marker41578	27.077
Marker37017	27.077
Marker77225	27.077
Marker48322	27.077
Marker19563	27.434
Marker54761	27.434
Marker21378	27.434
Marker9848	27.434
Marker17858	27.434
Marker39294	27.434
Marker37719	27.434
Marker6668	27.434
Marker11458	27.434
Marker22559	27.434
Marker107088	27.434
Marker13489	27.434
Marker34810	27.434
Marker8729	28.934
Marker8013	28.934
Marker54332	28.934
Marker6837	30.506
Marker8868	33.367
Marker67029	33.367
Marker22541	33.367
Marker4280	33.795
Marker52554	33.795
Marker33581	34.652
Marker132228	35.081
Marker46725	35.509
Marker50713	35.938
Marker98265	36.367
Marker65374	37.152
Marker47086	37.938
Marker87477	39.153
Marker25382	40.367
Marker49457	40.367
Marker32685	40.796
Marker40416	40.796
Marker36625	41.352
Marker28627	44.356
Marker18932	46.07
Marker34490	46.928
Marker8789	50.577
Marker27543	51.506
Marker16245	52.935
Marker38461	56.153
Marker59197	57.94
Marker76277	60.657
Marker46440	63.876
Marker30511	65.662
Marker31188	66.091
Marker37780	66.091
Marker69120	66.948
Marker63224	67.805
Marker6914	71.814
Marker28486	73.672
Marker47710	75.19
Marker67575	79.27
Marker35395	81.916
Marker19081	82.773
Marker102722	83.202
Marker61268	83.63
Marker6751	84.059
Marker28222	86.776
Marker14589	88.062
Marker21153	89.419
Marker69048	92.494
Marker60941	93.28
Marker39394	94.995
Marker63488	97.282
Marker40145	98.64
Marker83469	99.497
Marker23753	100.783
Marker16475	101.64
Marker24999	101.64
Marker17427	102.355
Marker47115	102.712
Marker108450	103.14
Marker44605	103.14
Marker12995	103.926
Marker29830	104.712
Marker14973	105.141
Marker131238	106.119
Marker66543	106.509
Marker34710	107.406
Marker47775	108.621
Marker9772	109.907
Marker82973	112.48
Marker4611	114.911
Marker17121	115.697
Marker76669	116.483
Marker42686	117.769
Marker37605	118.197
Marker52582	119.912
Marker17767	120.341
Marker115970	120.769
Marker44758	120.769
Marker26433	120.769
Marker28290	120.769
Marker44515	121.198
Marker17979	123.27
Marker69553	123.27
Marker9188	123.628
Marker35506	123.628
Marker31359	123.985
Marker55249	123.985
Marker5306	124.342
Marker19353	124.699
Marker25234	125.056
Marker19856	125.056
Marker15985	125.413
Marker9644	126.556
Marker15302	126.914
Marker66180	126.914
Marker36487	127.699
Marker25097	129.772
Marker5733	133.062
Marker82393	135.207
Marker21980	137.494
Marker84714	138.423
Marker61666	139.851
Marker65480	140.78
Marker39226	142.71
Marker66089	148.271
Marker34194	151.992
Marker32129	152.85
Marker86196	153.278
Marker95269	154.135
Marker25084	154.564
Marker3922	154.993
Marker5233	155.778
Marker8349	156.135
Marker2397	156.135
Marker49817	156.135
Marker21570	156.493
Marker6544	156.85
Marker38918	156.85
Marker28522	159.352
Marker25622	159.78
Marker12239	160.209
Marker27401	161.352
Marker29225	161.352
Marker20057	161.709
Marker39669	162.066
Marker15395	162.066
Marker45326	162.066
Marker15392	162.424
Marker7236	162.424
Marker23591	162.424
Marker20243	162.424
Marker21342	162.424
Marker5582	162.424
Marker17360	162.424

## Sheet: LG8
Detailed SNP marker information for each of the twelve linkages
Marker name	Map locations (cM)
Marker86328	0
Marker26775	2.43
Marker49629	3.788
Marker41145	4.217
Marker56144	5.574
Marker68863	8.291
Marker44367	10.149
Marker23224	10.578
Marker39682	11.006
Marker36794	11.435
Marker87542	12.22
Marker5101	12.22
Marker12317	12.649
Marker63336	13.864
Marker9365	15.865
Marker44869	16.222
Marker12595	16.936
Marker25601	16.936
Marker14812	17.293
Marker2407	17.65
Marker19285	18.008
Marker13632	18.008
Marker11970	18.365
Marker15590	18.365
Marker28022	19.865
Marker51018	22.367
Marker9834	25.729
Marker14235	28.876
Marker25105	29.734
Marker11846	30.52
Marker61518	30.877
Marker22165	31.305
Marker15774	31.734
Marker11835	32.162
Marker2992	33.663
Marker43087	34.091
Marker79825	34.091
Marker83724	34.091
Marker6683	34.091
Marker7975	34.091
Marker51474	34.091
Marker4185	34.091
Marker19931	34.091
Marker36975	34.949
Marker16571	35.377
Marker49676	36.949
Marker47472	36.949
Marker24315	36.949
Marker64388	36.949
Marker29106	37.378
Marker125331	38.664
Marker53284	39.092
Marker118391	39.092
Marker44467	39.092
Marker5232	39.092
Marker63422	39.092
Marker6968	39.092
Marker19504	39.092
Marker118282	39.092
Marker16337	39.092
Marker30859	39.449
Marker19455	39.807
Marker36469	40.235
Marker66308	40.235
Marker46591	41.521
Marker44863	41.95
Marker32351	43.593
Marker65595	44.808
Marker59868	45.236
Marker36452	45.665
Marker19157	46.094
Marker10274	46.451
Marker9457	46.451
Marker26622	47.665
Marker12553	49.809
Marker4175	50.595
Marker9182	50.595
Marker73042	50.952
Marker127387	50.952
Marker10874	51.381
Marker7151	51.809
Marker21607	52.953
Marker13734	53.31
Marker26881	54.095
Marker74875	54.095
Marker61642	54.524
Marker24217	54.524
Marker49494	54.524
Marker42894	54.524
Marker122532	54.953
Marker15058	55.381
Marker43915	55.381
Marker14456	55.381
Marker33468	56.363
Marker24766	56.363
Marker5686	57.577
Marker48127	58.363
Marker61722	59.149
Marker29779	61.15
Marker26174	61.936
Marker55423	62.364
Marker57142	62.721
Marker24483	63.078
Marker25360	63.078
Marker21188	63.864
Marker70673	64.221
Marker42436	64.221
Marker15650	64.221
Marker5781	64.221
Marker22051	65.364
Marker50177	65.364
Marker14999	65.364
Marker40505	65.793
Marker31009	66.222
Marker15044	67.436
Marker15405	68.651
Marker78610	68.651
Marker47567	69.079
Marker17388	69.508
Marker83223	69.508
Marker18953	70.651
Marker35964	72.58
Marker26379	72.58
Marker22848	72.937
Marker15214	74.939
Marker22980	75.367
Marker15624	76.582
Marker10530	76.939
Marker3628	79.799
Marker39119	82.941
Marker3784	85.3
Marker14459	86.443
Marker10778	87.229
Marker17964	87.658
Marker15538	87.658
Marker49832	87.658
Marker26348	87.658
Marker129613	87.658
Marker18858	87.658
Marker10151	89.659
Marker16427	90.802
Marker18048	93.161
Marker14190	93.161
Marker20481	93.589
Marker22049	95.233
Marker22932	96.09
Marker21375	99.093
Marker8541	103.174
Marker10899	103.96
Marker29623	106.319
Marker33373	107.89
Marker54606	109.176
Marker14535	110.034
Marker24340	111.749
Marker23343	112.606
Marker94607	114.035
Marker14207	115.982
Marker45940	120.855
Marker111027	123.228
Marker24772	124.442
Marker94638	125.228
Marker8193	125.656
Marker15406	125.656
Marker44295	126.014
Marker22043	126.371
Marker13657	126.728
Marker75335	127.157
Marker46854	127.585
Marker85277	128.442
Marker38841	128.442
Marker38778	129.228
Marker19639	131.372
Marker124871	132.73
Marker59893	132.73
Marker9372	133.158
Marker53809	133.158
Marker37902	134.802
Marker121566	136.088
Marker15817	136.516
Marker35735	136.945
Marker23759	138.159
Marker3281	138.588
Marker14717	138.588
Marker12941	139.017
Marker55323	140.803
Marker84617	141.66
Marker22378	142.089
Marker2378	142.446
Marker37016	142.803
Marker32923	143.232
Marker7498	143.66
Marker41707	143.66
Marker7239	143.66
Marker15447	143.66
Marker100513	143.66
Marker36212	144.875
Marker26673	145.661
Marker33830	146.089
Marker37464	146.875
Marker90370	146.875
Marker44262	146.875
Marker16294	148.018
Marker15721	149.233
Marker55977	151.448
Marker30717	151.877
Marker40595	151.877
Marker28525	152.734
Marker21661	153.591
Marker52588	154.02
Marker39556	154.02
Marker39204	154.449
Marker96696	154.877
Marker68908	155.306
Marker3360	155.306
Marker11693	155.306
Marker14015	155.306
Marker37961	155.734
Marker4701	156.091
Marker49312	156.091
Marker86809	156.091
Marker38203	156.091
Marker4434	156.091
Marker36201	156.091
Marker77818	156.091
Marker12887	156.449
Marker65859	156.877
Marker33903	156.877
Marker94851	157.663
Marker6074	157.663
Marker16278	157.663
Marker38602	157.663
Marker99280	157.663
Marker17971	158.092
Marker46714	158.52
Marker58180	158.949
Marker23066	158.949
Marker30526	158.949
Marker59305	158.949
Marker71125	159.377
Marker45211	159.377
Marker24555	159.377
Marker51014	159.377
Marker14965	159.377
Marker10454	159.377
Marker19333	159.734
Marker72639	159.734
Marker50996	160.52
Marker19733	161.806
Marker15028	162.235
Marker44772	164.236
Marker24096	165.022
Marker57370	165.807
Marker13387	165.807
Marker19749	166.236
Marker44936	166.236
Marker31293	166.236
Marker95839	166.236
Marker98002	166.236
Marker3136	166.236
Marker42410	166.665
Marker47193	166.665
Marker113653	167.093
Marker35150	167.522
Marker17655	169.28
Marker2334	169.28
Marker18884	169.28
Marker4985	170.423
Marker63169	170.423
Marker14411	170.78
Marker85487	171.637
Marker21164	172.066
Marker77270	172.923
Marker81629	173.351
Marker42441	173.78
Marker15090	173.78
Marker21430	174.209
Marker85620	174.637
Marker36208	174.637
Marker71245	174.637
Marker11302	174.994
Marker22498	175.351
Marker86422	175.351
Marker84772	176.137
Marker120341	176.494
Marker45216	176.494
Marker37472	176.494
Marker71172	176.494
Marker76494	176.494
Marker62258	177.28
Marker26199	178.066
Marker3737	178.066
Marker49619	178.066
Marker14897	178.423
Marker12440	178.423
Marker18388	178.423
Marker21552	178.423
Marker79621	178.423
Marker13901	178.423
Marker11358	178.423
Marker73718	178.78
Marker38232	179.566
Marker66484	179.995
Marker34029	180.423
Marker62741	181.209
Marker7427	181.995
Marker14756	182.352
Marker42039	182.352
Marker29265	182.709
Marker71528	185.068
Marker27735	185.068
Marker53038	185.068
Marker28766	185.854
Marker17755	185.854
Marker9650	185.854
Marker41643	185.854
Marker24961	186.64
Marker65164	187.425
Marker16470	187.854
Marker11749	187.854
Marker44993	189.14
Marker16722	191.356
Marker74057	192.642
Marker11058	194.357
Marker8578	196
Marker97258	196
Marker24778	196
Marker42667	196

## Sheet: LG9
Detailed SNP marker information for each of the twelve linkages
Marker name	Map locations (cM)
Marker23033	0
Marker43301	0.357
Marker7210	0.714
Marker19874	1.857
Marker24325	2.215
Marker11247	3.358
Marker23433	3.715
Marker10929	4.858
Marker30353	4.858
Marker31763	5.215
Marker57545	5.572
Marker40096	6.358
Marker9583	6.715
Marker37752	7.072
Marker14929	7.858
Marker14075	8.572
Marker37078	8.929
Marker9594	8.929
Marker23933	9.715
Marker39002	10.501
Marker49601	10.93
Marker54880	11.715
Marker43688	13.359
Marker10125	14.145
Marker47537	15.716
Marker46108	16.074
Marker72148	16.788
Marker55762	17.574
Marker75223	19.146
Marker15872	19.503
Marker21438	19.503
Marker129708	19.86
Marker42130	20.217
Marker8220	20.574
Marker36923	20.931
Marker10152	20.931
Marker42826	21.717
Marker85232	23.504
Marker28321	28.662
Marker19788	32.126
Marker16009	35.776
Marker16605	38.278
Marker21724	41.927
Marker17912	45.792
Marker7434	47.006
Marker14922	47.721
Marker17894	48.935
Marker19234	49.721
Marker13926	51.293
Marker53258	52.436
Marker71741	55.153
Marker15047	56.296
Marker70497	56.653
Marker34772	56.653
Marker49152	57.01
Marker50321	57.01
Marker107712	57.01
Marker3564	57.01
Marker23922	57.368
Marker86264	57.368
Marker15845	57.368
Marker16408	57.368
Marker61611	57.368
Marker20576	57.796
Marker13141	58.582
Marker44715	60.941
Marker16484	62.155
Marker19961	63.37
Marker21368	64.156
Marker111122	68.236
Marker7588	69.522
Marker8772	74.395
Marker22124	77.787
Marker33429	77.787
Marker23014	79.002
Marker76836	81.432
Marker4337	82.575
Marker59110	82.575
Marker14165	83.29
Marker120245	84.433
Marker34071	85.576
Marker48087	86.719
Marker73231	86.719
Marker48316	86.719
Marker29450	86.719
Marker52898	87.148
Marker113014	88.72
Marker28339	89.601
Marker13887	89.958
Marker41525	90.744
Marker72003	91.101
Marker115370	91.459
Marker55534	91.459
Marker67407	91.459
Marker49311	92.244
Marker14524	92.601
Marker5569	92.601
Marker67161	93.387
Marker18778	93.816
Marker9663	95.388
Marker32853	97.747
Marker13428	97.747
Marker72754	97.747
Marker130446	97.747
Marker23746	98.532
Marker4984	99.604
Marker26109	99.604
Marker31125	99.604
Marker82832	99.961
Marker14531	99.961
Marker34243	100.318
Marker57931	101.461
Marker21815	101.819
Marker11594	101.819
Marker46277	101.819
Marker19097	102.962
Marker127945	103.319
Marker20215	103.319
Marker27402	104.033
Marker80204	106.75
Marker10390	107.536
Marker63171	107.893
Marker18967	107.893
Marker9122	108.25
Marker37166	108.607
Marker18083	108.607
Marker47712	109.322
Marker6380	109.322
Marker28914	109.322
Marker33835	109.322
Marker18476	112.325
Marker44103	113.04
Marker31973	113.04
Marker61763	113.397
Marker86020	113.397
Marker119990	113.754
Marker28332	113.754
Marker24427	114.111
Marker14766	114.111
Marker40215	114.825
Marker50787	114.825
Marker75224	115.182
Marker52490	115.182
Marker9238	115.182
Marker21230	115.182
Marker47822	115.54
Marker75944	115.54
Marker9157	115.54
Marker36215	116.767
Marker10237	117.91
Marker2751	119.768
Marker59056	120.126
Marker32370	121.016
Marker35803	122.159
Marker27954	123.66
Marker32776	123.66
Marker5070	123.66
Marker68217	123.66
Marker26601	123.66
Marker23947	123.66
Marker50507	124.017
Marker21828	124.374
Marker6594	124.731
Marker128921	125.874
Marker68690	126.231
Marker27362	126.589
Marker42792	127.374
Marker38129	127.731
Marker54277	127.731
Marker12593	127.731
Marker78278	128.089
Marker13868	128.089
Marker21647	128.089
Marker39789	128.089
Marker32645	128.446
Marker30729	129.589
Marker31568	129.589
Marker37919	130.303
Marker52187	130.303
Marker32757	131.018
Marker44071	131.018
Marker54301	131.375
Marker15387	131.732
Marker54145	131.732
Marker5188	131.732
Marker22401	131.732
Marker11459	132.089
Marker51675	132.089
Marker4322	132.089
Marker17796	132.089
Marker10250	132.089
Marker54899	132.089
Marker54101	132.089
Marker9720	132.089
Marker53026	132.089
Marker32819	132.446
Marker132632	132.446
Marker62913	132.446
Marker35938	132.446
Marker14259	132.803
Marker5801	133.16
Marker13308	133.16
Marker52356	133.16
Marker17783	133.16
Marker33226	133.518
Marker48186	133.518
Marker15411	134.589
Marker127643	135.303
Marker19340	135.303
Marker20244	135.661
Marker22447	135.661
Marker6693	135.661
Marker57292	135.661
Marker31003	135.661
Marker30527	135.661
Marker8002	135.661
Marker18517	135.661
Marker57136	135.661
Marker19224	135.661
Marker3342	135.661
Marker64076	135.661
Marker26424	135.661
Marker11713	135.661
Marker8432	136.018
Marker21028	136.732
Marker16834	136.732
Marker20145	137.804
Marker13843	137.804
Marker9232	137.804
Marker60580	138.161
Marker42721	138.161
Marker57767	138.161
Marker75838	138.518
Marker39201	138.875
Marker78825	138.875
Marker35873	138.875
Marker24800	139.232
Marker30445	139.232
Marker9547	139.232
Marker12097	139.947
Marker48489	139.947
Marker46101	139.947
Marker78953	139.947
Marker47691	139.947
Marker9608	139.947
Marker12790	139.947
Marker82825	139.947
Marker21728	139.947
Marker107123	139.947
Marker73255	139.947
Marker5786	139.947
Marker37249	140.304
Marker62943	140.304
Marker36131	140.661
Marker19547	140.661
Marker31599	140.661
Marker81059	140.661
Marker32401	140.661
Marker38996	140.661
Marker54800	140.661
Marker33075	140.661
Marker48758	140.661
Marker39843	140.661
Marker59077	140.661
Marker60780	140.661
Marker21784	141.018
Marker26557	141.018
Marker17976	141.018
Marker16563	141.375
Marker15427	141.375
Marker48359	141.375
Marker102356	141.375
Marker25939	141.375
Marker73424	141.375
Marker129524	141.375
Marker3591	142.09
Marker105564	142.447
Marker10814	142.804
Marker32765	143.161
Marker13929	143.518
Marker19526	144.233
Marker48239	144.233
Marker25969	144.59
Marker100518	145.661
Marker54645	146.376
Marker68795	146.733
Marker17383	146.733
Marker13983	147.09
Marker45122	150.237
Marker21110	153.025
Marker30036	153.025
Marker4883	153.383
Marker65580	153.383
Marker41949	154.097
Marker40042	155.597
Marker7718	155.597
Marker67506	159.462
Marker74470	161.034
Marker101110	161.391
Marker18978	163.321
Marker38842	164.464
Marker31483	168.731
Marker12313	169.517
Marker110599	170.303
Marker34577	170.66
Marker17748	171.017
Marker42307	171.528
Marker39315	173.386
Marker40285	174.886
Marker71617	174.886
Marker29226	175.958
Marker10592	176.672
Marker37177	177.029
Marker58972	177.386
Marker23558	177.386
Marker40524	177.386
Marker47796	177.744
Marker17688	178.101
Marker28631	178.458
Marker43670	178.458
Marker27483	178.458
Marker25544	179.601
Marker63657	179.958
Marker34497	179.958
Marker38059	179.958
Marker20711	179.958
Marker54847	180.315
Marker8294	180.315
Marker53690	180.315
Marker35331	180.315
Marker17187	180.315
Marker2463	181.03
Marker4819	181.03
Marker53942	181.03
Marker34118	181.03
Marker37378	181.03
Marker64079	181.03
Marker10219	181.387
Marker7199	181.387
Marker80092	182.458
Marker99520	183.173
Marker53273	183.53
Marker52396	183.53
Marker14203	184.244
Marker87700	184.601
Marker14997	184.601
Marker10901	184.601
Marker43123	184.958
Marker30864	184.958
Marker23466	184.958
Marker7326	186.816
Marker79592	188.317
Marker85749	189.103
Marker10244	189.46
Marker39812	189.817
Marker42817	190.246
Marker20938	191.46
Marker70649	193.39
Marker35314	196.107
Marker32504	197.679
Marker16646	198.107
Marker4862	199.679
Marker65567	202.212
Marker66144	203.784
Marker17901	204.569
Marker26672	206.57
Marker9889	208.929
Marker35020	209.715
Marker11258	210.144
Marker61053	213.004
Marker24515	213.433
Marker7281	213.433
Marker62296	213.79
Marker15003	214.147
Marker27802	214.504
Marker25022	215.576
Marker44025	216.719
Marker22934	217.504
Marker13157	219.076
Marker44757	220.744
Marker4518	222.674
Marker52836	223.46
Marker34493	224.96
Marker83461	224.96
Marker59447	224.96
Marker51487	224.96
Marker25303	224.96
Marker17513	225.746
Marker119850	225.746
Marker64360	226.889
Marker6844	226.889
Marker36489	226.889
Marker99752	226.889
Marker80948	226.889
Marker13161	226.889
Marker15749	228.032
Marker28615	229.604
Marker9490	230.39
Marker23867	230.39
Marker51719	230.39
Marker13434	231.104
Marker46546	231.104
Marker9621	231.104
Marker23374	231.104
Marker11733	231.104
Marker76108	231.104
Marker8916	232.176
Marker33481	232.176
Marker11517	232.176
Marker132174	232.533
Marker65155	232.89
Marker41308	232.89
Marker10072	232.89
Marker34216	233.247
Marker36729	233.247
Marker36860	233.961
Marker23082	233.961
Marker3950	233.961
Marker38125	233.961
Marker19119	233.961
Marker6236	233.961
Marker15001	233.961
Marker25860	234.319
Marker41769	234.319
Marker82230	234.319
Marker11350	234.319
Marker52348	234.319
Marker16974	234.676
Marker23899	234.676
Marker35291	235.39
Marker22917	235.39
Marker37962	235.39
Marker35448	235.747
Marker3463	235.747
Marker23976	235.747
Marker20469	236.104
Marker17023	236.104
Marker22326	236.104
Marker77026	236.104
Marker38405	236.104
Marker42149	236.104
Marker128940	236.104
Marker46057	236.462
Marker49462	236.462
Marker36603	236.462
Marker19990	237.176
Marker16123	237.176
Marker63589	237.176
Marker12345	237.89
Marker40924	238.605
Marker22718	238.605
Marker49529	238.605
Marker76374	238.605
Marker26560	238.605
Marker53112	238.605
Marker7622	238.605
Marker26565	238.605
Marker21165	238.605
Marker22763	238.605
Marker51136	238.605
Marker16971	238.605
Marker55375	238.605
Marker46433	238.962
Marker27042	238.962
Marker53637	238.962
Marker49653	238.962
Marker82237	238.962
Marker54449	238.962
Marker32794	238.962
Marker94624	238.962
Marker72265	238.962
Marker29741	238.962
Marker29940	238.962
Marker41622	239.319
Marker60010	239.319
Marker41786	239.676
Marker9162	240.033
Marker23112	240.033
Marker54453	240.819
Marker88987	240.819
Marker25739	241.176
Marker59990	241.176
Marker123601	241.176
Marker29587	241.533
Marker89465	241.89
Marker13716	241.89
Marker26249	242.248
Marker24369	242.605
Marker13339	242.605
Marker39046	242.605
Marker7333	242.605
Marker54239	242.962
Marker32199	243.319

## Sheet: LG10
Detailed SNP marker information for each of the twelve linkages
Marker name	Map locations (cM)
Marker24381	0
Marker62500	0
Marker60897	0
Marker11202	0.357
Marker4731	0.357
Marker6147	0.357
Marker121473	0.357
Marker83746	0.357
Marker14217	0.714
Marker14210	0.714
Marker92801	1.071
Marker4401	1.857
Marker54823	2.643
Marker47042	3.429
Marker60901	4.643
Marker34099	5.429
Marker34635	7.974
Marker21337	9.975
Marker56716	11.19
Marker61513	11.59
Marker18491	12.376
Marker23016	12.733
Marker29877	13.09
Marker81883	13.804
Marker46217	13.804
Marker81352	14.518
Marker21996	15.304
Marker44452	15.304
Marker26569	15.661
Marker16477	15.661
Marker104730	16.019
Marker16815	16.019
Marker16250	16.019
Marker33425	16.019
Marker19243	16.019
Marker40232	16.019
Marker107488	16.019
Marker14595	16.376
Marker40329	16.376
Marker126491	16.376
Marker76331	16.376
Marker20825	16.733
Marker15742	18.233
Marker26514	18.59
Marker18480	18.59
Marker11336	19.376
Marker27897	19.733
Marker7060	20.448
Marker33722	20.805
Marker22913	20.805
Marker38983	21.519
Marker6829	21.519
Marker18382	21.876
Marker34132	21.876
Marker15099	21.876
Marker129890	21.876
Marker70972	22.662
Marker24817	23.019
Marker106988	25.378
Marker12954	25.735
Marker20728	26.164
Marker16639	26.95
Marker61748	29.738
Marker84971	31.31
Marker94512	32.624
Marker12847	33.409
Marker61539	34.981
Marker15342	35.767
Marker10128	36.553
Marker12615	36.553
Marker64913	36.553
Marker41854	36.91
Marker14924	37.696
Marker64765	37.696
Marker8889	37.696
Marker78638	37.696
Marker66736	38.053
Marker26589	38.767
Marker17507	39.482
Marker22776	40.268
Marker9153	40.268
Marker22327	40.268
Marker56720	41.411
Marker49139	42.196
Marker61438	43.339
Marker7510	44.482
Marker9673	44.482
Marker17505	46.77
Marker58591	47.556
Marker26828	48.77
Marker26124	49.556
Marker13394	51.557
Marker45241	52.7
Marker49828	53.749
Marker105524	54.535
Marker112059	55.249
Marker23589	56.035
Marker26554	56.923
Marker126483	57.447
Marker45779	57.447
Marker46905	57.805
Marker19559	59.019
Marker32238	59.376
Marker18386	60.162
Marker60476	61.305
Marker12686	62.091
Marker121345	62.448
Marker36563	62.448
Marker27206	62.448
Marker30038	62.448
Marker85322	62.448
Marker63859	62.805
Marker27654	63.162
Marker65845	63.162
Marker16457	64.305
Marker11498	64.305
Marker98362	64.305
Marker75580	64.305
Marker25195	65.448
Marker70241	66.949
Marker27005	67.735
Marker38639	67.735
Marker10005	67.735
Marker17140	68.52
Marker27577	68.52
Marker25225	68.878
Marker8892	68.878
Marker60032	68.878
Marker42241	68.878
Marker69672	68.878
Marker77484	68.878
Marker5285	68.878
Marker2882	68.878
Marker9239	68.878
Marker40545	68.878
Marker44260	69.235
Marker13370	69.235
Marker59490	69.592
Marker38006	69.592
Marker18220	69.592
Marker20383	69.592
Marker85908	69.592
Marker31714	69.949
Marker7180	69.949
Marker54659	69.949
Marker21635	69.949
Marker80693	69.949
Marker52066	69.949
Marker18901	69.949
Marker67474	69.949
Marker36540	71.449
Marker19032	72.235
Marker12373	72.235
Marker41866	72.235
Marker39945	72.235
Marker21818	72.592
Marker7298	72.592
Marker6862	72.592
Marker13593	72.592
Marker46863	72.592
Marker66707	72.592
Marker48883	73.735
Marker30912	74.45
Marker25629	74.45
Marker6252	74.45
Marker46574	74.45
Marker12751	74.45
Marker32498	74.45
Marker29183	74.45
Marker7285	74.45
Marker25909	74.45
Marker37242	74.45
Marker25566	74.45
Marker57194	74.807
Marker62843	74.807
Marker45952	74.807
Marker66877	74.807
Marker32435	74.807
Marker15913	74.807
Marker43934	75.164
Marker43628	75.164
Marker25553	75.164
Marker90988	75.95
Marker9873	76.664
Marker15170	78.88
Marker30881	80.809
Marker26880	81.167
Marker96431	81.524
Marker10734	82.309
Marker129612	83.095
Marker65801	85.025
Marker100991	85.382
Marker22777	85.382
Marker4015	85.382
Marker54869	85.739
Marker28587	85.739
Marker9743	85.739
Marker6835	85.739
Marker6183	85.739
Marker13844	87.955
Marker14850	89.098
Marker26399	90.241
Marker50749	90.598
Marker20528	90.955
Marker59027	91.741
Marker68474	92.17
Marker55429	92.955
Marker23505	92.955
Marker80498	92.955
Marker43872	92.955
Marker31506	94.885
Marker22961	98.391
Marker24349	99.176
Marker6096	99.176
Marker24176	99.534
Marker12267	101.821
Marker12256	101.821
Marker8141	102.178
Marker25482	102.178
Marker33935	102.892
Marker71247	102.892
Marker28600	102.892
Marker48570	102.892
Marker33542	103.249
Marker24610	103.249
Marker23821	103.249
Marker16743	103.249
Marker80753	103.249
Marker9771	103.249
Marker16653	103.249
Marker39697	103.249
Marker20467	103.249
Marker84036	103.249
Marker40951	103.249
Marker30185	103.607
Marker79444	104.75
Marker9896	105.535
Marker7376	107.465
Marker17744	108.608
Marker16827	108.608
Marker112772	108.965
Marker3878	110.108
Marker24718	111.251
Marker56248	112.752
Marker22925	113.109
Marker46686	113.109
Marker10819	113.109
Marker117960	113.109
Marker36007	113.109
Marker66213	113.109
Marker125270	113.466
Marker84054	113.466
Marker127570	113.823
Marker10424	113.823
Marker68091	114.966
Marker91088	116.181
Marker4704	117.324
Marker11016	117.324
Marker20228	118.11
Marker8523	119.682
Marker26113	123.259
Marker25862	124.474
Marker11378	124.831
Marker33849	125.188
Marker55121	125.545
Marker13448	125.545
Marker53532	125.902
Marker82439	126.259
Marker8050	126.259
Marker31234	126.259
Marker42702	127.045
Marker19169	129.762
Marker4490	130.119
Marker18935	130.476
Marker11130	130.476
Marker31509	130.834
Marker38173	130.834
Marker3968	131.191
Marker132526	131.191
Marker3273	131.191
Marker123476	131.548
Marker65116	131.548
Marker28191	131.548
Marker27215	131.548
Marker34092	131.548
Marker41321	131.548
Marker12193	131.905
Marker80343	132.262
Marker11384	132.262
Marker20345	132.262
Marker79914	132.976
Marker11791	133.334
Marker51329	133.334
Marker14271	133.334
Marker66262	133.691
Marker39702	133.691
Marker86045	133.691
Marker19873	134.048
Marker17351	134.048
Marker38815	134.762
Marker116144	135.548
Marker40396	135.905
Marker31171	137.048
Marker6179	137.405
Marker31820	137.763
Marker6754	140.48
Marker78522	140.837
Marker40060	140.837
Marker13269	140.837
Marker48485	140.837
Marker43905	140.837
Marker34848	140.837
Marker64878	140.837
Marker39001	140.837
Marker73566	140.837
Marker11658	140.837
Marker15943	140.837
Marker53731	140.837
Marker26176	140.837
Marker22658	140.837
Marker12960	141.194
Marker50437	141.194
Marker131006	141.194
Marker58453	141.551
Marker21874	141.551
Marker85882	141.551
Marker129203	142.694
Marker21193	143.051
Marker53682	143.765
Marker20035	143.765
Marker8536	143.765
Marker32218	144.123
Marker50698	144.123
Marker21726	144.837
Marker27429	144.837
Marker12385	145.98
Marker37838	146.337
Marker8244	146.337
Marker35356	146.337
Marker33138	146.337
Marker20913	146.337
Marker13413	146.337
Marker35463	146.337
Marker126894	146.337
Marker55810	146.337
Marker5488	146.337
Marker42472	146.337
Marker11664	146.337
Marker36073	146.694
Marker42194	147.051
Marker60589	147.051
Marker8130	147.051
Marker12248	147.051
Marker60787	147.051
Marker7331	147.051
Marker18929	147.766
Marker60269	147.766
Marker46304	148.123
Marker32259	148.123
Marker25717	148.123
Marker112744	148.123
Marker36683	148.48
Marker56854	148.48
Marker12736	148.837
Marker53468	149.194
Marker19232	149.909

[truncated: 2 more sheets: LG11, LG12]
